# Supplementary material for: Shifts in Pseudomonas species diversity influence adaptation of brown planthopper to changing climates and geographical locations
Source: iScience. 2022 Jun 7;25(7):104550. doi: 10.1016/j.isci.2022.104550 (PMC9218508; doi:10.1016/j.isci.2022.104550)
Supplement: Table S1. Mapping statistics of the nanopore sequencing reads obtained for each sample, related to STAR Methods: Taxonomic assignment and species identification [file mmc1.xls]

## Sheet: Sheet1
Table S1: Mapping statistics of the Nanopore sequencing reads obtained for each sample. Related to Star Methods: Taxonomic assignment and species identification.
Sample ID	Reads Generated	Average Read Length	Median Read Length	Total Reads Length	Classified reads	Chordate reads	Artificial reads	Unclassified reads	Microbial reads	Bacterial reads	Viral reads	Fungal reads	Protozoan reads
AUG1	80872	795.6	796.5	64343044	80438	51	0	0	77911	75998	14	9	5
AUG2	49153	797.9	857	39218316	48844	49	0	0	47317	46124	6	4	1
AUG3	108601	799.9	837	86865649	107967	85	0	0	104492	102009	19	21	5
DBOD.1	48195	806.2	792	38856971	47956	42	0	0	46463	45572	12	26	1
DBOD.2	120768	802.4	762	96898812	119997	110	0	0	115824	113343	19	44	7
DBOD.3	50614	791.5	842.5	40058973	50235	80	0	0	48470	47423	16	15	3
JUN1	39796	806.6	810.5	32099827	39467	78	0	0	38087	37250	8	15	5
JUN2	12832	767.3	594.5	9845541	12618	56	0	0	12103	11736	3	7	1
JUN3	74492	807.9	799.5	60183492	73978	147	1	0	70993	69128	12	39	10
M1	557269	802.5	825	447199411	554097	352	1	0	538466	528391	92	130	11
M2	93958	803.3	790.5	75477680	93145	164	0	0	90134	88065	16	53	9
M3	62609	805.4	817	50423738	62037	109	1	0	59933	58560	12	21	7
N1	92377	809	846	74734875	91821	75	0	0	88499	86279	9	23	1
N2	70427	791.4	796	55737655	70083	39	2	0	67568	65740	9	7	0
N3	90557	802.3	831	72653917	90012	79	1	0	87180	85077	11	18	8
NOV1	101209	807.1	809	81683037	100523	246	1	0	96613	94384	27	26	11
NOV2	69343	804.4	847	55779598	68899	70	0	0	66732	65471	12	27	2
NOV3	120579	803.2	821	96853208	119917	101	2	0	115330	112624	25	37	2
ON1	81890	804.6	824.5	65888545	81451	121	0	0	78810	77049	10	23	1
ON2	101532	805.1	809	81744356	100905	106	0	0	97679	95571	14	24	4
ON3	94259	805.7	831	75944804	93766	71	0	0	90898	88841	11	24	2
T1	105419	803.8	779	84740927	104730	146	0	0	101221	99095	24	29	4
T2	97640	803.5	816.5	78450930	96915	113	0	0	93802	91777	20	33	5
T3	65634	797.8	833	52364711	65165	57	0	0	62958	61682	7	18	2
TN1.1	27514	782.1	778	21519205	27326	50	1	0	25650	24634	7	26	0
TN1.2	8359	775.3	827	6480745	8173	88	1	0	7811	7296	10	7	3
TN1.3	15734	785.4	467	12357913	15625	61	0	0	15104	14625	28	2	2
Total					2426090
