# Supplementary material for: Shifts in Pseudomonas species diversity influence adaptation of brown planthopper to changing climates and geographical locations
Source: iScience. 2022 Jun 7;25(7):104550. doi: 10.1016/j.isci.2022.104550 (PMC9218508; doi:10.1016/j.isci.2022.104550)
Supplement: Table S2. Taxonomic classification of the raw reads obtained for each sample upto the genus level, related to STAR Methods: Taxonomic assignment and species identification [file mmc2.xlsx]

## Sheet: Phylum
Table S2: Taxonomic Classification of the raw reads obtained for each sample upto the Genus level. Related to Star Methods: Taxonomic assignment and species identification.
name	taxRank	taxID	AUG1.cladeReads	AUG2.cladeReads	AUG3.cladeReads	DBOD.1.cladeReads	DBOD.2.cladeReads	DBOD.3.cladeReads	JUN1.cladeReads	JUN2.cladeReads	JUN3.cladeReads	M1.cladeReads	M2.cladeReads	M3.cladeReads	N1.cladeReads	N2.cladeReads	N3.cladeReads	NOV1.cladeReads	NOV2.cladeReads	NOV3.cladeReads	ON1.cladeReads	ON2.cladeReads	ON3.cladeReads	T1.cladeReads	T2.cladeReads	T3.cladeReads	TN1.1.cladeReads	TN1.2.cladeReads	TN1.3.cladeReads	AUG1.percentage	AUG2.percentage	AUG3.percentage	DBOD.1.percentage	DBOD.2.percentage	DBOD.3.percentage	JUN1.percentage	JUN2.percentage	JUN3.percentage	M1.percentage	M2.percentage	M3.percentage	N1.percentage	N2.percentage	N3.percentage	NOV1.percentage	NOV2.percentage	NOV3.percentage	ON1.percentage	ON2.percentage
Proteobacteria	P	67	77620	47093	104053	46304	115772	48329	38135	12192	71559	538169	89531	59750	88802	68008	86919	96609	66503	116126	78696	97322	90673	100884	93553	62941	26272	7377	14966	99.4	99.4	99.37	99.36	99.32	99.3	99.48	99.63	99.43	99.43	99.3	99.36	99.4	99.46	99.39	99.38	99.31	99.37	99.41	99.41
Firmicutes	P	34	185	114	267	107	317	124	91	20	187	1368	257	161	248	189	208	247	172	296	169	235	204	272	227	200	52	28	28	0.2369	0.2406	0.255	0.2296	0.272	0.2548	0.2374	0.1634	0.2598	0.2528	0.285	0.2677	0.2776	0.2764	0.2378	0.2541	0.2569	0.2533	0.2135	0.24
Bacteroidetes	P	17	59	32	78	48	110	47	19	6	53	384	77	41	59	43	80	70	75	95	61	70	60	89	89	57	10	2	11	0.07556	0.06754	0.07449	0.103	0.09437	0.09657	0.04956	0.04903	0.07364	0.07095	0.0854	0.06818	0.06604	0.06288	0.09148	0.07201	0.112	0.08129	0.07706	0.0715
Acidobacteria	P	10	55	35	66	25	58	28	9	3	24	212	35	15	43	26	58	50	34	56	56	54	47	48	40	19	17	5	4	0.07044	0.07388	0.06303	0.05365	0.04976	0.05753	0.02348	0.02452	0.03335	0.03917	0.03882	0.02495	0.04813	0.03802	0.06632	0.05144	0.05077	0.04792	0.07074	0.05516
Actinobacteria	P	11	32	19	73	27	86	32	19	3	40	290	74	32	44	29	39	57	40	62	40	55	40	55	39	32	14	4	8	0.04098	0.0401	0.06971	0.05794	0.07378	0.06575	0.04956	0.02452	0.05558	0.05358	0.08207	0.05322	0.04925	0.04241	0.04459	0.05864	0.05973	0.05305	0.05053	0.05618
Cyanobacteria	P	25	18	4	26	22	45	24	7	1	13	153	25	33	22	9	18	31	26	39	19	31	24	29	29	16	5	3	4	0.02305	0.008443	0.02483	0.04721	0.03861	0.04931	0.01826	0.008172	0.01806	0.02827	0.02773	0.05488	0.02463	0.01316	0.02058	0.03189	0.03883	0.03337	0.024	0.03166
Chloroflexi	P	23	15	17	28	6	14	6	11	2	17	80	25	11	23	12	15	16	11	20	15	21	25	27	14	15	3	2	3	0.01921	0.03588	0.02674	0.01288	0.01201	0.01233	0.0287	0.01634	0.02362	0.01478	0.02773	0.01829	0.02574	0.01755	0.01715	0.01646	0.01643	0.01711	0.01895	0.02145
TM6	P	75	15	14	26	1	5	2	2	1	18	29	14	7	15	12	29	6	4	28	12	15	28	20	10	5	6	3	3	0.01921	0.02955	0.02483	0.002146	0.00429	0.004109	0.005217	0.008172	0.02501	0.005358	0.01553	0.01164	0.01679	0.01755	0.03316	0.006172	0.005973	0.02396	0.01516	0.01532
Planctomycetes	P	65	13	5	15	1	12	5	5	1	7	42	12	6	6	8	9	6	5	19	8	13	15	11	11	7	3	3	3	0.01665	0.01055	0.01432	0.002146	0.0103	0.01027	0.01304	0.008172	0.009726	0.00776	0.01331	0.009978	0.006716	0.0117	0.01029	0.006172	0.007467	0.01626	0.01011	0.01328
Verrucomicrobia	P	81	12	12	23	14	29	12	12	1	13	132	31	14	11	10	21	28	17	25	14	16	15	31	21	17	6	NA	2	0.01537	0.02533	0.02196	0.03004	0.02488	0.02466	0.0313	0.008172	0.01806	0.02439	0.03438	0.02328	0.01231	0.01462	0.02401	0.0288	0.02539	0.02139	0.01769	0.01634
Synergistetes	P	73	10	4	7	12	13	7	4	1	5	62	12	10	14	8	11	13	14	17	9	12	12	18	12	7	1	NA	2	0.01281	0.008443	0.006685	0.02575	0.01115	0.01438	0.01043	0.008172	0.006947	0.01146	0.01331	0.01663	0.01567	0.0117	0.01258	0.01337	0.02091	0.01455	0.01137	0.01226
Fusobacteria	P	35	6	4	5	8	22	9	2	1	11	51	12	6	9	1	4	11	19	18	9	7	7	12	18	4	NA	3	NA	0.007684	0.008443	0.004775	0.01717	0.01887	0.01849	0.005217	0.008172	0.01528	0.009423	0.01331	0.009978	0.01007	0.001462	0.004574	0.01132	0.02837	0.0154	0.01137	0.00715
Spirochaetes	P	72	6	3	12	5	20	8	2	2	3	44	10	4	9	4	7	13	11	13	9	7	12	17	9	5	2	NA	NA	0.007684	0.006332	0.01146	0.01073	0.01716	0.01644	0.005217	0.01634	0.004168	0.008129	0.01109	0.006652	0.01007	0.00585	0.008004	0.01337	0.01643	0.01112	0.01137	0.00715
Chlorobi	P	22	5	5	5	4	13	8	4	2	4	32	10	9	9	1	6	18	4	9	6	8	2	9	6	5	3	1	NA	0.006403	0.01055	0.004775	0.008584	0.01115	0.01644	0.01043	0.01634	0.005558	0.005912	0.01109	0.01497	0.01007	0.001462	0.006861	0.01852	0.005973	0.007701	0.007579	0.008172
Gemmatimonadetes	P	41	4	NA	2	3	3	4	2	NA	2	42	5	6	3	1	1	7	4	5	3	5	4	4	2	5	1	NA	NA	0.005123	NA	0.00191	0.006438	0.002574	0.008219	0.005217	NA	0.002779	0.00776	0.005546	0.009978	0.003358	0.001462	0.001143	0.007201	0.005973	0.004279	0.00379	0.005107
OP1	P	58	4	NA	1	NA	NA	NA	NA	NA	NA	NA	NA	1	1	NA	1	NA	NA	2	NA	1	NA	2	1	NA	NA	NA	1	0.005123	NA	0.000955	NA	NA	NA	NA	NA	NA	NA	NA	0.001663	0.001119	NA	0.001143	NA	NA	0.001711	NA	0.001021
SAR406	P	68	3	1	1	NA	3	1	NA	NA	4	2	3	2	NA	2	2	1	NA	3	1	1	1	NA	NA	2	NA	NA	1	0.003842	0.002111	0.000955	NA	0.002574	0.002055	NA	NA	0.005558	0.0003695	0.003327	0.003326	NA	0.002925	0.002287	0.001029	NA	0.002567	0.001263	0.001021
Tenericutes	P	78	3	2	6	2	4	2	1	1	1	24	4	4	1	3	5	1	6	3	3	2	4	4	2	3	NA	NA	NA	0.003842	0.004221	0.00573	0.004292	0.003432	0.004109	0.002609	0.008172	0.001389	0.004434	0.004436	0.006652	0.001119	0.004387	0.005717	0.001029	0.00896	0.002567	0.00379	0.002043
Nitrospirae	P	55	2	2	2	1	3	1	1	NA	2	8	3	NA	1	NA	2	1	NA	NA	2	3	1	4	NA	1	NA	1	1	0.002561	0.004221	0.00191	0.002146	0.002574	0.002055	0.002609	NA	0.002779	0.001478	0.003327	NA	0.001119	NA	0.002287	0.001029	NA	NA	0.002526	0.003064
TM7	P	76	2	NA	5	3	3	1	1	NA	3	19	3	2	2	1	2	3	4	3	7	6	4	4	2	2	NA	NA	NA	0.002561	NA	0.004775	0.006438	0.002574	0.002055	0.002609	NA	0.004168	0.00351	0.003327	0.003326	0.002239	0.001462	0.002287	0.003086	0.005973	0.002567	0.008843	0.006129
WS3	P	85	2	NA	NA	NA	1	NA	NA	NA	NA	2	2	NA	NA	1	1	NA	NA	NA	NA	NA	1	NA	3	1	NA	1	NA	0.002561	NA	NA	NA	0.0008579	NA	NA	NA	NA	0.0003695	0.002218	NA	NA	0.001462	0.001143	NA	NA	NA	NA	NA
ZB3	P	90	2	NA	1	NA	NA	1	NA	NA	NA	NA	NA	NA	NA	NA	NA	1	1	1	1	NA	1	NA	NA	NA	NA	NA	NA	0.002561	NA	0.000955	NA	NA	0.002055	NA	NA	NA	NA	NA	NA	NA	NA	NA	0.001029	0.001493	0.0008557	0.001263	NA
Armatimonadetes	P	14	1	1	NA	NA	1	1	1	NA	NA	2	NA	1	NA	2	NA	NA	1	NA	1	2	NA	NA	NA	1	NA	NA	NA	0.001281	0.002111	NA	NA	0.0008579	0.002055	0.002609	NA	NA	0.0003695	NA	0.001663	NA	0.002925	NA	NA	0.001493	NA	0.001263	0.002043
BRC1	P	16	1	NA	1	NA	NA	NA	NA	NA	NA	3	NA	NA	NA	NA	2	NA	1	NA	NA	NA	1	NA	2	NA	NA	NA	NA	0.001281	NA	0.000955	NA	NA	NA	NA	NA	NA	0.0005543	NA	NA	NA	NA	0.002287	NA	0.001493	NA	NA	NA
Deferribacteres	P	26	1	NA	1	1	2	1	2	NA	1	12	1	NA	NA	1	4	2	NA	3	1	2	1	1	1	NA	NA	NA	NA	0.001281	NA	0.000955	0.002146	0.001716	0.002055	0.005217	NA	0.001389	0.002217	0.001109	NA	NA	0.001462	0.004574	0.002057	NA	0.002567	0.001263	0.002043
GN02	P	38	1	3	1	1	5	2	1	NA	NA	12	3	4	2	1	1	4	2	5	5	2	3	5	4	1	1	NA	NA	0.001281	0.006332	0.000955	0.002146	0.00429	0.004109	0.002609	NA	NA	0.002217	0.003327	0.006652	0.002239	0.001462	0.001143	0.004115	0.002987	0.004279	0.006316	0.002043
KSB3	P	44	1	NA	2	2	2	NA	2	NA	2	4	2	NA	NA	1	2	1	1	NA	1	1	NA	1	4	1	NA	NA	NA	0.001281	NA	0.00191	0.004292	0.001716	NA	0.005217	NA	0.002779	0.000739	0.002218	NA	NA	0.001462	0.002287	0.001029	0.001493	NA	0.001263	0.001021
LD1	P	47	1	NA	NA	NA	NA	NA	NA	NA	NA	NA	NA	NA	NA	NA	NA	NA	NA	NA	NA	NA	NA	NA	NA	NA	NA	NA	NA	0.001281	NA	NA	NA	NA	NA	NA	NA	NA	NA	NA	NA	NA	NA	NA	NA	NA	NA	NA	NA
NKB19	P	53	1	NA	NA	NA	NA	1	NA	NA	NA	4	NA	NA	1	NA	NA	NA	NA	1	NA	1	1	1	NA	1	1	NA	NA	0.001281	NA	NA	NA	NA	0.002055	NA	NA	NA	0.000739	NA	NA	0.001119	NA	NA	NA	NA	0.0008557	NA	0.001021
OP11	P	59	1	1	NA	NA	NA	1	NA	NA	2	3	NA	NA	NA	NA	NA	NA	1	1	1	1	1	1	3	NA	NA	NA	NA	0.001281	0.002111	NA	NA	NA	0.002055	NA	NA	0.002779	0.0005543	NA	NA	NA	NA	NA	NA	0.001493	0.0008557	0.001263	0.001021
OP8	P	61	1	1	NA	NA	1	2	NA	NA	NA	1	NA	1	NA	NA	NA	NA	NA	1	NA	NA	1	1	1	NA	NA	NA	NA	0.001281	0.002111	NA	NA	0.0008579	0.004109	NA	NA	NA	0.0001848	NA	0.001663	NA	NA	NA	NA	NA	0.0008557	NA	NA
OP9	P	62	1	NA	NA	NA	1	1	NA	NA	NA	3	4	1	2	3	1	NA	NA	NA	NA	NA	NA	NA	NA	NA	NA	NA	NA	0.001281	NA	NA	NA	0.0008579	0.002055	NA	NA	NA	0.0005543	0.004436	0.001663	0.002239	0.004387	0.001143	NA	NA	NA	NA	NA
SR1	P	71	1	1	1	NA	NA	NA	NA	NA	NA	3	NA	NA	NA	NA	NA	1	NA	NA	NA	NA	NA	1	NA	NA	NA	NA	NA	0.001281	0.002111	0.000955	NA	NA	NA	NA	NA	NA	0.0005543	NA	NA	NA	NA	NA	0.001029	NA	NA	NA	NA
Thermotogae	P	79	1	NA	NA	NA	1	1	NA	NA	NA	6	1	3	1	NA	1	1	NA	NA	2	1	NA	2	1	1	NA	NA	NA	0.001281	NA	NA	NA	0.0008579	0.002055	NA	NA	NA	0.001109	0.001109	0.004989	0.001119	NA	0.001143	0.001029	NA	NA	0.002526	0.001021
WS6	P	88	1	NA	NA	1	2	NA	NA	NA	NA	4	3	1	2	NA	NA	2	1	1	2	1	2	2	1	2	NA	NA	NA	0.001281	NA	NA	0.002146	0.001716	NA	NA	NA	NA	0.000739	0.003327	0.001663	0.002239	NA	NA	0.002057	0.001493	0.0008557	0.002526	0.001021
[Thermi]	P	92	NA	2	2	1	4	3	NA	NA	NA	13	1	3	1	2	2	NA	4	5	1	1	3	3	2	3	NA	NA	NA	NA	0.004221	0.00191	0.002146	0.003432	0.006164	NA	NA	NA	0.002402	0.001109	0.004989	0.001119	0.002925	0.002287	NA	0.005973	0.004279	0.001263	0.001021
Elusimicrobia	P	30	NA	1	NA	NA	NA	1	1	NA	1	NA	NA	NA	1	NA	NA	2	NA	NA	NA	NA	NA	NA	1	NA	NA	NA	NA	NA	0.002111	NA	NA	NA	0.002055	0.002609	NA	0.001389	NA	NA	NA	0.001119	NA	NA	0.002057	NA	NA	NA	NA
WPS-2	P	82	NA	1	NA	NA	NA	NA	NA	NA	NA	2	NA	NA	NA	NA	NA	NA	NA	NA	NA	1	NA	1	NA	NA	NA	NA	NA	NA	0.002111	NA	NA	NA	NA	NA	NA	NA	0.0003695	NA	NA	NA	NA	NA	NA	NA	NA	NA	0.001021
OP3	P	60	NA	NA	2	NA	1	NA	NA	NA	NA	6	1	NA	NA	NA	NA	NA	NA	1	1	NA	1	1	NA	NA	NA	NA	NA	NA	NA	0.00191	NA	0.0008579	NA	NA	NA	NA	0.001109	0.001109	NA	NA	NA	NA	NA	NA	0.0008557	0.001263	NA
Lentisphaerae	P	48	NA	NA	1	NA	NA	NA	NA	NA	NA	1	NA	NA	1	NA	NA	NA	NA	NA	NA	1	NA	NA	NA	NA	NA	NA	NA	NA	NA	0.000955	NA	NA	NA	NA	NA	NA	0.0001848	NA	NA	0.001119	NA	NA	NA	NA	NA	NA	0.001021
OD1	P	57	NA	NA	1	1	NA	NA	NA	NA	NA	5	NA	NA	2	1	1	1	NA	NA	1	NA	NA	NA	1	1	NA	NA	NA	NA	NA	0.000955	0.002146	NA	NA	NA	NA	NA	0.0009238	NA	NA	0.002239	0.001462	0.001143	0.001029	NA	NA	0.001263	NA
WS2	P	84	NA	NA	1	NA	NA	NA	NA	NA	NA	2	NA	NA	NA	NA	NA	NA	NA	NA	NA	NA	NA	NA	NA	NA	NA	NA	NA	NA	NA	0.000955	NA	NA	NA	NA	NA	NA	0.0003695	NA	NA	NA	NA	NA	NA	NA	NA	NA	NA
Aquificae	P	13	NA	NA	NA	1	1	NA	NA	NA	NA	1	NA	NA	NA	NA	NA	NA	NA	NA	NA	NA	1	NA	NA	NA	NA	NA	NA	NA	NA	NA	0.002146	0.0008579	NA	NA	NA	NA	0.0001848	NA	NA	NA	NA	NA	NA	NA	NA	NA	NA
AC1	P	8	NA	NA	NA	NA	1	1	NA	NA	NA	1	NA	1	3	NA	NA	NA	1	NA	NA	1	NA	NA	NA	1	NA	NA	NA	NA	NA	NA	NA	0.0008579	0.002055	NA	NA	NA	0.0001848	NA	0.001663	0.003358	NA	NA	NA	0.001493	NA	NA	0.001021
Chlamydiae	P	21	NA	NA	NA	NA	1	1	NA	NA	NA	3	NA	2	NA	NA	NA	NA	NA	NA	1	1	NA	NA	NA	1	1	NA	NA	NA	NA	NA	NA	0.0008579	0.002055	NA	NA	NA	0.0005543	NA	0.003326	NA	NA	NA	NA	NA	NA	0.001263	0.001021
FBP	P	31	NA	NA	NA	NA	1	1	NA	NA	NA	1	NA	NA	1	NA	NA	NA	NA	NA	NA	1	NA	NA	NA	NA	1	NA	NA	NA	NA	NA	NA	0.0008579	0.002055	NA	NA	NA	0.0001848	NA	NA	0.001119	NA	NA	NA	NA	NA	NA	0.001021
FCPU426	P	32	NA	NA	NA	NA	1	1	NA	NA	NA	4	1	NA	NA	NA	NA	1	1	3	1	NA	NA	1	NA	1	NA	NA	NA	NA	NA	NA	NA	0.0008579	0.002055	NA	NA	NA	0.000739	0.001109	NA	NA	NA	NA	0.001029	0.001493	0.002567	0.001263	NA
TPD-58	P	77	NA	NA	NA	NA	1	NA	NA	NA	NA	NA	NA	NA	NA	NA	NA	NA	NA	NA	NA	NA	NA	NA	NA	NA	NA	NA	NA	NA	NA	NA	NA	0.0008579	NA	NA	NA	NA	NA	NA	NA	NA	NA	NA	NA	NA	NA	NA	NA
[Caldithrix]	P	91	NA	NA	NA	NA	1	NA	NA	NA	NA	NA	NA	NA	NA	NA	NA	NA	NA	NA	1	NA	NA	NA	NA	NA	NA	NA	NA	NA	NA	NA	NA	0.0008579	NA	NA	NA	NA	NA	NA	NA	NA	NA	NA	NA	NA	NA	0.001263	NA
Crenarchaeota	P	4	NA	NA	NA	NA	1	NA	NA	NA	NA	2	NA	NA	NA	1	2	1	NA	NA	NA	NA	1	NA	NA	NA	NA	NA	NA	NA	NA	NA	NA	0.0008579	NA	NA	NA	NA	0.0003695	NA	NA	NA	0.001462	0.002287	0.001029	NA	NA	NA	NA
GN04	P	39	NA	NA	NA	NA	NA	NA	NA	NA	NA	1	NA	NA	NA	NA	NA	NA	NA	NA	NA	NA	NA	NA	1	NA	NA	NA	NA	NA	NA	NA	NA	NA	NA	NA	NA	NA	0.0001848	NA	NA	NA	NA	NA	NA	NA	NA	NA	NA
Fibrobacteres	P	33	NA	NA	NA	NA	NA	NA	NA	NA	NA	NA	NA	1	NA	NA	NA	1	NA	NA	1	NA	NA	NA	NA	NA	NA	NA	NA	NA	NA	NA	NA	NA	NA	NA	NA	NA	NA	NA	0.001663	NA	NA	NA	0.001029	NA	NA	0.001263	NA
Euryarchaeota	P	5	NA	NA	NA	NA	NA	NA	NA	NA	NA	NA	NA	NA	NA	NA	1	NA	NA	NA	NA	NA	NA	NA	NA	NA	NA	NA	NA	NA	NA	NA	NA	NA	NA	NA	NA	NA	NA	NA	NA	NA	NA	0.001143	NA	NA	NA	NA	NA
AD3	P	9	NA	NA	NA	NA	NA	NA	NA	NA	NA	NA	NA	NA	NA	NA	NA	1	NA	NA	NA	NA	NA	NA	NA	NA	NA	NA	NA	NA	NA	NA	NA	NA	NA	NA	NA	NA	NA	NA	NA	NA	NA	NA	0.001029	NA	NA	NA	NA
SBR1093	P	69	NA	NA	NA	NA	NA	NA	NA	NA	NA	NA	NA	NA	NA	NA	NA	1	NA	NA	NA	NA	2	NA	NA	NA	NA	NA	NA	NA	NA	NA	NA	NA	NA	NA	NA	NA	NA	NA	NA	NA	NA	NA	0.001029	NA	NA	NA	NA
GAL15	P	36	NA	NA	NA	NA	NA	NA	NA	NA	NA	NA	NA	NA	NA	NA	NA	NA	1	NA	NA	NA	NA	NA	NA	NA	NA	NA	NA	NA	NA	NA	NA	NA	NA	NA	NA	NA	NA	NA	NA	NA	NA	NA	NA	0.001493	NA	NA	NA
[Parvarchaeota]	P	7	NA	NA	NA	NA	NA	NA	NA	NA	NA	NA	NA	NA	NA	NA	NA	NA	NA	NA	1	NA	NA	NA	NA	NA	NA	NA	NA	NA	NA	NA	NA	NA	NA	NA	NA	NA	NA	NA	NA	NA	NA	NA	NA	NA	NA	0.001263	NA
TA06	P	74	NA	NA	NA	NA	NA	NA	NA	NA	NA	NA	NA	NA	NA	NA	NA	NA	NA	NA	NA	NA	NA	1	NA	NA	NA	NA	NA	NA	NA	NA	NA	NA	NA	NA	NA	NA	NA	NA	NA	NA	NA	NA	NA	NA	NA	NA	NA
EM3	P	29	NA	NA	NA	NA	NA	NA	NA	NA	NA	NA	NA	NA	NA	NA	NA	NA	NA	NA	NA	NA	NA	NA	NA	1	NA	NA	NA	NA	NA	NA	NA	NA	NA	NA	NA	NA	NA	NA	NA	NA	NA	NA	NA	NA	NA	NA	NA
PAUC34f	P	64	NA	NA	NA	NA	NA	NA	NA	NA	NA	NA	NA	NA	NA	NA	NA	NA	NA	NA	NA	NA	NA	NA	NA	NA	1	NA	NA	NA	NA	NA	NA	NA	NA	NA	NA	NA	NA	NA	NA	NA	NA	NA	NA	NA	NA	NA	NA
SC4	P	70	NA	NA	NA	NA	NA	NA	NA	NA	NA	NA	NA	NA	NA	NA	NA	NA	NA	NA	NA	NA	NA	NA	NA	NA	1	NA	NA	NA	NA	NA	NA	NA	NA	NA	NA	NA	NA	NA	NA	NA	NA	NA	NA	NA	NA	NA	NA
			2344158
[truncated: 35 more columns]

## Sheet: Class
name	taxRank	taxID	AUG1.cladeReads	AUG2.cladeReads	AUG3.cladeReads	DBOD.1.cladeReads	DBOD.2.cladeReads	DBOD.3.cladeReads	JUN1.cladeReads	JUN2.cladeReads	JUN3.cladeReads	M1.cladeReads	M2.cladeReads	M3.cladeReads	N1.cladeReads	N2.cladeReads	N3.cladeReads	NOV1.cladeReads	NOV2.cladeReads	NOV3.cladeReads	ON1.cladeReads	ON2.cladeReads	ON3.cladeReads	T1.cladeReads	T2.cladeReads	T3.cladeReads	TN1.1.cladeReads	TN1.2.cladeReads	TN1.3.cladeReads	AUG1.percentage	AUG2.percentage	AUG3.percentage	DBOD.1.percentage	DBOD.2.percentage	DBOD.3.percentage	JUN1.percentage	JUN2.percentage	JUN3.percentage	M1.percentage	M2.percentage	M3.percentage	N1.percentage	N2.percentage	N3.percentage	NOV1.percentage	NOV2.percentage	NOV3.percentage	ON1.percentage	ON2.percentage
Gammaproteobacteria	C	297	74497	45148	99755	43445	108999	45539	36587	11722	68507	516066	84976	56689	84943	65395	83274	91105	62318	110115	75211	92854	86698	95939	88960	59786	25267	7059	14462	97.8	97.73	97.67	96.57	96.58	96.67	97.83	97.9	97.68	97.73	97.16	97.2	97.62	97.85	97.62	96.94	96.43	97.16	97.57	97.5
Alphaproteobacteria	C	293	841	512	1179	832	2082	832	436	147	838	6135	1226	839	1057	716	1030	1516	1271	1729	968	1243	1096	1366	1273	862	279	79	147	1.104	1.108	1.154	1.849	1.845	1.766	1.166	1.228	1.195	1.162	1.402	1.439	1.215	1.071	1.207	1.613	1.967	1.526	1.256	1.305
Deltaproteobacteria	C	295	164	133	265	129	288	140	71	19	145	1121	215	134	192	154	192	260	166	262	190	222	197	231	234	175	53	10	32	0.2153	0.2879	0.2595	0.2868	0.2552	0.2972	0.1899	0.1587	0.2068	0.2123	0.2458	0.2298	0.2207	0.2304	0.2251	0.2766	0.2569	0.2312	0.2465	0.2331
Betaproteobacteria	C	294	120	69	157	220	495	182	73	15	143	1003	273	187	167	98	158	329	293	340	162	219	174	326	281	196	46	12	23	0.1575	0.1494	0.1537	0.489	0.4386	0.3863	0.1952	0.1253	0.2039	0.1899	0.3121	0.3206	0.1919	0.1466	0.1852	0.3501	0.4534	0.3	0.2102	0.23
Epsilonproteobacteria	C	296	105	61	140	76	229	90	39	27	102	793	157	101	133	102	128	195	128	183	107	144	155	159	146	113	32	14	22	0.1378	0.132	0.1371	0.1689	0.2029	0.1911	0.1043	0.2255	0.1454	0.1502	0.1795	0.1732	0.1529	0.1526	0.15	0.2075	0.1981	0.1615	0.1388	0.1512
Zetaproteobacteria	C	299	2	NA	4	1	3	2	1	NA	3	20	1	2	5	1	5	6	2	2	3	1	2	2	1	NA	1	NA	NA	0.002626	NA	0.003916	0.002223	0.002658	0.004246	0.002674	NA	0.004278	0.003787	0.001143	0.003429	0.005746	0.001496	0.005861	0.006384	0.003095	0.001765	0.003892	0.00105
TA18	C	298	1	NA	2	4	4	4	NA	NA	1	12	5	2	3	1	3	6	4	2	1	1	5	1	4	4	NA	NA	NA	0.001313	NA	0.001958	0.008892	0.003544	0.008491	NA	NA	0.001426	0.002272	0.005717	0.003429	0.003448	0.001496	0.003517	0.006384	0.00619	0.001765	0.001297	0.00105
Clostridia	C	226	128	73	164	59	184	80	63	14	107	968	167	110	159	111	145	154	107	193	102	145	146	172	145	126	28	20	17	0.168	0.158	0.1606	0.1312	0.163	0.1698	0.1685	0.1169	0.1526	0.1833	0.1909	0.1886	0.1827	0.1661	0.17	0.1639	0.1656	0.1703	0.1323	0.1523
Bacilli	C	225	50	38	98	44	123	40	24	5	73	364	84	48	77	75	56	88	62	95	64	83	57	89	78	71	22	7	11	0.06564	0.08226	0.09595	0.09781	0.109	0.08491	0.06418	0.04176	0.1041	0.06893	0.09605	0.0823	0.08849	0.1122	0.06565	0.09363	0.09594	0.08382	0.08303	0.08715
Erysipelotrichi	C	227	2	1	1	1	2	NA	NA	1	NA	5	2	NA	5	NA	3	NA	1	2	1	1	NA	2	NA	1	NA	NA	NA	0.002626	0.002165	0.000979	0.002223	0.001772	NA	NA	0.008351	NA	0.000947	0.002287	NA	0.005746	NA	0.003517	NA	0.001547	0.001765	0.001297	0.00105
Bacteroidia	C	169	19	16	30	12	44	23	8	2	26	139	27	13	20	16	32	26	29	27	19	20	23	44	23	24	2	1	3	0.02494	0.03464	0.02937	0.02667	0.03899	0.04882	0.02139	0.0167	0.03707	0.02632	0.03087	0.02229	0.02299	0.02394	0.03751	0.02766	0.04488	0.02382	0.02465	0.021
Flavobacteriia	C	171	11	6	16	23	39	16	5	NA	14	96	21	10	15	6	16	21	24	28	14	20	17	21	30	15	2	NA	3	0.01444	0.01299	0.01567	0.05113	0.03456	0.03396	0.01337	NA	0.01996	0.01818	0.02401	0.01715	0.01724	0.008978	0.01876	0.02234	0.03714	0.02471	0.01816	0.021
[Saprospirae]	C	177	11	4	8	5	14	2	3	2	7	65	14	8	13	8	15	13	8	10	9	14	8	15	20	9	2	1	1	0.01444	0.008659	0.007833	0.01111	0.01241	0.004246	0.008022	0.0167	0.009981	0.01231	0.01601	0.01372	0.01494	0.01197	0.01758	0.01383	0.01238	0.008824	0.01168	0.0147
Cytophagia	C	170	7	1	5	3	3	2	1	1	3	21	4	3	4	1	1	5	4	4	5	6	3	1	4	2	NA	NA	NA	0.009189	0.002165	0.004895	0.006669	0.002658	0.004246	0.002674	0.008351	0.004278	0.003977	0.004574	0.005144	0.004597	0.001496	0.001172	0.00532	0.00619	0.003529	0.006486	0.0063
BME43	C	168	2	1	3	NA	NA	NA	NA	NA	NA	8	4	2	1	4	2	NA	3	7	1	2	2	1	1	NA	1	NA	1	0.002626	0.002165	0.002937	NA	NA	NA	NA	NA	NA	0.001515	0.004574	0.003429	0.001149	0.005985	0.002345	NA	0.004642	0.006176	0.001297	0.0021
Sphingobacteriia	C	174	2	2	9	1	4	1	2	NA	1	16	3	1	1	5	4	3	2	5	5	1	2	2	4	2	2	NA	1	0.002626	0.004329	0.008812	0.002223	0.003544	0.002123	0.005348	NA	0.001426	0.00303	0.00343	0.001715	0.001149	0.007481	0.004689	0.003192	0.003095	0.004412	0.006486	0.00105
[Rhodothermi]	C	176	1	NA	1	1	2	NA	NA	NA	1	10	NA	2	1	1	2	NA	2	6	3	3	1	2	2	1	NA	NA	1	0.001313	NA	0.000979	0.002223	0.001772	NA	NA	NA	0.001426	0.001894	NA	0.003429	0.001149	0.001496	0.002345	NA	0.003095	0.005294	0.003892	0.00315
Acidobacteria-6	C	128	38	22	40	4	13	8	7	1	11	75	11	5	24	15	45	16	10	23	34	32	29	16	21	7	8	3	3	0.04989	0.04762	0.03916	0.008892	0.01152	0.01698	0.01872	0.008351	0.01568	0.0142	0.01258	0.008573	0.02758	0.02244	0.05275	0.01702	0.01547	0.02029	0.04411	0.0336
[Chloracidobacteria]	C	142	7	9	8	7	15	4	NA	1	3	46	4	2	3	7	2	7	7	9	10	5	6	11	7	2	4	NA	NA	0.009189	0.01948	0.007833	0.01556	0.01329	0.008491	NA	0.008351	0.004278	0.008711	0.004574	0.003429	0.003448	0.01047	0.002345	0.007448	0.01083	0.007941	0.01297	0.00525
Acidobacteriia	C	129	4	1	6	NA	6	3	NA	NA	6	25	6	NA	2	NA	5	6	1	3	3	3	4	6	4	1	3	1	NA	0.005251	0.002165	0.005874	NA	0.005317	0.006368	NA	NA	0.008555	0.004734	0.00686	NA	0.002299	NA	0.005861	0.006384	0.001547	0.002647	0.003892	0.00315
Holophagae	C	134	2	1	2	1	1	1	NA	NA	NA	13	3	NA	1	1	NA	1	1	NA	2	1	1	1	1	1	NA	NA	NA	0.002626	0.002165	0.001958	0.002223	0.000886	0.002123	NA	NA	NA	0.002462	0.00343	NA	0.001149	0.001496	NA	0.001064	0.001547	NA	0.002595	0.00105
BPC102	C	130	1	NA	NA	1	1	NA	NA	1	1	3	NA	NA	2	NA	NA	NA	1	NA	NA	NA	NA	NA	NA	NA	NA	1	NA	0.001313	NA	NA	0.002223	0.000886	NA	NA	0.008351	0.001426	0.000568	NA	NA	0.002299	NA	NA	NA	0.001547	NA	NA	NA
EC1113	C	132	1	1	NA	1	1	1	NA	NA	NA	5	NA	NA	NA	NA	2	1	NA	NA	NA	1	1	1	NA	NA	NA	NA	NA	0.001313	0.002165	NA	0.002223	0.000886	0.002123	NA	NA	NA	0.000947	NA	NA	NA	NA	0.002345	0.001064	NA	NA	NA	0.00105
Solibacteres	C	139	1	NA	5	8	11	4	NA	NA	2	15	3	4	5	NA	NA	8	6	12	2	4	4	4	4	3	2	NA	1	0.001313	NA	0.004895	0.01778	0.009747	0.008491	NA	NA	0.002852	0.002841	0.00343	0.006859	0.005746	NA	NA	0.008512	0.009285	0.01059	0.002595	0.0042
Actinobacteria	C	145	28	16	52	16	54	15	12	3	30	183	46	21	37	16	29	36	30	44	26	35	28	30	27	23	10	3	8	0.03676	0.03464	0.05091	0.03557	0.04785	0.03184	0.03209	0.02505	0.04278	0.03465	0.0526	0.03601	0.04252	0.02394	0.034	0.0383	0.04642	0.03882	0.03373	0.03675
Acidimicrobiia	C	144	3	1	11	7	26	13	6	NA	6	87	23	9	4	11	8	15	6	12	12	15	9	14	9	6	1	1	NA	0.003938	0.002165	0.01077	0.01556	0.02304	0.0276	0.01604	NA	0.008555	0.01647	0.0263	0.01543	0.004597	0.01646	0.009378	0.01596	0.009285	0.01059	0.01557	0.01575
Thermoleophilia	C	152	1	NA	6	2	3	3	1	NA	1	10	4	1	1	1	1	2	1	4	2	1	NA	5	2	1	1	NA	NA	0.001313	NA	0.005874	0.004446	0.002658	0.006368	0.002674	NA	0.001426	0.001894	0.004574	0.001715	0.001149	0.001496	0.001172	0.002128	0.001547	0.003529	0.002595	0.00105
Chloroplast	C	208	10	3	14	18	29	16	5	NA	9	95	12	22	7	5	11	24	20	23	12	17	11	21	16	10	4	3	2	0.01313	0.006494	0.01371	0.04001	0.0257	0.03396	0.01337	NA	0.01283	0.01799	0.01372	0.03772	0.008045	0.007481	0.01289	0.02554	0.03095	0.02029	0.01557	0.01785
Synechococcophycideae	C	213	5	NA	6	2	7	2	1	1	3	21	6	6	8	4	2	1	4	8	3	4	9	4	12	1	NA	NA	1	0.006564	NA	0.005874	0.004446	0.006203	0.004246	0.002674	0.008351	0.004278	0.003977	0.00686	0.01029	0.009194	0.005985	0.002345	0.001064	0.00619	0.007059	0.003892	0.0042
4C0d-2	C	207	1	NA	NA	NA	4	NA	NA	NA	NA	9	2	1	1	NA	1	2	1	5	1	2	NA	NA	NA	1	NA	NA	1	0.001313	NA	NA	NA	0.003544	NA	NA	NA	NA	0.001704	0.002287	0.001715	0.001149	NA	0.001172	0.002128	0.001547	0.004412	0.001297	0.0021
ML635J-21	C	210	1	NA	1	NA	NA	NA	NA	NA	NA	2	NA	NA	NA	NA	NA	NA	NA	NA	NA	NA	NA	NA	NA	1	NA	NA	NA	0.001313	NA	0.000979	NA	NA	NA	NA	NA	NA	0.000379	NA	NA	NA	NA	NA	NA	NA	NA	NA	NA
Nostocophycideae	C	211	1	1	4	1	4	4	NA	NA	1	18	2	3	3	NA	4	3	1	3	1	4	3	NA	NA	2	1	NA	NA	0.001313	0.002165	0.003916	0.002223	0.003544	0.008491	NA	NA	0.001426	0.003409	0.002287	0.005144	0.003448	NA	0.004689	0.003192	0.001547	0.002647	0.001297	0.0042
Dehalococcoidetes	C	192	6	1	3	1	1	1	3	NA	3	21	3	1	1	3	1	4	NA	3	2	2	7	5	1	1	NA	NA	NA	0.007877	0.002165	0.002937	0.002223	0.000886	0.002123	0.008022	NA	0.004278	0.003977	0.00343	0.001715	0.001149	0.004489	0.001172	0.004256	NA	0.002647	0.002595	0.0021
Anaerolineae	C	189	5	7	9	5	7	3	5	1	6	37	15	9	13	4	5	10	10	9	4	9	8	16	7	7	3	1	1	0.006564	0.01515	0.008812	0.01111	0.006203	0.006368	0.01337	0.008351	0.008555	0.007007	0.01715	0.01543	0.01494	0.005985	0.005861	0.01064	0.01547	0.007941	0.005189	0.00945
Chloroflexi	C	191	3	9	12	NA	5	NA	1	NA	6	14	4	1	8	5	9	1	NA	4	8	7	9	3	6	4	NA	1	2	0.003938	0.01948	0.01175	NA	0.00443	NA	0.002674	NA	0.008555	0.002651	0.004574	0.001715	0.009194	0.007481	0.01055	0.001064	NA	0.003529	0.01038	0.00735
SJA-4	C	314	10	13	24	1	4	1	1	1	18	26	14	7	13	11	29	5	3	24	11	12	27	19	10	4	6	2	3	0.01313	0.02814	0.0235	0.002223	0.003544	0.002123	0.002674	0.008351	0.02567	0.004924	0.01601	0.012	0.01494	0.01646	0.034	0.00532	0.004642	0.02118	0.01427	0.0126
F38	C	312	5	1	2	NA	NA	1	NA	NA	NA	3	NA	NA	2	1	NA	1	1	3	1	3	NA	1	NA	1	NA	1	NA	0.006564	0.002165	0.001958	NA	NA	0.002123	NA	NA	NA	0.000568	NA	NA	0.002299	0.001496	NA	0.001064	0.001547	0.002647	0.001297	0.00315
Phycisphaerae	C	286	8	3	12	NA	8	2	2	1	3	24	8	4	2	5	9	4	2	12	4	6	9	9	5	5	1	2	1	0.0105	0.006494	0.01175	NA	0.007089	0.004246	0.005348	0.008351	0.004278	0.004545	0.009147	0.006859	0.002299	0.007481	0.01055	0.004256	0.003095	0.01059	0.005189	0.0063
Pla3	C	287	2	NA	NA	NA	NA	NA	1	NA	NA	1	NA	NA	NA	NA	NA	NA	NA	NA	NA	1	NA	NA	NA	1	NA	1	NA	0.002626	NA	NA	NA	NA	NA	0.002674	NA	NA	0.000189	NA	NA	NA	NA	NA	NA	NA	NA	NA	0.00105
Planctomycetia	C	289	1	2	1	NA	1	1	1	NA	1	4	2	NA	NA	1	NA	1	2	1	NA	1	2	1	3	1	1	NA	2	0.001313	0.004329	0.000979	NA	0.000886	0.002123	0.002674	NA	0.001426	0.000758	0.002287	NA	NA	0.001496	NA	0.001064	0.003095	0.000882	NA	0.00105
vadinHA49	C	292	1	NA	1	NA	NA	NA	NA	NA	2	4	1	NA	3	2	NA	NA	NA	2	NA	1	NA	1	NA	NA	1	NA	NA	0.001313	NA	0.000979	NA	NA	NA	NA	NA	0.002852	0.000758	0.001143	NA	0.003448	0.002993	NA	NA	NA	0.001765	NA	0.00105
Opitutae	C	324	7	1	8	4	7	3	2	NA	3	37	9	1	5	2	6	2	3	6	3	2	6	7	5	2	1	NA	1	0.009189	0.002165	0.007833	0.008892	0.006203	0.006368	0.005348	NA	0.004278	0.007007	0.01029	0.001715	0.005746	0.002993	0.007034	0.002128	0.004642	0.005294	0.003892	0.0021
Verruco-5	C	325	1	1	1	1	2	2	1	NA	NA	11	2	1	1	1	NA	4	2	3	3	3	NA	3	3	3	NA	NA	NA	0.001313	0.002165	0.000979	0.002223	0.001772	0.004246	0.002674	NA	NA	0.002083	0.002287	0.001715	0.001149	0.001496	NA	0.004256	0.003095	0.002647	0.003892	0.00315
Verrucomicrobiae	C	326	1	3	5	3	2	1	6	NA	3	20	6	1	4	4	4	7	2	3	1	2	1	7	4	4	2	NA	NA	0.001313	0.006494	0.004895	0.006669	0.001772	0.002123	0.01604	NA	0.004278	0.003787	0.00686	0.001715	0.004597	0.005985	0.004689	0.007448	0.003095	0.002647	0.001297	0.0021
[Methylacidiphilae]	C	327	1	1	1	1	1	NA	NA	NA	2	10	4	3	1	1	2	2	2	2	NA	3	3	1	1	1	1	NA	NA	0.001313	0.002165	0.000979	0.002223	0.000886	NA	NA	NA	0.002852	0.001894	0.004574	0.005144	0.001149	0.001496	0.002345	0.002128	0.003095	0.001765	NA	0.00315
Synergistia	C	311	10	4	7	12	13	7	4	1	5	62	12	10	14	8	11	13	14	17	9	12	12	18	12	7	1	NA	2	0.01313	0.008659	0.006853	0.02667	0.01152	0.01486	0.0107	0.008351	0.007129	0.01174	0.01372	0.01715	0.01609	0.01197	0.01289	0.01383	0.02166	0.015	0.01168	0.0126
Fusobacteriia	C	229	6	4	5	8	22	9	2	1	11	51	12	6	9	1	4	11	19	18	9	7	7	12	18	4	NA	3	NA	0.007877	0.008659	0.004895	0.01778	0.01949	0.01911	0.005348	0.008351	0.01568	0.009658	0.01372	0.01029	0.01034	0.001496	0.004689	0.0117	0.0294	0.01588	0.01168	0.00735
Spirochaetes	C	307	4	3	7	4	18	7	2	2	3	36	9	4	9	3	7	12	10	12	8	6	8	15	7	4	2	NA	NA	0.005251	0.006494	0.006853	0.008892	0.01595	0.01486	0.005348	0.0167	0.004278	0.006817	0.01029	0.006859	0.01034	0.004489	0.008206	0.01277	0.01547	0.01059	0.01038	0.0063
[Leptospirae]	C	310	2	NA	2	NA	NA	NA	NA	NA	NA	3	NA	NA	NA	NA	NA	NA	NA	NA	NA	NA	1	1	NA	1	NA	NA	NA	0.002626	NA	0.001958	NA	NA	NA	NA	NA	NA	0.000568	NA	NA	NA	NA	NA	NA	NA	NA	NA	NA
Ignavibacteria	C	186	4	NA	NA	2	5	2	NA	1	1	10	5	2	3	1	NA	5	1	2	2	1	1	4	1	2	1	NA	NA	0.005251	NA	NA	0.004446	0.00443	0.004246	NA	0.008351	0.001426	0.001894	0.005717	0.003429	0.003448	0.001496	NA	0.00532	0.001547	0.001765	0.002595	0.00105
SJA-28	C	188	1	5	3	1	6	4	4	1	2	19	5	4	4	NA	6	11	3	4	3	6	1	4	4	1	2	1	NA	0.001313	0.01082	0.002937	0.002223	0.005317	0.008491	0.0107	0.008351	0.002852	0.003598	0.005717	0.006859	0.004597	NA	0.007034	0.0117	0.004642	0.003529	0.003892	0.0063
Gemm-2	C	242	2	NA	1	NA	NA	NA	NA	NA	NA	2	NA	1	NA	NA	NA	NA	NA	NA	NA	NA	NA	NA	NA	NA	NA	NA	NA	0.002626	NA	0.000979	NA	NA	NA	NA	NA	NA	0.000379	NA	0.001715	NA	NA	NA	NA	NA	NA	NA	NA
Gemm-5	C	245	2	NA	NA	NA	NA	NA	NA	NA	NA	4	2	NA	1	NA	NA	1	1	NA	1	NA	NA	NA	1	NA	NA	NA	NA	0.002626	NA	NA	NA	NA	NA	NA	NA	NA	0.000758	0.002287	NA	0.001149	NA	NA	0.001064	0.001547	NA	0.001297	NA
KB1	C	264	3	NA	NA	NA	NA	NA	NA	NA	NA	NA	NA	NA	1	NA	NA	NA	NA	2	NA	1	NA	2	1	NA	NA	NA	1	0.003938	NA	NA	NA	NA	NA	NA	NA	NA	NA	NA	NA	0.001149	NA	NA	NA	NA	0.001765	NA	0.00105
MSBL6	C	265	1	NA	1	NA	NA	NA	NA	NA	NA	NA	NA	NA	NA	NA	NA	NA	NA	NA	NA	NA	NA	NA	NA	NA	NA	NA	NA	0.001313	NA	0.000979	NA	NA	NA	NA	NA	NA	NA	NA	NA	NA	NA	NA	NA	NA	NA	NA	NA
AB16	C	300	3	1	1	NA	3	1	NA	NA	4	2	3	2	NA	2	2	1	NA	3	1	1	1	NA	NA	2	NA	NA	1	0.003938	0.002165	0.000979	NA	0.002658	0.002123	NA	NA	0.005703	0.000379	0.00343	0.003429	NA	0.002993	0.002345	0.001064	NA	0.002647	0.001297	0.00105
Mollicutes	C	320	3	2	6	2	4	2	1	1	1	23	4	4	1	3	5	1	6	3	3	2	4	4	2	3	NA	NA	NA	0.003938	0.004329	0.005874	0.004446	0.003544	0.004246	0.002674	0.008351	0.001426	0.004355	0.004574	0.006859	0.001149	0.004489	0.005861	0.001064	0.009285	0.002647	0.003892	0.0021
Nitrospira	C	259	2	2	2	1	3	1	1	NA	2	8	3	NA	1	NA	2	1	NA	NA	2	3	1	4	NA	1	NA	1	1	0.002626	0.004329	0.001958	0.002223	0.002658	0.002123	0.002674	NA	0.002852	0.001515	0.00343	NA	0.001149	NA	0.002345	0.001064	NA	NA	0.002595	0.00315
TM7-1	C	317	1	NA	1	2	NA	1	1	NA	2	8	1	1	1	NA	1	2	1	2	4	3	4	1	NA	1	NA	NA	NA	0.001313	NA	0.000979	0.004446	NA	0.002123	0.002674	NA	0.002852	0.001515	0.001143	0.001715	0.001149	NA	0.001172	0.002128	0.001547	0.001765	0.005189	0.00315
PRR-12	C	332	2	NA	NA	NA	1	NA	NA	NA	NA	2	2	NA	NA	1	1	NA	NA	NA	NA	NA	1	NA	3	1	NA	1	NA	0.002626	NA	NA	NA	0.000886	NA	NA	NA	NA	0.000379	0.002287	NA	NA	0.001496	0.001172	NA	NA	NA	NA	NA
BS119	C	337	1	NA	1	NA	NA	1	NA	NA	NA	NA	NA	NA	NA	NA	NA	1	NA	NA	NA	NA	1	NA	NA	NA	NA	NA	NA	0.001313	NA	0.000979	NA	NA	0.002123	NA	NA	NA	NA	NA	NA	NA	NA	NA	0.001064	NA	NA	NA	NA
SJA-176	C	161	1	NA	NA	NA	NA	1	NA	NA	NA	2	NA	NA	NA	1	NA	NA	NA	NA	NA	1	NA	NA	NA	NA	NA	NA	NA	0.001313	NA	NA	NA	NA	0.002123	NA	NA	NA	0.000379	NA	NA	NA	0.001496	NA	NA	NA	NA	NA	0.00105
PRR-11	C	166	1	NA	1	NA	NA	NA	NA	NA	NA	2	NA	NA	NA	NA	1	NA	NA	NA	NA	NA	1	NA	2	NA	NA	NA	NA	0.001313	NA	0.000979	NA	NA	NA	NA	NA	NA	0.000379	NA	NA	NA	NA	0.001172	NA	NA	NA	NA	NA
Deferribacteres	C	214	1	NA	1	1	2	1	2	NA	1	12	1	NA	NA	1	4	2	NA	3	1	2	1	1	1	NA	NA	NA	NA	0.001313	NA	0.000979	0.002223	0.001772	0.002123	0.005348	NA	0.001426	0.002272	0.001143	NA	NA	0.001496	0.004689	0.002128	NA	0.002647	0.001297	0.0021
3BR-5F	C	230	1	2	1	NA	5	1	1	NA	NA	10	3	3	2	NA	NA	4	2	4	4	2	3	5	3	1	1	NA	NA	0.001313	0.004329	0.000979	NA	0.00443	0.002123	0.002674	NA	NA	0.001894	0.00343	0.005144	0.002299	NA	NA	0.004256	0.003095	0.003529	0.005189	0.0021
OP11-2	C	269	1	NA	NA	NA	NA	NA	NA	NA	NA	NA	NA	NA	NA	NA	NA	NA	NA	NA	NA	NA	1	NA	NA	NA	NA	NA	NA	0.001313	NA	NA	NA	NA	NA	NA	NA	NA	NA	NA	NA	NA	NA	NA	NA	NA	NA	NA	NA
OP8_1	C	276	1	1	NA	NA	1	NA	NA	NA	NA	1	NA	NA	NA	NA	NA	NA	NA	1	NA	NA	NA	NA	1	NA	NA	NA	NA	0.001313	0.002165	NA	NA	0.000886	NA	NA	NA	NA	0.000189	NA	NA	NA	NA	NA	NA	NA	0.000882	NA	NA
JS1	C	279	1	NA	NA	NA	1	1	NA	NA	NA	3	4	1	2	3	1	NA	NA	NA	NA	NA	NA	NA	NA	NA	NA	NA	NA	0.001313	NA	NA	NA	0.000886	0.002123	NA	NA	NA	0.000568	0.004574	0.001715	0.002299	0.004489	0.001172	NA	NA	NA	NA	NA
Thermotogae	C	323	1	NA	NA	NA	1	1	NA	NA	NA	6	1	3	1	NA	1	1	NA	NA	2	1	NA	2	1	1	NA	NA	NA	0.001313	NA	NA	NA	0.000886	0.002123	NA	NA	NA	0.001136	0.001143	0.005144	0.001149	NA	0.001172	0.001064	NA	NA	0.002595	0.00105
B142	C	333	1	NA	NA	NA	NA	NA	NA	NA	NA	1	NA	NA	NA	NA	NA	NA	NA	NA	NA	NA	NA	NA	NA	NA	NA	NA	NA	0.001313	NA	NA	NA	NA	NA	NA	NA	NA	0.000189	NA	NA	NA	NA	NA	NA	NA	NA	NA	NA
Acidobacteria-5	C	127	NA	1	1	1	2	NA	NA	NA	NA	1	1	1	1	NA	1	1	1	1	3	3	1	3	1	1	NA	NA	NA	NA	0.002165	0.000979	0.002223	0.001772	NA	NA	NA	NA	0.000189	0.001143	0.001715	0.001149	NA	0.001172	0.001064	0.001547	0.000882	0.003892	0.00315
Coriobacteriia	C	146	NA	1	NA	1	NA	NA	NA	NA	NA	2	NA	NA	NA	NA	NA	2	NA	NA	NA	NA	NA	NA	NA	NA	NA	NA	NA	NA	0.002165	NA	0.002223	NA	NA	NA	NA	NA	0.000379	NA	NA	NA	NA	NA	0.002128	NA	NA	NA	NA
[Pedosphaerae]	C	328	NA	1	3	2	6	1	2	1	NA	14	1	2	NA	1	4	2	2	2	2	4	1	7	1	2	1	NA	NA	NA	0.002165	0.002937	0.004446	0.005317	0.002123	0.005348	0.008351	NA	0.002651	0.001143	0.003429	NA	0.001496	0.004689	0.002128	0.003095	0.001765	0.002595	0.0042
[Spartobacteria]	C	329	NA	1	1	NA	NA	1	NA	NA	NA	2	NA	2	NA	NA	1	NA	NA	NA	1	NA	NA	1	NA	1	NA	NA	1	NA	0.002165	0.000979	NA	NA	0.002123	NA	NA	NA	0.000379	NA	0.003429	NA	NA	0.001172	NA	NA	NA	0.001297	NA
BD1-5	C	232	NA	1	NA	NA	NA	1	NA	NA	NA	NA	NA	1	NA	1	1	NA	NA	1	1	NA	NA	NA	NA	NA	NA	NA	NA	NA	0.002165	NA	NA	NA	0.002123	NA	NA	NA	NA	NA	0.001715	NA	0.001496	0.001172	NA	NA	0.000882	0.001297	NA
Deinococci	C	340	NA	2	2	1	4	3	NA	NA	NA	13	1	3	1	2	2	NA	4	5	1	1	3	3	2	3	NA	NA	NA	NA	0.004329	0.001958	0.002223	0.003544	0.006368	NA	NA	NA	0.002462	0.001143	0.005144	0.001149	0.002993	0.002345	NA	0.00619	0.004412	0.001297	0.00105
0319-6E2	C	154	NA	1	NA	NA	NA	NA	NA	NA	NA	NA	NA	NA	NA	NA	NA	NA	NA	NA	NA	NA	NA	NA	NA	NA	NA	NA	NA	NA	0.002165	NA	NA	NA	NA	NA	NA	NA	NA	NA	NA	NA	NA	NA	NA	NA	NA	NA	NA
Elusimicrobia	C	217	NA	1	NA	NA	NA	NA	NA	NA	1	NA	NA	NA	1	NA	NA	NA	NA	NA	NA	NA	NA	NA	1	NA	NA	NA	NA	NA	0.002165	NA	NA	NA	NA	NA	NA	0.001426	NA	NA	NA	0.001149	NA	NA	NA	NA	NA	NA	NA
Sva0725	C	140	NA	NA	3	NA	4	4	1	NA	NA	12	2	2	2	1	2	2	1	3	2	3	NA	4	1	2	NA	NA	NA	NA	NA	0.002937	NA	0.003544	0.008491	0.002674	NA	NA	0.002272	0.002287	0.003429	0.002299	0.001496	0.002345	0.002128	0.001547	0.002647	0.002595	0.00315
Ktedonobacteria	C	195	NA	NA	2	NA	NA	NA	1	NA	2	2	1	NA	NA	NA	NA	NA	NA	3	1	1	NA	NA	NA	1	NA	NA	NA	NA	NA	0.001958	NA	NA	NA	0.002674	NA	0.002852	0.000379	0.001143	NA	NA	NA	NA	NA	NA	0.002647	0.001297	0.00105
TK10	C	202	NA	NA	1	NA	NA	NA	NA	NA	NA	NA	NA	NA	NA	NA	NA	NA	NA	NA	NA	NA	NA	NA	NA	NA	NA	NA	NA	NA	NA	0.000979	NA	NA	NA	NA	NA	NA	NA	NA	NA	NA	NA	NA	NA	NA	NA	NA	NA
Thermomicrobia	C	204	NA	NA	1	NA	NA	NA	NA	1	NA	NA	1	NA	NA	NA	NA	NA	NA	1	NA	NA	NA	NA	NA	2	NA	NA	NA	NA	NA	0.000979	NA	NA	NA	NA	0.008351	NA	NA	0.001143	NA	NA	NA	NA	NA	NA	0.000882	NA	NA
Oscillatoriophycideae	C	212	NA	NA	1	NA	NA	NA	1	NA	NA	2	3	NA	1	NA	NA	NA	NA	NA	1	1	NA	3	NA	1	NA	NA	NA	NA	NA	0.000979	NA	NA	NA	0.002674	NA	NA	0.000379	0.00343	NA	0.001149	NA	NA	NA	NA	NA	0.001297	0.00105
[Brevinematae]	C	309	NA	NA	2	1	2	NA	NA	NA	NA	2	1	NA	NA	1	NA	NA	NA	NA	NA	1	NA	1	1	NA	NA	NA	NA	NA	NA	0.001958	0.002223	0.001772	NA	NA	NA	NA	0.000379	0.001143	NA	NA	0.001496	NA	NA	NA	NA	NA	0.00105
GN05	C	305	NA	NA	1	NA	NA	1	NA	NA	NA	2	NA	NA	NA	NA	NA	1	1	1	1	NA	3	NA	1	NA	NA	NA	NA	NA	NA	0.000979	NA	NA	0.002123	NA	NA	NA	0.000379	NA	NA	NA	NA	NA	0.001064	0.001547	0.000882	0.001297	NA
BSV26	C	184	NA	NA	1	NA	1	NA	NA	NA	NA	NA	NA	NA	NA	NA	NA	1	NA	2	NA	NA	NA	NA	NA	NA	NA	NA	NA	NA	NA	0.000979	NA	0.000886	NA	NA	NA	NA	NA	NA	NA	NA	NA	NA	0.001064	NA	0.001765	NA	NA
OPB56	C	187	NA	NA	1	1	NA	1	NA	NA	1	1	NA	NA	1	NA	NA	NA	NA	1	NA	1	NA	NA	NA	1	NA	NA	NA	NA	NA	0.000979	0.002223	NA	0.002123	NA	NA	0.001426	0.000189	NA	NA	0.001149	NA	NA	NA	NA	0.000882	NA	0.00105
TM7-3	C	318	NA	NA	3	NA	2	NA	NA	NA	1	2	NA	NA	NA	NA	NA	NA	2	NA	NA	NA	NA	NA	NA	1	NA	NA	NA	NA	NA	0.002937	NA	0.001772	NA	NA	NA	0.001426	0.000379	NA	NA	NA	NA	NA	NA	0.003095	NA	NA	NA
Gemm-3	C	243	NA	NA	1	1	2	2	1	NA	NA	11	1	3	NA	NA	NA	2	NA	NA	NA	2	1	NA	NA	2	NA	NA	NA	NA	NA	0.000979	0.002223	0.001772	0.004246	0.002674	NA	NA	0.002083	0.001143	0.005144	NA	NA	NA	0.002128	NA	NA	NA	0.0021
PBS-25	C	274	NA	NA	1	NA	1	NA	NA	NA	NA	3	NA	NA	NA	NA	NA	NA	NA	NA	1	NA	1	1	NA	NA	NA	NA	NA	NA	NA	0.000979	NA	0.000886	NA	NA	NA	NA	0.000568	NA	NA	NA	NA	NA	NA	NA	NA	0.001297	NA
[Lentisphaeria]	C	253	NA	NA	1	NA	NA	NA	NA	NA	NA	1	NA	NA	1	NA	NA	NA	NA	NA	NA	1	NA	NA	NA	NA	NA	NA	NA	NA	NA	0.000979	NA	NA	NA	NA	NA	NA	0.000189	NA	NA	0.001149	NA	NA	NA	NA	NA	NA	0.00105
Kazan-3B-09	C	330	NA	NA	1	NA	NA	NA	NA	NA	NA	2	NA	NA	NA	NA	NA	NA	NA	NA	NA	NA	NA	NA	NA	NA	NA	NA	NA	NA	NA	0.000979	NA	NA	NA	NA	NA	NA	0.000379	NA	NA	NA	NA	NA	NA	NA	NA	NA	NA
Gemm-1	C	241	NA	NA	NA	2	NA	1	NA	NA	2	14	2	1	1	NA	NA	1	2	3	2	2	2	3	1	2	1	NA	NA	NA	NA	NA	0.004446	NA	0.002123	NA	NA	0.002852	0.002651	0.002287	0.001715	0.001149	NA	NA	0.001064	0.003095	0.002647	0.002595	0.0021
Aquificae	C	153	NA	NA	NA	1	1	NA	NA	NA	NA	1	NA	NA	NA	NA	NA	NA	NA	NA	NA	NA	1	NA	NA	NA	NA	NA	NA	NA	NA	NA	0.002223	0.000886	NA	NA	NA	NA	0.000189	NA	NA	NA	NA	NA	NA	NA	NA	NA	NA
OM190	C	285	NA	NA	NA	1	NA	NA	NA	NA	1	3	NA	NA	NA	NA	NA	1	1	NA	NA	NA	2	NA	NA	NA	NA	NA	NA	NA	NA	NA	0.002223	NA	NA	NA	NA	0.001426	0.000568	NA	NA	NA	NA	NA	0.001064	0.001547	NA	NA	NA
SC72	C	334	NA	NA	NA	1	2	NA	NA	NA	NA	3	3	1	2	NA	NA	2	1	1	2	1	2	2	1	2	NA	NA	NA	NA	NA	NA	0.002223	0.001772	NA	NA	NA	NA	0.000568	0.00343	0.001715	0.002299	NA	NA	0.002128	0.001547	0.000882	0.002595	0.00105
MB-A2-108	C	148	NA	NA	NA	NA	2	NA	NA	NA	NA	NA	NA	NA	1	NA	1	NA	2	1	NA	NA	NA	1	NA	NA	NA	NA	NA	NA	NA	NA	NA	0.001772	NA	NA	NA	NA	NA	NA	NA	0.001149	NA	0.001172	NA	0.003095	0.000882	NA	NA
iii1-8	C	143	NA	NA	NA	NA	2	NA	NA	NA	NA	4	NA	NA	NA	2	NA	NA	1	NA	NA	2	NA	NA	1	1	NA	NA	NA	NA	NA	NA	NA	0.001772	NA	NA	NA	NA	0.000758	NA	NA	NA	0.002993	NA	NA	0.001547	NA	NA	0.0021
TK17	C	203	NA	NA	NA	NA	1	NA	NA	NA	NA	NA	NA	NA	NA	NA	NA	NA	NA	NA	NA	NA	NA	NA	NA	NA	NA	NA	NA	NA	NA	NA	NA	0.000886	NA	NA	NA	NA	NA	NA	NA	NA	NA	NA	NA	NA	NA	NA	NA
Chlorobia	C	185	NA	NA	NA	NA	1	1	NA	NA	NA	2	NA	3	1	NA	NA	1	NA	NA	1	NA	NA	1	1	1	NA	NA	NA	NA	NA	NA	NA	0.000886	0.002123	NA	NA	NA	0.000379	NA	0.005144	0.001149	NA	NA	0.001064	NA	NA	0.001297	NA
[Brocadiae]	C	291	NA	NA	NA	NA	2	NA	1	NA	NA	2	NA	NA	1	NA	NA	NA	NA	2	NA	1	2	NA	2	NA	NA	NA	NA	NA	NA	NA	NA	0.001772	NA	0.002674	NA	NA	0.000379	NA	NA	0.001149	NA	NA	NA	NA	0.001765	NA	0.00105
BD7-11	C	282	NA	NA	NA	NA	1	1	NA	NA	NA	1	NA	1	NA	NA	NA	NA	NA	1	NA	1	NA	NA	1	NA	NA	NA	NA	NA	NA	NA	NA	0.000886	0.002123	NA	NA	NA	0.000189	NA	0.001715	NA	NA	NA	NA	NA	0.000882	NA	0.00105
SBRH58	C	313	NA	NA	NA	NA	1	NA	1	NA	NA	NA	NA	NA	NA	NA	NA	NA	NA	1	NA	NA	1	NA	NA	NA	NA	NA	NA	NA	NA	NA	NA	0.000886	NA	0.002674	NA	NA	NA	NA	NA	NA	NA	NA	NA	NA	0.000882	NA	NA
Gemmatimonadetes	C	247	NA	NA	NA	NA	1	NA	1	NA	NA	8	NA	NA	NA	1	1	3	1	NA	NA	1	1	1	NA	1	NA	NA	NA	NA	NA	NA	NA	0.000886	NA	0.002674	NA	NA	0.001515	NA	NA	NA	0.001496	0.001172	0.003192	0.001547	NA	NA	0.00105
[Fimbriimonadia]	C	162	NA	NA	NA	NA	1	NA	NA	NA	NA	NA	NA	NA	NA	1	NA	NA	NA	NA	NA	NA	NA	NA	NA	1	NA	NA	NA	NA	NA	NA	NA	0.000886	NA	NA	NA	NA	NA	NA	NA	NA	0.001496	NA	NA	NA	NA	NA	NA
Chlamydiia	C	183	NA	NA	NA	NA	1	1	NA	NA	NA	3	NA	2	NA	NA	NA	NA	NA	NA	1	1	NA	NA	NA	1	1	NA	NA	NA	NA	NA	NA	0.000886	0.002123	NA	NA	NA	0.000568	NA	0.003429	NA	NA	NA	NA	NA	NA	0.001297	0.00105
KSB1	C	339	NA	NA	NA	NA	1	NA	NA	NA	NA	NA	NA	NA	NA	NA	NA	NA	NA	NA	1	NA	NA	NA	NA	NA	NA	NA	NA	NA	NA	NA	NA	0.000886	NA	NA	NA	NA	NA	NA	NA	NA	NA	NA	NA	NA	NA	0.001297	NA
MCG	C	98	NA	NA	NA	NA	1	NA	NA	NA	NA	NA	NA	NA	NA	NA	NA	1	NA	NA	NA	NA	NA	NA	NA	NA	NA	NA	NA	NA	NA	NA	NA	0.000886	NA	NA	NA	NA	NA	NA	NA	NA	NA	NA	0.001064	NA	NA	NA	NA
Rubrobacteria	C	151	NA	NA	NA	NA	NA	1	NA	NA	1	2	NA	NA	NA	NA	NA	1	1	NA	NA	1	NA	2	NA	NA	NA	NA	NA	NA	NA	NA	NA	NA	0.002123	NA	NA	0.001426	0.000379	NA	NA	NA	NA	NA	0.001064	0.001547	NA	NA	0.00105
DA052	C	131	NA	NA	NA	NA	NA	1	NA	NA	NA	3	2	NA	NA	NA	NA	1	2	1	NA	NA	NA	1	NA	1	NA	NA	NA	NA	NA	NA	NA	NA	0.002123	NA	NA	NA	0.000568	0.002287	NA	NA	NA	NA	0.001064	0.003095	0.000882	NA	NA
SAR202	C	199	NA	NA	NA	NA	NA	1	1	NA	NA	NA	1	NA	NA	NA	NA	NA	NA	NA	NA	NA	NA	NA	NA	NA	NA	NA	NA	NA	NA	NA	NA	NA	0.002123	0.002674	NA	NA	NA	0.001143	NA	NA	NA	NA	NA	NA	NA	NA	NA
SHA-26	C	200	NA	NA	NA	NA	NA	1	NA	NA	NA	NA	NA	NA	NA	NA	NA	NA	NA	NA	NA	NA	NA	NA	NA	NA	NA	NA	NA	NA	NA	NA	NA	NA	0.002123	NA	NA	NA	NA	NA	NA	NA	NA	NA	NA	NA	NA	NA	NA
Pla4	C	288	NA	NA	NA	NA	NA	1	NA	NA	NA	1	NA	NA	NA	NA	NA	NA	NA	NA	NA	NA	NA	NA	NA	NA	NA	NA	NA	NA	NA	NA	NA	NA	0.002123	NA	NA	NA	0.000189	NA	NA	NA	NA	NA	NA	NA	NA	NA	NA
OP8_2	C	277	NA	NA	NA	NA	NA	2	NA	NA	NA	NA	NA	1	NA	NA	NA	NA	NA	NA	NA	NA	1	1	NA	NA	NA	NA	NA	NA	NA	NA	NA	NA	0.004246	NA	NA	NA	NA	NA	0.001715	NA	NA	NA	NA	NA	NA	NA	NA
OP11-3	C	270	NA	NA	NA	NA	NA	1	NA	NA	1	3	NA	NA	NA	NA	NA	NA	1	NA	1	1	NA	1	2	NA	NA	NA	NA	NA	NA	NA	NA	NA	0.002123	NA	NA	0.001426	0.000568	NA	NA	NA	NA	NA	NA	0.001547	NA	0.001297	0.00105
MD2902-B50	C	157	NA	NA	NA	NA	NA	NA	1	NA	NA	NA	NA	NA	NA	NA	NA	NA	NA	NA	NA	1	NA	NA	NA	NA	NA	NA	NA	NA	NA	NA	NA	NA	NA	0.002674	NA	NA	NA	NA	NA	NA	NA	NA	NA	NA	NA	NA	0.00105
SM1A07	C	173	NA	NA	NA	NA	NA	NA	NA	NA	NA	1	NA	NA	NA	NA	1	NA	NA	1	NA	NA	NA	NA	NA	NA	NA	NA	NA	NA	NA	NA	NA	NA	NA	NA	NA	NA	0.000189	NA	NA	NA	NA	0.001172	NA	NA	0.000882	NA	NA
Nitriliruptoria	C	149	NA	NA	NA	NA	NA	NA	NA	NA	NA	2	1	NA	NA	1	NA	NA	NA	NA	NA	1	1	1	NA	NA	NA	NA	NA	NA	NA	NA	NA	NA	NA	NA	NA	NA	0.000379	0.001143	NA	NA	0.001496	NA	NA	NA	NA	NA	0.00105
OS-K	C	135	NA	NA	NA	NA	NA	NA	NA	NA	NA	1	NA	NA	NA	NA	NA	1	1	NA	NA	NA	NA	NA	NA	NA	NA	NA	NA	NA	NA	NA	NA	NA	NA	NA	NA	NA	0.000189	NA	NA	NA	NA	NA	0.001064	0.001547	NA	NA	NA
Gloeobacterophycideae	C	209	NA	NA	NA	NA	NA	NA	NA	NA	NA	2	NA	NA	NA	NA	NA	NA	NA	NA	NA	1	NA	1	1	NA	NA	NA	NA	NA	NA	NA	NA	NA	NA	NA	NA	NA	0.000379	NA	NA	NA	NA	NA	NA	NA	NA	NA	0.00105
SL56	C	201	NA	NA	NA	NA	NA	NA	NA	NA	NA	3	NA	NA	NA	NA	NA	NA	NA	NA	NA	NA	NA	1	NA	NA	NA	NA	NA	NA	NA	NA	NA	NA	NA	NA	NA	NA	0.000568	NA	NA	NA	NA	NA	NA	NA	NA	NA	NA
Ellin6529	C	193	NA	NA	NA	NA	NA	NA	NA	NA	NA	1	NA	NA	NA	NA	NA	NA	NA	NA	NA	NA	1	NA	NA	NA	NA	NA	NA	NA	NA	NA	NA	NA	NA	NA	NA	NA	0.000189	NA	NA	NA	NA	NA	NA	NA	NA	NA	NA
S085	C	198	NA	NA	NA	NA	NA	NA	NA	NA	NA	1	NA	NA	1	NA	NA	NA	NA	NA	NA	NA	NA	NA	NA	NA	NA	NA	NA	NA	NA	NA	NA	NA	NA	NA	NA	NA	0.000189	NA	NA	0.001149	NA	NA	NA	NA	NA	NA	NA
[Brachyspirae]	C	308	NA	NA	NA	NA	NA	NA	NA	NA	NA	1	NA	NA	NA	NA	NA	NA	NA	NA	NA	NA	NA	NA	NA	NA	NA	NA	NA	NA	NA	NA	NA	NA	NA	NA	NA	NA	0.000189	NA	NA	NA	NA	NA	NA	NA	NA	NA	NA
028H05-P-BN-P5	C	281	NA	NA	NA	NA	NA	NA	NA	NA	NA	1	NA	NA	NA	NA	NA	NA	NA	NA	NA	NA	NA	NA	NA	NA	NA	NA	NA	NA	NA	NA	NA	NA	NA	NA	NA	NA	0.000189	NA	NA	NA	NA	NA	NA	NA	NA	NA	NA
ODP123	C	284	NA	NA	NA	NA	NA	NA	NA	NA	NA	1	NA	NA	NA	NA	NA	NA	NA	NA	1	1	NA	NA	NA	NA	NA	NA	NA	NA	NA	NA	NA	NA	NA	NA	NA	NA	0.000189	NA	NA	NA	NA	NA	NA	NA	NA	0.001297	0.00105
RF3	C	321	NA	NA	NA	NA	NA	NA	NA	NA	NA	1	NA	NA	NA	NA	NA	NA	NA	NA	NA	NA	NA	NA	NA	NA	NA	NA	NA	NA	NA	NA	NA	NA	NA	NA	NA	NA	0.000189	NA	NA	NA	NA	NA	NA	NA	NA	NA	NA
BB34	C	231	NA	NA	NA	NA	NA	NA	NA	NA	NA	1	NA	NA	NA	NA	NA	NA	NA	NA	NA	NA	NA	NA	NA	NA	NA	NA	NA	NA	NA	NA	NA	NA	NA	NA	NA	NA	0.000189	NA	NA	NA	NA	NA	NA	NA	NA	NA	NA
BD4-9	C	273	NA	NA	NA	NA	NA	NA	NA	NA	NA	2	1	NA	NA	NA	NA	NA	NA	NA	NA	NA	NA	NA	NA	NA	NA	NA	NA	NA	NA	NA	NA	NA	NA	NA	NA	NA	0.000379	0.001143	NA	NA	NA	NA	NA	NA	NA	NA	NA
koll11	C	275	NA	NA	NA	NA	NA	NA	NA	NA	NA	1	NA	NA	NA	NA	NA	NA	NA	1	NA	NA	NA	NA	NA	NA	NA	NA	NA	NA	NA	NA	NA	NA	NA	NA	NA	NA	0.000189	NA	NA	NA	NA	NA	NA	NA	0.000882	NA	NA
ABY1	C	260	NA	NA	NA	NA	NA	NA	NA	NA	NA	1	NA	NA	NA	1	NA	1	NA	NA	NA	NA	NA	NA	NA	NA	NA	NA	NA	NA	NA	NA	NA	NA	NA	NA	NA	NA	0.000189	NA	NA	NA	0.001496	NA	0.001064	NA	NA	NA	NA
SM2F11	C	262	NA	NA	NA	NA	NA	NA	NA	NA	NA	1	NA	NA	NA	NA	NA	NA	NA	NA	NA	NA	NA	NA	NA	NA	NA	NA	NA	NA	NA	NA	NA	NA	NA	NA	NA	NA	0.000189	NA	NA	NA	NA	NA	NA	NA	NA	NA	NA
NPL-UPA2	C	165	NA	NA	NA	NA	NA	NA	NA	NA	NA	1	NA	NA	NA	NA	1	NA	1	NA	NA	NA	NA	NA	NA	NA	NA	NA	NA	NA	NA	NA	NA	NA	NA	NA	NA	NA	0.000189	NA	NA	NA	NA	0.001172	NA	0.001547	NA	NA	NA
MSB-5A5	C	240	NA	NA	NA	NA	NA	NA	NA	NA	NA	1	NA	NA	NA	NA	NA	NA	NA	NA	NA	NA	NA	NA	NA	NA	NA	NA	NA	NA	NA	NA	NA	NA	NA	NA	NA	NA	0.000189	NA	NA	NA	NA	NA	NA	NA	NA	NA	NA
MBGB	C	97	NA	NA	NA	NA	NA	NA	NA	NA	NA	1	NA	NA	NA	NA	NA	NA	NA	NA	NA	NA	NA	NA	NA	NA	NA	NA	NA	NA	NA	NA	NA	NA	NA	NA	NA	NA	0.000189	NA	NA	NA	NA	NA	NA	NA	NA	NA	NA
Thaumarchaeota	C	101	NA	NA	NA	NA	NA	NA	NA	NA	NA	1	NA	NA	NA	1	2	NA	NA	NA	NA	NA	1	NA	NA	NA	NA	NA	NA	NA	NA	NA	NA	NA	NA	NA	NA	NA	0.000189	NA	NA	NA	0.001496	0.002345	NA	NA	NA	NA	NA
PAUC37f	C	136	NA	NA	NA	NA	NA	NA	NA	NA	NA	NA	NA	1	NA	NA	NA	NA	NA	NA	NA	NA	NA	NA	NA	NA	NA	NA	NA	NA	NA	NA	NA	NA	NA	NA	NA	NA	NA	NA	0.001715	NA	NA	NA	NA	NA	NA	NA	NA
Armatimonadia	C	155	NA	NA	NA	NA	NA	NA	NA	NA	NA	NA	NA	1	NA	NA	NA	NA	NA	NA	NA	NA	NA	NA	NA	NA	NA	NA	NA	NA	NA	NA	NA	NA	NA	NA	NA	NA	NA	NA	0.001715	NA	NA	NA	NA	NA	NA	NA	NA
Fibrobacteria	C	221	NA	NA	NA	NA	NA	NA	NA	NA	NA	NA	NA	1	NA	NA	NA	NA	NA	NA	1	NA	NA	NA	NA	NA	NA	NA	NA	NA	NA	NA	NA	NA	NA	NA	NA	NA	NA	NA	0.001715	NA	NA	NA	NA	NA	NA	0.001297	NA
OPB14	C	266	NA	NA	NA	NA	NA	NA	NA	NA	NA	NA	NA	1	NA	NA	1	NA	NA	NA	NA	NA	NA	NA	NA	NA	NA	NA	NA	NA	NA	NA	NA	NA	NA	NA	NA	NA	NA	NA	0.001715	NA	NA	0.001172	NA	NA	NA	NA	NA
AHT28	C	224	NA	NA	NA	NA	NA	NA	NA	NA	NA	NA	NA	NA	NA	1	NA	NA	NA	NA	NA	NA	NA	NA	NA	NA	NA	NA	NA	NA	NA	NA	NA	NA	NA	NA	NA	NA	NA	NA	NA	NA	0.001496	NA	NA	NA	NA	NA	NA
Methanococci	C	111	NA	NA	NA	NA	NA	NA	NA	NA	NA	NA	NA	NA	NA	NA	1	NA	NA	NA	NA	NA	NA	NA	NA	NA	NA	NA	NA	NA	NA	NA	NA	NA	NA	NA	NA	NA	NA	NA	NA	NA	NA	0.001172	NA	NA	NA	NA	NA
P2-11E	C	197	NA	NA	NA	NA	NA	NA	NA	NA	NA	NA	NA	NA	NA	NA	NA	1	NA	NA	NA	NA	NA	2	NA	NA	NA	NA	NA	NA	NA	NA	NA	NA	NA	NA	NA	NA	NA	NA	NA	NA	NA	NA	0.001064	NA	NA	NA	NA
ABS-6	C	123	NA	NA	NA	NA	NA	NA	NA	NA	NA	NA	NA	NA	NA	NA	NA	1	NA	NA	NA	NA	NA	NA	NA	NA	NA	NA	NA	NA	NA	NA	NA	NA	NA	NA	NA	NA	NA	NA	NA	NA	NA	NA	0.001064	NA	NA	NA	NA
TG3	C	223	NA	NA	NA	NA	NA	NA	NA	NA	NA	NA	NA	NA	NA	NA	NA	1	NA	NA	NA	NA	NA	NA	NA	NA	NA	NA	NA	NA	NA	NA	NA	NA	NA	NA	NA	NA	NA	NA	NA	NA	NA	NA	0.001064	NA	NA	NA	NA
EC214	C	303	NA	NA	NA	NA	NA	NA	NA	NA	NA	NA	NA	NA	NA	NA	NA	1	NA	NA	NA	NA	1	NA	NA	NA	NA	NA	NA	NA	NA	NA	NA	NA	NA	NA	NA	NA	NA	NA	NA	NA	NA	NA	0.001064	NA	NA	NA	NA
SHA-37	C	160	NA	NA	NA	NA	NA	NA	NA	NA	NA	NA	NA	NA	NA	NA	NA	NA	1	NA	NA	NA	NA	NA	NA	NA	NA	NA	NA	NA	NA	NA	NA	NA	NA	NA	NA	NA	NA	NA	NA	NA	NA	NA	NA	0.001547	NA	NA	NA
RB25	C	137	NA	NA	NA	NA	NA	NA	NA	NA	NA	NA	NA	NA	NA	NA	NA	NA	NA	1	NA	NA	NA	NA	NA	NA	NA	NA	NA	NA	NA	NA	NA	NA	NA	NA	NA	NA	NA	NA	NA	NA	NA	NA	NA	NA	0.000882	NA	NA
SBZP_4958	C	290	NA	NA	NA	NA	NA	NA	NA	NA	NA	NA	NA	NA	NA	NA	NA	NA	NA	1	NA	NA	NA	NA	NA	NA	NA	NA	NA	NA	NA	NA	NA	NA	NA	NA	NA	NA	NA	NA	NA	NA	NA	NA	NA	NA	0.000882	NA	NA
MAT-CR-H3-D11	C	251	NA	NA	NA	NA	NA	NA	NA	NA	NA	NA	NA	NA	NA	NA	NA	NA	NA	NA	1	NA	NA	NA	NA	NA	NA	NA	NA	NA	NA	NA	NA	NA	NA	NA	NA	NA	NA	NA	NA	NA	NA	NA	NA	NA	NA	0.001297	NA
[Parvarchaea]	C	118	NA	NA	NA	NA	NA	NA	NA	NA	NA	NA	NA	NA	NA	NA	NA	NA	NA	NA	1	NA	NA	NA	NA	NA	NA	NA	NA	NA	NA	NA	NA	NA	NA	NA	NA	NA	NA	NA	NA	NA	NA	NA	NA	NA	NA	0.001297	NA
OP11-4	C	271	NA	NA	NA	NA	NA	NA	NA	NA	NA	NA	NA	NA	NA	NA	NA	NA	NA	NA	NA	NA	NA	NA	1	NA	NA	NA	NA	NA	NA	NA	NA	NA	NA	NA	NA	NA	NA	NA	NA	NA	NA	NA	NA	NA	NA	NA	NA
GN15	C	239	NA	NA	NA	NA	NA	NA	NA	NA	NA	NA	NA	NA	NA	NA	NA	NA	NA	NA	NA	NA	NA	NA	1	NA	NA	NA	NA	NA	NA	NA	NA	NA	NA	NA	NA	NA	NA	NA	NA	NA	NA	NA	NA	NA	NA	NA	NA
OPB41	C	150	NA	NA	NA	NA	NA	NA	NA	NA	NA	NA	NA	NA	NA	NA	NA	NA	NA	NA	NA	NA	NA	NA	NA	2	NA	NA	NA	NA	NA	NA	NA	NA	NA	NA	NA	NA	NA	NA	NA	NA	NA	NA	NA	NA	NA	NA	NA
Total	Gammaproteobacteria		2235316
[truncated: 35 more columns]

## Sheet: Order
name	taxRank	taxID	AUG1.cladeReads	AUG2.cladeReads	AUG3.cladeReads	DBOD.1.cladeReads	DBOD.2.cladeReads	DBOD.3.cladeReads	JUN1.cladeReads	JUN2.cladeReads	JUN3.cladeReads	M1.cladeReads	M2.cladeReads	M3.cladeReads	N1.cladeReads	N2.cladeReads	N3.cladeReads	NOV1.cladeReads	NOV2.cladeReads	NOV3.cladeReads	ON1.cladeReads	ON2.cladeReads	ON3.cladeReads	T1.cladeReads	T2.cladeReads	T3.cladeReads	TN1.1.cladeReads	TN1.2.cladeReads	TN1.3.cladeReads	AUG1.percentage	AUG2.percentage	AUG3.percentage	DBOD.1.percentage	DBOD.2.percentage	DBOD.3.percentage	JUN1.percentage	JUN2.percentage	JUN3.percentage	M1.percentage	M2.percentage	M3.percentage	N1.percentage	N2.percentage	N3.percentage	NOV1.percentage	NOV2.percentage	NOV3.percentage	ON1.percentage	ON2.percentage
Pseudomonadales	O	667	69693	42209	93269	38906	98372	40894	34308	11018	64062	482089	77927	51917	79185	61304	77582	82514	55725	100772	69947	85983	80303	88216	81704	54883	23739	6591	13615	95.71	95.56	95.56	92.18	92.68	92.64	95.6	95.76	95.39	95.38	93.8	93.92	95.2	95.5	95.3	93.18	92.14	93.92	95.1	94.71
Xanthomonadales	O	673	588	361	761	663	1472	641	206	88	465	3046	890	540	718	550	639	1194	1016	1194	647	898	780	922	839	620	181	53	91	0.8075	0.8173	0.7797	1.571	1.387	1.452	0.574	0.7648	0.6924	0.6027	1.071	0.9769	0.8632	0.8568	0.7849	1.348	1.68	1.113	0.8796	0.9892
Oceanospirillales	O	664	427	262	579	385	891	397	261	67	468	3756	786	490	536	387	554	803	494	978	489	683	573	721	677	502	162	54	88	0.5864	0.5931	0.5932	0.9122	0.8394	0.8993	0.7273	0.5823	0.6969	0.7431	0.9461	0.8864	0.6444	0.6029	0.6805	0.9068	0.8168	0.9115	0.6648	0.7523
Alteromonadales	O	656	222	163	356	319	668	261	123	44	274	1827	480	315	341	241	319	522	420	537	315	402	399	463	430	272	76	28	58	0.3049	0.369	0.3648	0.7558	0.6293	0.5912	0.3427	0.3824	0.408	0.3615	0.5778	0.5699	0.41	0.3754	0.3918	0.5895	0.6944	0.5005	0.4283	0.4428
Enterobacteriales	O	659	119	64	163	108	252	128	61	18	114	925	204	144	131	107	132	201	162	238	119	175	140	191	179	127	56	16	25	0.1634	0.1449	0.167	0.2559	0.2374	0.29	0.17	0.1564	0.1698	0.183	0.2456	0.2605	0.1575	0.1667	0.1621	0.227	0.2679	0.2218	0.1618	0.1928
Chromatiales	O	658	69	36	89	102	261	109	66	11	83	853	133	111	86	81	90	184	121	196	87	152	116	168	171	99	22	7	11	0.09476	0.0815	0.09119	0.2417	0.2459	0.2469	0.1839	0.0956	0.1236	0.1688	0.1601	0.2008	0.1034	0.1262	0.1106	0.2078	0.2001	0.1827	0.1183	0.1674
Vibrionales	O	672	46	26	48	14	50	18	19	7	29	236	32	34	49	35	32	45	22	36	53	47	35	37	49	32	6	4	5	0.06317	0.05886	0.04918	0.03317	0.04711	0.04078	0.05294	0.06084	0.04318	0.04669	0.03852	0.06151	0.05891	0.05452	0.03931	0.05082	0.03638	0.03355	0.07206	0.05177
Aeromonadales	O	655	29	20	37	8	45	7	18	1	26	178	36	20	28	32	30	37	21	41	23	28	26	27	28	27	8	4	5	0.03983	0.04528	0.03791	0.01896	0.04239	0.01586	0.05016	0.008691	0.03872	0.03522	0.04333	0.03618	0.03366	0.04985	0.03685	0.04178	0.03472	0.03821	0.03127	0.03084
Legionellales	O	662	24	21	31	79	186	85	33	5	47	563	96	63	63	33	57	139	126	135	46	62	52	125	112	73	3	4	6	0.03296	0.04754	0.03176	0.1872	0.1752	0.1926	0.09196	0.04346	0.06999	0.1114	0.1156	0.114	0.07574	0.05141	0.07002	0.157	0.2083	0.1258	0.06254	0.06829
Thiotrichales	O	671	24	24	33	92	153	59	29	6	50	390	90	60	60	32	43	120	124	111	48	77	62	113	108	61	21	8	5	0.03296	0.05433	0.03381	0.218	0.1441	0.1337	0.08081	0.05215	0.07445	0.07716	0.1083	0.1085	0.07213	0.04985	0.05282	0.1355	0.205	0.1035	0.06526	0.08482
[Marinicellales]	O	674	19	12	15	17	38	9	5	1	13	133	22	17	21	17	25	27	15	36	16	18	22	36	23	20	6	3	2	0.02609	0.02717	0.01537	0.04028	0.0358	0.02039	0.01393	0.008691	0.01936	0.02631	0.02648	0.03075	0.02525	0.02648	0.03071	0.03049	0.0248	0.03355	0.02175	0.01983
Methylococcales	O	663	18	14	48	19	62	27	9	1	20	154	42	24	31	22	30	39	24	39	20	31	23	23	35	17	4	4	NA	0.02472	0.0317	0.04918	0.04502	0.05841	0.06116	0.02508	0.008691	0.02978	0.03047	0.05056	0.04342	0.03727	0.03427	0.03685	0.04404	0.03968	0.03635	0.02719	0.03415
HTCC2188	O	661	10	4	9	17	22	16	3	NA	10	77	11	19	15	10	15	18	20	22	13	14	17	13	21	9	1	2	NA	0.01373	0.009056	0.009221	0.04028	0.02073	0.03625	0.00836	NA	0.01489	0.01523	0.01324	0.03437	0.01803	0.01558	0.01843	0.02033	0.03307	0.0205	0.01767	0.01542
Thiohalorhabdales	O	670	8	3	8	1	7	2	2	1	2	29	10	2	6	8	6	2	3	3	6	3	8	10	4	6	1	1	1	0.01099	0.006792	0.008197	0.002369	0.006595	0.004531	0.005573	0.008691	0.002978	0.005738	0.01204	0.003618	0.007213	0.01246	0.00737	0.002259	0.00496	0.002796	0.008157	0.003305
Cardiobacteriales	O	657	7	1	1	2	11	7	NA	2	6	23	10	1	1	1	4	9	3	5	1	1	3	7	11	3	1	1	NA	0.009613	0.002264	0.001025	0.004739	0.01036	0.01586	NA	0.01738	0.008934	0.004551	0.01204	0.001809	0.001202	0.001558	0.004913	0.01016	0.00496	0.00466	0.00136	0.001102
Pasteurellales	O	666	3	NA	3	NA	7	3	NA	NA	NA	15	4	3	3	3	2	2	1	1	1	2	1	5	2	6	NA	2	NA	0.00412	NA	0.003074	NA	0.006595	0.006796	NA	NA	NA	0.002968	0.004815	0.005427	0.003607	0.004673	0.002457	0.002259	0.001653	0.000932	0.00136	0.002203
34P16	O	653	2	2	2	4	9	4	1	NA	1	24	7	6	8	2	2	9	11	6	5	7	8	4	7	4	NA	1	NA	0.002747	0.004528	0.002049	0.009478	0.008479	0.009061	0.002787	NA	0.001489	0.004749	0.008426	0.01085	0.009618	0.003116	0.002457	0.01016	0.01819	0.005592	0.006798	0.007711
Acidithiobacillales	O	654	1	NA	2	1	NA	NA	NA	NA	1	5	1	2	NA	NA	5	2	NA	3	NA	NA	1	1	NA	NA	NA	NA	NA	0.001373	NA	0.002049	0.002369	NA	NA	NA	NA	0.001489	0.0009893	0.001204	0.003618	NA	NA	0.006142	0.002259	NA	0.002796	NA	NA
Rickettsiales	O	602	454	284	650	51	322	106	221	81	410	2741	431	259	419	360	493	324	102	551	436	493	471	412	384	266	172	39	100	0.6235	0.643	0.666	0.1208	0.3034	0.2401	0.6158	0.704	0.6105	0.5423	0.5188	0.4685	0.5037	0.5608	0.6056	0.3659	0.1687	0.5135	0.5928	0.543
Rhizobiales	O	599	177	104	247	639	1357	575	105	41	225	2005	537	406	402	195	309	863	950	822	321	490	407	681	633	422	59	20	21	0.2431	0.2354	0.2531	1.514	1.278	1.303	0.2926	0.3563	0.335	0.3967	0.6464	0.7345	0.4833	0.3038	0.3796	0.9746	1.571	0.7661	0.4364	0.5397
Rhodospirillales	O	601	46	29	63	74	177	69	29	10	50	406	78	53	75	43	66	137	104	108	48	81	69	101	95	71	9	8	6	0.06317	0.06565	0.06455	0.1753	0.1668	0.1563	0.08081	0.08691	0.07445	0.08033	0.09389	0.09588	0.09017	0.06698	0.08107	0.1547	0.172	0.1007	0.06526	0.08922
Sphingomonadales	O	603	39	26	48	8	49	9	15	5	43	246	35	27	34	26	29	33	16	49	45	46	36	37	31	22	12	3	3	0.05356	0.05886	0.04918	0.01896	0.04616	0.02039	0.0418	0.04346	0.06403	0.04867	0.04213	0.04884	0.04088	0.0405	0.03562	0.03727	0.02646	0.04567	0.06118	0.05067
BD7-3	O	593	11	9	21	1	9	5	11	NA	12	90	13	11	12	11	14	11	4	18	12	22	14	9	12	10	3	2	4	0.01511	0.02038	0.02152	0.002369	0.008479	0.01133	0.03065	NA	0.01787	0.01781	0.01565	0.0199	0.01443	0.01714	0.0172	0.01242	0.006614	0.01678	0.01631	0.02423
Rhodobacterales	O	600	9	3	8	15	47	18	8	1	10	70	17	16	16	12	6	35	28	24	14	10	7	23	19	10	NA	NA	1	0.01236	0.006792	0.008197	0.03554	0.04428	0.04078	0.02229	0.008691	0.01489	0.01385	0.02046	0.02895	0.01924	0.01869	0.00737	0.03953	0.0463	0.02237	0.01903	0.01102
Kiloniellales	O	596	2	NA	1	NA	NA	NA	NA	NA	NA	NA	3	1	1	NA	1	5	NA	3	4	1	1	NA	1	NA	NA	NA	NA	0.002747	NA	0.001025	NA	NA	NA	NA	NA	NA	NA	0.003611	0.001809	0.001202	NA	0.001228	0.005646	NA	0.002796	0.005438	0.001102
Caulobacterales	O	594	1	NA	3	2	3	2	NA	NA	NA	7	5	4	NA	NA	2	4	1	2	3	NA	1	NA	NA	2	2	NA	NA	0.001373	NA	0.003074	0.004739	0.002826	0.004531	NA	NA	NA	0.001385	0.006019	0.007236	NA	NA	0.002457	0.004517	0.001653	0.001864	0.004079	NA
Myxococcales	O	640	72	54	113	48	131	54	27	5	56	440	82	52	82	60	88	86	56	88	79	89	89	94	96	80	16	7	11	0.09888	0.1223	0.1158	0.1137	0.1234	0.1223	0.07524	0.04346	0.08339	0.08706	0.0987	0.09407	0.09858	0.09347	0.1081	0.09712	0.09259	0.08202	0.1074	0.09803
Bdellovibrionales	O	627	46	38	82	40	72	47	23	8	43	335	77	48	52	48	55	87	55	87	50	72	49	66	73	44	15	1	13	0.06317	0.08603	0.08402	0.09478	0.06783	0.1065	0.06409	0.06953	0.06403	0.06628	0.09269	0.08684	0.06252	0.07477	0.06756	0.09825	0.09094	0.08108	0.06798	0.07931
Desulfovibrionales	O	631	17	12	16	13	17	13	2	NA	13	77	16	6	15	12	13	25	11	19	19	15	13	25	13	14	4	NA	5	0.02335	0.02717	0.01639	0.0308	0.01602	0.02945	0.005573	NA	0.01936	0.01523	0.01926	0.01085	0.01803	0.01869	0.01597	0.02823	0.01819	0.01771	0.02583	0.01652
Desulfobacterales	O	630	8	7	12	6	12	7	6	2	7	59	15	6	10	10	9	18	6	14	11	10	12	10	16	8	6	NA	2	0.01099	0.01585	0.0123	0.01422	0.01131	0.01586	0.01672	0.01738	0.01042	0.01167	0.01806	0.01085	0.01202	0.01558	0.01106	0.02033	0.009921	0.01305	0.01496	0.01102
Desulfuromonadales	O	633	4	3	2	2	2	3	NA	NA	2	19	3	NA	1	3	1	6	1	5	3	3	4	1	3	3	2	NA	NA	0.005493	0.006792	0.002049	0.004739	0.001884	0.006796	NA	NA	0.002978	0.003759	0.003611	NA	0.001202	0.004673	0.001228	0.006776	0.001653	0.00466	0.004079	0.003305
Syntrophobacterales	O	648	3	4	2	3	10	4	2	NA	2	25	4	3	4	3	4	6	7	6	7	5	2	5	4	2	2	NA	NA	0.00412	0.009056	0.002049	0.007108	0.009421	0.009061	0.005573	NA	0.002978	0.004946	0.004815	0.005427	0.004809	0.004673	0.004913	0.006776	0.01157	0.005592	0.009517	0.005508
[Entotheonellales]	O	650	2	3	3	1	5	NA	1	NA	2	9	NA	1	2	1	2	3	1	6	1	NA	1	NA	NA	1	NA	NA	NA	0.002747	0.006792	0.003074	0.002369	0.004711	NA	0.002787	NA	0.002978	0.001781	NA	0.001809	0.002404	0.001558	0.002457	0.003388	0.001653	0.005592	0.00136	NA
Burkholderiales	O	606	72	46	94	114	256	94	44	9	86	561	149	94	99	62	84	166	141	196	83	133	118	184	156	110	17	6	7	0.09888	0.1041	0.09631	0.2701	0.2412	0.2129	0.1226	0.07822	0.1281	0.111	0.1794	0.1701	0.119	0.09658	0.1032	0.1875	0.2331	0.1827	0.1128	0.1465
Neisseriales	O	617	13	5	22	13	33	13	10	NA	9	109	22	16	12	6	21	28	21	30	18	17	10	27	20	19	7	2	1	0.01785	0.01132	0.02254	0.0308	0.03109	0.02945	0.02787	NA	0.0134	0.02157	0.02648	0.02895	0.01443	0.009347	0.0258	0.03162	0.03472	0.02796	0.02447	0.01873
Rhodocyclales	O	620	13	5	14	78	152	50	10	4	26	170	74	57	30	13	28	88	98	65	36	32	27	77	58	45	2	1	8	0.01785	0.01132	0.01434	0.1848	0.1432	0.1133	0.02787	0.03476	0.03872	0.03364	0.08907	0.1031	0.03607	0.02025	0.03439	0.09938	0.162	0.06058	0.04894	0.03525
Gallionellales	O	609	2	3	5	4	6	6	NA	NA	4	46	4	2	6	6	4	7	3	12	1	12	3	10	13	4	2	NA	2	0.002747	0.006792	0.005123	0.009478	0.005653	0.01359	NA	NA	0.005956	0.009101	0.004815	0.003618	0.007213	0.009347	0.004913	0.007905	0.00496	0.01118	0.00136	0.01322
EC94	O	607	1	3	1	NA	NA	NA	NA	NA	2	1	1	NA	NA	1	NA	1	1	NA	NA	NA	NA	NA	NA	NA	1	NA	1	0.001373	0.006792	0.001025	NA	NA	NA	NA	NA	0.002978	0.0001979	0.001204	NA	NA	0.001558	NA	0.001129	0.001653	NA	NA	NA
Hydrogenophilales	O	610	1	2	3	2	6	3	1	NA	1	4	2	1	1	NA	NA	4	5	2	2	1	2	4	1	3	NA	NA	NA	0.001373	0.004528	0.003074	0.004739	0.005653	0.006796	0.002787	NA	0.001489	0.0007914	0.002407	0.001809	0.001202	NA	NA	0.004517	0.008267	0.001864	0.002719	0.001102
Methylophilales	O	616	1	NA	2	NA	3	3	1	NA	3	14	2	4	2	1	2	NA	1	1	2	4	NA	2	1	2	1	NA	2	0.001373	NA	0.002049	NA	0.002826	0.006796	0.002787	NA	0.004467	0.00277	0.002407	0.007236	0.002404	0.001558	0.002457	NA	0.001653	0.000932	0.002719	0.004406
Nitrosomonadales	O	618	1	1	NA	1	2	1	1	NA	1	6	1	1	2	NA	1	NA	NA	1	1	3	2	1	1	NA	NA	NA	NA	0.001373	0.002264	NA	0.002369	0.001884	0.002265	0.002787	NA	0.001489	0.001187	0.001204	0.001809	0.002404	NA	0.001228	NA	NA	0.000932	0.00136	0.003305
SC-I-84	O	622	1	NA	NA	NA	1	NA	NA	NA	NA	6	NA	NA	1	1	2	NA	NA	2	1	4	2	NA	2	NA	NA	NA	NA	0.001373	NA	NA	NA	0.0009421	NA	NA	NA	NA	0.001187	NA	NA	0.001202	0.001558	0.002457	NA	NA	0.001864	0.00136	0.004406
Tremblayales	O	624	1	NA	1	NA	2	1	NA	NA	NA	4	NA	NA	NA	1	1	1	NA	2	1	1	NA	1	NA	1	NA	NA	NA	0.001373	NA	0.001025	NA	0.001884	0.002265	NA	NA	NA	0.0007914	NA	NA	NA	0.001558	0.001228	0.001129	NA	0.001864	0.00136	0.001102
Campylobacterales	O	651	105	61	140	76	229	90	39	27	102	793	157	101	133	102	128	195	127	183	107	144	155	159	146	112	32	14	22	0.1442	0.1381	0.1434	0.1801	0.2157	0.2039	0.1087	0.2347	0.1519	0.1569	0.189	0.1827	0.1599	0.1589	0.1572	0.2202	0.21	0.1706	0.1455	0.1586
Mariprofundales	O	677	2	NA	4	1	3	2	1	NA	3	20	1	2	5	1	5	6	2	2	3	1	2	2	1	NA	1	NA	NA	0.002747	NA	0.004098	0.002369	0.002826	0.004531	0.002787	NA	0.004467	0.003957	0.001204	0.003618	0.006011	0.001558	0.006142	0.006776	0.003307	0.001864	0.004079	0.001102
PHOS-HD29	O	676	1	NA	NA	3	2	2	NA	NA	1	9	3	2	3	1	3	4	4	1	NA	1	4	1	4	2	NA	NA	NA	0.001373	NA	NA	0.007108	0.001884	0.004531	NA	NA	0.001489	0.001781	0.003611	0.003618	0.003607	0.001558	0.003685	0.004517	0.006614	0.000932	NA	0.001102
Clostridiales	O	527	119	69	155	54	171	73	60	13	101	918	155	104	149	107	138	145	96	179	97	135	136	160	137	119	25	19	17	0.1634	0.1562	0.1588	0.1279	0.1611	0.1654	0.1672	0.113	0.1504	0.1816	0.1866	0.1881	0.1791	0.1667	0.1695	0.1637	0.1587	0.1668	0.1319	0.1487
SHA-98	O	532	6	1	2	1	4	2	NA	NA	2	18	3	1	3	1	1	2	NA	5	NA	2	3	4	1	2	1	NA	NA	0.00824	0.002264	0.002049	0.002369	0.003768	0.004531	NA	NA	0.002978	0.003561	0.003611	0.001809	0.003607	0.001558	0.001228	0.002259	NA	0.00466	NA	0.002203
Halanaerobiales	O	528	1	NA	5	4	5	5	3	1	2	19	5	1	3	2	3	4	7	3	1	3	5	6	3	4	1	NA	NA	0.001373	NA	0.005123	0.009478	0.004711	0.01133	0.00836	0.008691	0.002978	0.003759	0.006019	0.001809	0.003607	0.003116	0.003685	0.004517	0.01157	0.002796	0.00136	0.003305
Natranaerobiales	O	530	1	2	2	NA	3	NA	NA	NA	1	6	4	3	2	NA	1	NA	2	2	2	1	1	2	2	1	1	NA	NA	0.001373	0.004528	0.002049	NA	0.002826	NA	NA	NA	0.001489	0.001187	0.004815	0.005427	0.002404	NA	0.001228	NA	0.003307	0.001864	0.002719	0.001102
Thermoanaerobacterales	O	533	1	NA	NA	NA	1	NA	NA	NA	NA	4	NA	NA	1	NA	NA	2	1	NA	1	NA	1	NA	1	NA	NA	NA	NA	0.001373	NA	NA	NA	0.0009421	NA	NA	NA	NA	0.0007914	NA	NA	0.001202	NA	NA	0.002259	0.001653	NA	0.00136	NA
Bacillales	O	521	36	29	69	30	96	23	16	4	56	272	55	34	60	68	44	67	44	67	52	65	43	60	58	52	18	6	9	0.04944	0.06565	0.0707	0.07108	0.09044	0.0521	0.04458	0.03476	0.08339	0.05382	0.0662	0.06151	0.07213	0.1059	0.05405	0.07566	0.07275	0.06244	0.0707	0.0716
Lactobacillales	O	524	13	9	24	8	17	10	6	1	15	75	19	8	13	5	9	15	10	24	7	12	12	27	17	19	3	1	1	0.01785	0.02038	0.02459	0.01896	0.01602	0.02265	0.01672	0.008691	0.02234	0.01484	0.02287	0.01447	0.01563	0.007789	0.01106	0.01694	0.01653	0.02237	0.009517	0.01322
Erysipelotrichales	O	535	2	1	1	1	2	NA	NA	1	NA	5	2	NA	5	NA	3	NA	1	2	1	1	NA	2	NA	1	NA	NA	NA	0.002747	0.002264	0.001025	0.002369	0.001884	NA	NA	0.008691	NA	0.0009893	0.002407	NA	0.006011	NA	0.003685	NA	0.001653	0.001864	0.00136	0.001102
Bacteroidales	O	423	19	16	30	12	44	23	8	2	26	139	27	13	20	16	32	26	29	27	19	20	23	44	23	24	2	1	3	0.02609	0.03622	0.03074	0.02843	0.04145	0.0521	0.02229	0.01738	0.03872	0.0275	0.0325	0.02352	0.02404	0.02492	0.03931	0.02936	0.04795	0.02516	0.02583	0.02203
Flavobacteriales	O	425	11	6	16	23	39	16	5	NA	14	96	21	10	15	6	16	21	24	28	14	20	17	21	30	15	2	NA	3	0.01511	0.01358	0.01639	0.0545	0.03674	0.03625	0.01393	NA	0.02085	0.01899	0.02528	0.01809	0.01803	0.009347	0.01965	0.02372	0.03968	0.0261	0.01903	0.02203
[Saprospirales]	O	428	11	4	8	5	14	2	3	2	7	65	14	8	13	8	15	13	8	10	9	14	8	15	20	9	2	1	1	0.01511	0.009056	0.008197	0.01185	0.01319	0.004531	0.00836	0.01738	0.01042	0.01286	0.01685	0.01447	0.01563	0.01246	0.01843	0.01468	0.01323	0.00932	0.01224	0.01542
Cytophagales	O	424	7	1	5	3	3	2	1	1	3	21	4	3	4	1	1	5	4	4	5	6	3	1	4	2	NA	NA	NA	0.009613	0.002264	0.005123	0.007108	0.002826	0.004531	0.002787	0.008691	0.004467	0.004155	0.004815	0.005427	0.004809	0.001558	0.001228	0.005646	0.006614	0.003728	0.006798	0.006609
Sphingobacteriales	O	426	2	2	9	1	4	1	2	NA	1	16	3	1	1	5	4	3	2	5	5	1	2	2	4	2	2	NA	1	0.002747	0.004528	0.009221	0.002369	0.003768	0.002265	0.005573	NA	0.001489	0.003166	0.003611	0.001809	0.001202	0.007789	0.004913	0.003388	0.003307	0.00466	0.006798	0.001102
[Rhodothermales]	O	427	1	NA	1	1	2	NA	NA	NA	1	10	NA	2	1	1	2	NA	2	6	3	3	1	2	2	1	NA	NA	1	0.001373	NA	0.001025	0.002369	0.001884	NA	NA	NA	0.001489	0.001979	NA	0.003618	0.001202	0.001558	0.002457	NA	0.003307	0.005592	0.004079	0.003305
iii1-15	O	382	36	22	40	4	13	7	7	NA	11	72	10	5	24	15	45	14	10	22	34	32	29	14	21	7	8	3	3	0.04944	0.04981	0.04098	0.009478	0.01225	0.01586	0.01951	NA	0.01638	0.01425	0.01204	0.009045	0.02885	0.02337	0.05528	0.01581	0.01653	0.0205	0.04623	0.03525
BPC015	O	380	1	NA	NA	NA	NA	NA	NA	NA	NA	NA	NA	NA	NA	NA	NA	1	NA	NA	NA	NA	NA	NA	NA	NA	NA	NA	NA	0.001373	NA	NA	NA	NA	NA	NA	NA	NA	NA	NA	NA	NA	NA	NA	0.001129	NA	NA	NA	NA
CCU21	O	381	1	NA	NA	NA	NA	1	NA	1	NA	3	1	NA	NA	NA	NA	1	NA	1	NA	NA	NA	2	NA	NA	NA	NA	NA	0.001373	NA	NA	NA	NA	0.002265	NA	0.008691	NA	0.0005936	0.001204	NA	NA	NA	NA	0.001129	NA	0.000932	NA	NA
RB41	O	397	4	7	3	7	8	4	NA	1	2	28	2	1	1	4	NA	2	5	6	9	4	4	8	7	1	4	NA	NA	0.005493	0.01585	0.003074	0.01659	0.007537	0.009061	NA	0.008691	0.002978	0.00554	0.002407	0.001809	0.001202	0.006231	NA	0.002259	0.008267	0.005592	0.01224	0.004406
PK29	O	396	3	2	5	NA	6	NA	NA	NA	1	18	2	1	2	3	1	5	2	3	1	1	2	3	NA	1	NA	NA	NA	0.00412	0.004528	0.005123	NA	0.005653	NA	NA	NA	0.001489	0.003561	0.002407	0.001809	0.002404	0.004673	0.001228	0.005646	0.003307	0.002796	0.00136	0.001102
Acidobacteriales	O	383	4	1	6	NA	6	3	NA	NA	6	25	6	NA	2	NA	5	6	1	3	3	3	4	6	4	1	3	1	NA	0.005493	0.002264	0.006148	NA	0.005653	0.006796	NA	NA	0.008934	0.004946	0.007222	NA	0.002404	NA	0.006142	0.006776	0.001653	0.002796	0.004079	0.003305
Holophagales	O	389	2	1	2	1	1	1	NA	NA	NA	13	3	NA	1	1	NA	1	1	NA	2	1	1	1	1	1	NA	NA	NA	0.002747	0.002264	0.002049	0.002369	0.0009421	0.002265	NA	NA	NA	0.002572	0.003611	NA	0.001202	0.001558	NA	0.001129	0.001653	NA	0.002719	0.001102
B110	O	384	1	NA	NA	NA	NA	NA	NA	NA	1	2	NA	NA	2	NA	NA	NA	NA	NA	NA	NA	NA	NA	NA	NA	NA	1	NA	0.001373	NA	NA	NA	NA	NA	NA	NA	0.001489	0.0003957	NA	NA	0.002404	NA	NA	NA	NA	NA	NA	NA
JH-WHS99	O	390	1	NA	2	NA	1	NA	NA	NA	1	3	NA	1	1	NA	NA	NA	1	1	NA	NA	3	NA	2	1	NA	NA	NA	0.001373	NA	0.002049	NA	0.0009421	NA	NA	NA	0.001489	0.0005936	NA	0.001809	0.001202	NA	NA	NA	0.001653	0.000932	NA	NA
Actinomycetales	O	403	28	16	51	16	54	15	12	3	28	181	46	19	37	14	29	34	27	43	25	35	28	30	27	21	10	3	8	0.03845	0.03622	0.05225	0.03791	0.05087	0.03398	0.03344	0.02607	0.04169	0.03581	0.05537	0.03437	0.04448	0.02181	0.03562	0.0384	0.04464	0.04008	0.03399	0.03855
Acidimicrobiales	O	402	3	1	11	7	26	13	6	NA	6	87	23	9	4	11	8	15	6	12	12	15	9	14	9	6	1	1	NA	0.00412	0.002264	0.01127	0.01659	0.02449	0.02945	0.01672	NA	0.008934	0.01721	0.02769	0.01628	0.004809	0.01714	0.009827	0.01694	0.009921	0.01118	0.01631	0.01652
Solirubrobacterales	O	413	1	NA	4	1	3	1	NA	NA	NA	3	NA	NA	1	NA	1	1	1	1	NA	NA	NA	1	NA	1	1	NA	NA	0.001373	NA	0.004098	0.002369	0.002826	0.002265	NA	NA	NA	0.0005936	NA	NA	0.001202	NA	0.001228	0.001129	0.001653	0.000932	NA	NA
Stramenopiles	O	499	4	2	8	5	16	7	2	NA	5	34	8	9	3	1	6	9	5	11	9	10	7	7	6	4	2	2	1	0.005493	0.004528	0.008197	0.01185	0.01507	0.01586	0.005573	NA	0.007445	0.006727	0.00963	0.01628	0.003607	0.001558	0.00737	0.01016	0.008267	0.01025	0.01224	0.01102
Chlorophyta	O	493	2	NA	1	1	1	1	NA	NA	NA	12	NA	4	2	3	NA	4	3	2	2	1	NA	4	1	2	NA	NA	NA	0.002747	NA	0.001025	0.002369	0.0009421	0.002265	NA	NA	NA	0.002374	NA	0.007236	0.002404	0.004673	NA	0.004517	0.00496	0.001864	0.002719	0.001102
Euglenozoa	O	495	2	NA	1	NA	3	1	1	NA	NA	3	NA	1	NA	NA	NA	2	1	2	NA	1	1	NA	NA	1	1	NA	NA	0.002747	NA	0.001025	NA	0.002826	0.002265	0.002787	NA	NA	0.0005936	NA	0.001809	NA	NA	NA	0.002259	0.001653	0.001864	NA	0.001102
Pseudanabaenales	O	507	4	NA	6	2	5	2	1	1	3	19	5	6	7	4	2	1	4	6	3	4	9	4	12	1	NA	NA	1	0.005493	NA	0.006148	0.004739	0.004711	0.004531	0.002787	0.008691	0.004467	0.003759	0.006019	0.01085	0.008416	0.006231	0.002457	0.001129	0.006614	0.005592	0.004079	0.004406
Synechococcales	O	508	1	NA	NA	NA	2	NA	NA	NA	NA	2	1	NA	1	NA	NA	NA	NA	2	NA	NA	NA	NA	NA	NA	NA	NA	NA	0.001373	NA	NA	NA	0.001884	NA	NA	NA	NA	0.0003957	0.001204	NA	0.001202	NA	NA	NA	NA	0.001864	NA	NA
SM2F09	O	489	1	NA	NA	NA	2	NA	NA	NA	NA	4	1	1	1	NA	NA	NA	1	2	1	2	NA	NA	NA	1	NA	NA	1	0.001373	NA	NA	NA	0.001884	NA	NA	NA	NA	0.0007914	0.001204	0.001809	0.001202	NA	NA	NA	0.001653	0.001864	0.00136	0.002203
Stigonematales	O	504	1	1	3	1	4	4	NA	NA	1	18	2	3	3	NA	4	3	1	3	1	4	3	NA	NA	1	1	NA	NA	0.001373	0.002264	0.003074	0.002369	0.003768	0.009061	NA	NA	0.001489	0.003561	0.002407	0.005427	0.003607	NA	0.004913	0.003388	0.001653	0.002796	0.00136	0.004406
GIF9	O	468	6	1	3	1	1	NA	2	NA	3	14	2	1	1	3	1	3	NA	3	1	2	3	4	NA	1	NA	NA	NA	0.00824	0.002264	0.003074	0.002369	0.0009421	NA	0.005573	NA	0.004467	0.00277	0.002407	0.001809	0.001202	0.004673	0.001228	0.003388	NA	0.002796	0.00136	0.002203
SBR1031	O	456	2	1	2	NA	3	NA	2	1	2	5	3	3	2	1	NA	4	1	NA	NA	2	NA	2	2	2	1	NA	1	0.002747	0.002264	0.002049	NA	0.002826	NA	0.005573	0.008691	0.002978	0.0009893	0.003611	0.005427	0.002404	0.001558	NA	0.004517	0.001653	NA	NA	0.002203
A31	O	443	1	NA	NA	NA	NA	NA	NA	NA	NA	NA	NA	NA	NA	NA	NA	NA	NA	NA	NA	NA	NA	NA	NA	NA	NA	NA	NA	0.001373	NA	NA	NA	NA	NA	NA	NA	NA	NA	NA	NA	NA	NA	NA	NA	NA	NA	NA	NA
Anaerolineales	O	444	1	2	NA	NA	1	1	2	NA	1	8	3	NA	1	2	2	1	NA	3	1	1	NA	3	2	NA	NA	NA	NA	0.001373	0.004528	NA	NA	0.0009421	0.002265	0.005573	NA	0.001489	0.001583	0.003611	NA	0.001202	0.003116	0.002457	0.001129	NA	0.002796	0.00136	0.001102
Chloroflexales	O	463	3	9	12	NA	4	NA	1	NA	6	14	4	1	7	5	9	1	NA	3	7	6	8	3	6	3	NA	1	2	0.00412	0.02038	0.0123	NA	0.003768	NA	0.002787	NA	0.008934	0.00277	0.004815	0.001809	0.008416	0.007789	0.01106	0.001129	NA	0.002796	0.009517	0.006609
MSBL9	O	575	4	NA	NA	NA	2	NA	1	NA	1	4	2	NA	NA	3	1	2	NA	1	1	1	2	1	NA	NA	NA	1	NA	0.005493	NA	NA	NA	0.001884	NA	0.002787	NA	0.001489	0.0007914	0.002407	NA	NA	0.004673	0.001228	0.002259	NA	0.000932	0.00136	0.001102
Phycisphaerales	O	577	2	2	9	NA	5	2	NA	1	1	13	2	3	NA	1	7	1	1	9	1	3	3	4	4	5	1	NA	NA	0.002747	0.004528	0.009221	NA	0.004711	0.004531	NA	0.008691	0.001489	0.002572	0.002407	0.005427	NA	0.001558	0.008598	0.001129	0.001653	0.008388	0.00136	0.003305
AKAU3564	O	570	1	NA	1	NA	NA	NA	1	NA	1	1	1	NA	1	1	NA	1	NA	1	NA	1	3	2	NA	NA	NA	1	1	0.001373	NA	0.001025	NA	NA	NA	0.002787	NA	0.001489	0.0001979	0.001204	NA	0.001202	0.001558	NA	0.001129	NA	0.000932	NA	0.001102
Pirellulales	O	586	1	2	1	NA	NA	1	1	NA	1	3	NA	NA	NA	1	NA	1	2	1	NA	1	1	1	2	1	1	NA	2	0.001373	0.004528	0.001025	NA	NA	0.002265	0.002787	NA	0.001489	0.0005936	NA	NA	NA	0.001558	NA	0.001129	0.003307	0.000932	NA	0.001102
Puniceicoccales	O	714	5	NA	4	1	2	1	NA	NA	3	16	5	NA	3	NA	4	1	NA	1	3	1	4	1	NA	2	1	NA	NA	0.006867	NA	0.004098	0.002369	0.001884	0.002265	NA	NA	0.004467	0.003166	0.006019	NA	0.003607	NA	0.004913	0.001129	NA	0.000932	0.004079	0.001102
[Cerasicoccales]	O	715	2	1	2	3	3	1	1	NA	NA	13	2	NA	2	2	2	1	2	4	NA	1	NA	5	4	NA	NA	NA	NA	0.002747	0.002264	0.002049	0.007108	0.002826	0.002265	0.002787	NA	NA	0.002572	0.002407	NA	0.002404	0.003116	0.002457	0.001129	0.003307	0.003728	NA	0.001102
Verrucomicrobiales	O	722	1	3	5	3	2	1	6	NA	3	20	6	1	4	4	4	7	2	3	1	2	1	7	4	4	2	NA	NA	0.001373	0.006792	0.005123	0.007108	0.001884	0.002265	0.01672	NA	0.004467	0.003957	0.007222	0.001809	0.004809	0.006231	0.004913	0.007905	0.003307	0.002796	0.00136	0.002203
Methylacidiphilales	O	723	1	1	1	1	1	NA	NA	NA	2	10	4	3	1	1	2	2	2	1	NA	2	3	1	1	1	1	NA	NA	0.001373	0.002264	0.001025	0.002369	0.0009421	NA	NA	NA	0.002978	0.001979	0.004815	0.005427	0.001202	0.001558	0.002457	0.002259	0.003307	0.000932	NA	0.002203
Synergistales	O	696	10	4	7	12	13	7	4	1	5	62	12	10	14	8	11	13	14	17	9	12	12	18	12	7	1	NA	2	0.01373	0.009056	0.007172	0.02843	0.01225	0.01586	0.01115	0.008691	0.007445	0.01227	0.01444	0.01809	0.01683	0.01246	0.01351	0.01468	0.02315	0.01584	0.01224	0.01322
Fusobacteriales	O	536	6	4	5	8	22	9	2	1	11	51	12	6	9	1	4	11	19	18	9	7	7	12	18	4	NA	3	NA	0.00824	0.009056	0.005123	0.01896	0.02073	0.02039	0.005573	0.008691	0.01638	0.01009	0.01444	0.01085	0.01082	0.001558	0.004913	0.01242	0.03142	0.01678	0.01224	0.007711
[Borreliales]	O	692	3	2	4	2	9	3	2	NA	3	22	3	3	7	3	5	6	3	4	5	5	3	8	3	1	2	NA	NA	0.00412	0.004528	0.004098	0.004739	0.008479	0.006796	0.005573	NA	0.004467	0.004353	0.003611	0.005427	0.008416	0.004673	0.006142	0.006776	0.00496	0.003728	0.006798	0.005508
Spirochaetales	O	691	1	1	3	2	9	4	NA	2	NA	13	6	1	1	NA	2	6	7	8	3	1	5	6	3	3	NA	NA	NA	0.001373	0.002264	0.003074	0.004739	0.008479	0.009061	NA	0.01738	NA	0.002572	0.007222	0.001809	0.001202	NA	0.002457	0.006776	0.01157	0.007456	0.004079	0.001102
[Leptospirales]	O	695	2	NA	2	NA	NA	NA	NA	NA	NA	3	NA	NA	NA	NA	NA	NA	NA	NA	NA	NA	1	1	NA	1	NA	NA	NA	0.002747	NA	0.002049	NA	NA	NA	NA	NA	NA	0.0005936	NA	NA	NA	NA	NA	NA	NA	NA	NA	NA
Ignavibacteriales	O	441	4	NA	NA	2	5	2	NA	1	1	10	5	2	3	1	NA	5	1	2	2	1	1	4	1	2	1	NA	NA	0.005493	NA	NA	0.004739	0.004711	0.004531	NA	0.008691	0.001489	0.001979	0.006019	0.003618	0.003607	0.001558	NA	0.005646	0.001653	0.001864	0.002719	0.001102
Arctic96B-7	O	678	1	1	1	NA	2	1	NA	NA	4	NA	2	2	NA	1	2	1	NA	3	1	1	1	NA	NA	1	NA	NA	1	0.001373	0.002264	0.001025	NA	0.001884	0.002265	NA	NA	0.005956	NA	0.002407	0.003618	NA	0.001558	0.002457	0.001129	NA	0.002796	0.00136	0.001102
SSW63Au	O	679	1	NA	NA	NA	NA	NA	NA	NA	NA	NA	1	NA	NA	NA	NA	NA	NA	NA	NA	NA	NA	NA	NA	NA	NA	NA	NA	0.001373	NA	NA	NA	NA	NA	NA	NA	NA	NA	0.001204	NA	NA	NA	NA	NA	NA	NA	NA	NA
ZA3648c	O	681	1	NA	NA	NA	1	NA	NA	NA	NA	2	NA	NA	NA	1	NA	NA	NA	NA	NA	NA	NA	NA	NA	1	NA	NA	NA	0.001373	NA	NA	NA	0.0009421	NA	NA	NA	NA	0.0003957	NA	NA	NA	0.001558	NA	NA	NA	NA	NA	NA
Mycoplasmatales	O	706	3	1	5	1	2	2	1	1	1	14	4	3	NA	2	5	NA	5	NA	3	1	2	3	2	3	NA	NA	NA	0.00412	0.002264	0.005123	0.002369	0.001884	0.004531	0.002787	0.008691	0.001489	0.00277	0.004815	0.005427	NA	0.003116	0.006142	NA	0.008267	NA	0.004079	0.001102
Nitrospirales	O	548	2	2	2	1	3	1	1	NA	2	8	3	NA	1	NA	2	1	NA	NA	2	3	1	4	NA	1	NA	1	1	0.002747	0.004528	0.002049	0.002369	0.002826	0.002265	0.002787	NA	0.002978	0.001583	0.003611	NA	0.001202	NA	0.002457	0.001129	NA	NA	0.002719	0.003305
PBS-III-9	O	730	2	NA	NA	NA	NA	NA	NA	NA	NA	NA	1	NA	NA	1	1	NA	NA	NA	NA	NA	1	NA	1	NA	NA	1	NA	0.002747	NA	NA	NA	NA	NA	NA	NA	NA	NA	0.001204	NA	NA	0.001558	0.001228	NA	NA	NA	NA	NA
RB046	O	420	1	NA	NA	NA	NA	1	NA	NA	NA	2	NA	NA	NA	NA	NA	NA	NA	NA	NA	1	NA	NA	NA	NA	NA	NA	NA	0.001373	NA	NA	NA	NA	0.002265	NA	NA	NA	0.0003957	NA	NA	NA	NA	NA	NA	NA	NA	NA	0.001102
Deferribacterales	O	509	1	NA	1	1	2	1	2	NA	1	12	1	NA	NA	1	4	2	NA	3	1	2	1	1	1	NA	NA	NA	NA	0.001373	NA	0.001025	0.002369	0.001884	0.002265	0.005573	NA	0.001489	0.002374	0.001204	NA	NA	0.001558	0.004913	0.002259	NA	0.002796	0.00136	0.002203
HMMVPog-54	O	557	1	NA	NA	NA	1	NA	NA	NA	NA	1	NA	NA	NA	NA	NA	NA	NA	1	NA	NA	NA	NA	1	NA	NA	NA	NA	0.001373	NA	NA	NA	0.0009421	NA	NA	NA	NA	0.0001979	NA	NA	NA	NA	NA	NA	NA	0.000932	NA	NA
BA021	O	560	1	NA	NA	NA	NA	1	NA	NA	NA	2	2	1	2	1	1	NA	NA	NA	NA	NA	NA	NA	NA	NA	NA	NA	NA	0.001373	NA	NA	NA	NA	0.002265	NA	NA	NA	0.0003957	0.002407	0.001809	0.002404	0.001558	0.001228	NA	NA	NA	NA	NA
Thermotogales	O	711	1	NA	NA	NA	1	1	NA	NA	NA	6	1	3	1	NA	1	1	NA	NA	2	1	NA	2	1	1	NA	NA	NA	0.001373	NA	NA	NA	0.0009421	0.002265	NA	NA	NA	0.001187	0.001204	0.005427	0.001202	NA	0.001228	0.001129	NA	NA	0.002719	0.001102
Salinisphaerales	O	669	NA	2	NA	1	4	NA	1	NA	NA	6	NA	NA	NA	1	NA	NA	NA	1	NA	3	NA	1	2	NA	NA	NA	NA	NA	0.004528	NA	0.002369	0.003768	NA	0.002787	NA	NA	0.001187	NA	NA	NA	0.001558	NA	NA	NA	0.000932	NA	0.003305
Desulfarculales	O	629	NA	1	2	2	1	NA	1	NA	NA	10	NA	NA	1	1	NA	3	1	1	1	4	1	NA	1	3	1	NA	NA	NA	0.002264	0.002049	0.004739	0.0009421	NA	0.002787	NA	NA	0.001979	NA	NA	0.001202	0.001558	NA	0.003388	0.001653	0.000932	0.00136	0.004406
Spirobacillales	O	645	NA	1	1	2	2	NA	1	1	1	10	NA	1	NA	NA	NA	1	2	2	NA	2	2	NA	1	NA	1	NA	NA	NA	0.002264	0.001025	0.004739	0.001884	NA	0.002787	0.008691	0.001489	0.001979	NA	0.001809	NA	NA	NA	0.001129	0.003307	0.001864	NA	0.002203
ASSO-13	O	605	NA	1	NA	1	1	NA	NA	NA	1	3	NA	NA	NA	NA	NA	NA	1	NA	NA	NA	NA	1	2	NA	NA	NA	NA	NA	0.002264	NA	0.002369	0.0009421	NA	NA	NA	0.001489	0.0005936	NA	NA	NA	NA	NA	NA	0.001653	NA	NA	NA
Coriobacteriales	O	407	NA	1	NA	1	NA	NA	NA	NA	NA	2	NA	NA	NA	NA	NA	2	NA	NA	NA	NA	NA	NA	NA	NA	NA	NA	NA	NA	0.002264	NA	0.002369	NA	NA	NA	NA	NA	0.0003957	NA	NA	NA	NA	NA	0.002259	NA	NA	NA	NA
Caldilineales	O	447	NA	1	1	2	NA	NA	NA	NA	NA	3	NA	NA	1	NA	NA	1	1	1	2	NA	NA	1	1	1	NA	NA	NA	NA	0.002264	0.001025	0.004739	NA	NA	NA	NA	NA	0.0005936	NA	NA	0.001202	NA	NA	0.001129	0.001653	0.000932	0.002719	NA
MSB-1E9	O	451	NA	1	NA	NA	NA	NA	NA	NA	NA	NA	NA	NA	NA	NA	NA	1	1	NA	NA	NA	NA	NA	NA	NA	NA	NA	NA	NA	0.002264	NA	NA	NA	NA	NA	NA	NA	NA	NA	NA	NA	NA	NA	0.001129	0.001653	NA	NA	NA
OPB11	O	453	NA	1	1	2	2	2	1	NA	1	8	7	3	3	NA	1	2	4	3	NA	2	4	6	NA	1	NA	NA	NA	NA	0.002264	0.001025	0.004739	0.001884	0.004531	0.002787	NA	0.001489	0.001583	0.008426	0.005427	0.003607	NA	0.001228	0.002259	0.006614	0.002796	NA	0.002203
SHA-20	O	457	NA	1	2	NA	NA	NA	NA	NA	NA	1	NA	2	3	NA	NA	NA	2	NA	NA	NA	NA	1	1	2	NA	NA	NA	NA	0.002264	0.002049	NA	NA	NA	NA	NA	NA	0.0001979	NA	0.003618	0.003607	NA	NA	NA	0.003307	NA	NA	NA
WCHB1-41	O	721	NA	1	1	1	2	2	1	NA	NA	6	1	1	1	NA	NA	2	1	1	3	1	NA	2	NA	2	NA	NA	NA	NA	0.002264	0.001025	0.002369	0.001884	0.004531	0.002787	NA	NA	0.001187	0.001204	0.001809	0.001202	NA	NA	0.002259	0.001653	0.000932	0.004079	0.001102
[Chthoniobacterales]	O	727	NA	1	1	NA	NA	1	NA	NA	NA	2	NA	2	NA	NA	1	NA	NA	NA	1	NA	NA	1	NA	1	NA	NA	1	NA	0.002264	0.001025	NA	NA	0.002265	NA	NA	NA	0.0003957	NA	0.003618	NA	NA	0.001228	NA	NA	NA	0.00136	NA
WD2101	O	582	NA	1	1	NA	NA	NA	NA	NA	NA	2	NA	NA	NA	NA	NA	NA	NA	NA	2	NA	NA	1	1	NA	NA	NA	NA	NA	0.002264	0.001025	NA	NA	NA	NA	NA	NA	0.0003957	NA	NA	NA	NA	NA	NA	NA	NA	0.002719	NA
Entomoplasmatales	O	705	NA	1	NA	NA	NA	NA	NA	NA	NA	4	NA	1	NA	NA	NA	NA	1	2	NA	1	NA	NA	NA	NA	NA	NA	NA	NA	0.002264	NA	NA	NA	NA	NA	NA	NA	0.0007914	NA	0.001809	NA	NA	NA	NA	0.001653	0.001864	NA	0.001102
Deinococcales	O	743	NA	1	2	1	2	1	NA	NA	NA	8	NA	2	1	1	NA	NA	2	3	1	1	1	2	2	2	NA	NA	NA	NA	0.002264	0.002049	0.002369	0.001884	0.002265	NA	NA	NA	0.001583	NA	0.003618	0.001202	0.001558	NA	NA	0.003307	0.002796	0.00136	0.001102
Thermales	O	744	NA	1	NA	NA	2	2	NA	NA	NA	5	1	1	NA	1	2	NA	2	2	NA	NA	1	1	NA	1	NA	NA	NA	NA	0.002264	NA	NA	0.001884	0.004531	NA	NA	NA	0.0009893	0.001204	0.001809	NA	0.001558	0.002457	NA	0.003307	0.001864	NA	NA
IIb	O	513	NA	1	NA	NA	NA	NA	NA	NA	1	NA	NA	NA	1	NA	NA	NA	NA	NA	NA	NA	NA	NA	1	NA	NA	NA	NA	NA	0.002264	NA	NA	NA	NA	NA	NA	0.001489	NA	NA	NA	0.001202	NA	NA	NA	NA	NA	NA	NA
HOC36	O	660	NA	NA	1	NA	NA	1	NA	NA	NA	3	1	NA	NA	NA	NA	2	2	NA	NA	NA	1	1	3	1	1	NA	NA	NA	NA	0.001025	NA	NA	0.002265	NA	NA	NA	0.0005936	0.001204	NA	NA	NA	NA	0.002259	0.003307	NA	NA	NA
PYR10d3	O	665	NA	NA	1	NA	1	NA	NA	NA	NA	NA	NA	NA	NA	NA	NA	1	NA	NA	1	1	NA	2	NA	NA	NA	NA	NA	NA	NA	0.001025	NA	0.0009421	NA	NA	NA	NA	NA	NA	NA	NA	NA	NA	0.001129	NA	NA	0.00136	0.001102
Ellin329	O	595	NA	NA	1	NA	NA	1	1	NA	NA	1	1	NA	NA	NA	NA	NA	NA	NA	NA	1	NA	2	1	NA	NA	NA	NA	NA	NA	0.001025	NA	NA	0.002265	0.002787	NA	NA	0.0001979	0.001204	NA	NA	NA	NA	NA	NA	NA	NA	0.001102
DTB120	O	628	NA	NA	1	NA	3	1	2	NA	1	12	1	NA	1	1	NA	1	3	1	NA	NA	1	2	NA	1	NA	NA	NA	NA	NA	0.001025	NA	0.002826	0.002265	0.005573	NA	0.001489	0.002374	0.001204	NA	0.001202	0.001558	NA	0.001129	0.00496	0.000932	NA	NA
MND1	O	613	NA	NA	1	NA	1	NA	NA	NA	NA	NA	2	NA	NA	NA	1	3	NA	3	1	NA	NA	NA	1	NA	NA	NA	NA	NA	NA	0.001025	NA	0.0009421	NA	NA	NA	NA	NA	0.002407	NA	NA	NA	0.001228	0.003388	NA	0.002796	0.00136	NA
CV90	O	675	NA	NA	2	1	2	2	NA	NA	NA	3	2	NA	NA	NA	NA	2	NA	1	1	NA	1	NA	NA	2	NA	NA	NA	NA	NA	0.002049	0.002369	0.001884	0.004531	NA	NA	NA	0.0005936	0.002407	NA	NA	NA	NA	0.002259	NA	0.000932	0.00136	NA
Bifidobacteriales	O	404	NA	NA	1	NA	NA	NA	NA	NA	1	NA	NA	2	NA	2	NA	2	NA	NA	NA	NA	NA	NA	NA	1	NA	NA	NA	NA	NA	0.001025	NA	NA	NA	NA	NA	0.001489	NA	NA	0.003618	NA	0.003116	NA	0.002259	NA	NA	NA	NA
Solibacterales	O	391	NA	NA	3	8	10	4	NA	NA	1	12	3	3	4	NA	NA	8	5	11	2	4	1	4	2	2	2	NA	1	NA	NA	0.003074	0.01896	0.009421	0.009061	NA	NA	0.001489	0.002374	0.003611	0.005427	0.004809	NA	NA	0.009034	0.008267	0.01025	0.002719	0.004406
Sva0725	O	392	NA	NA	3	NA	4	4	1	NA	NA	12	2	2	2	1	2	2	1	3	2	3	NA	4	1	2	NA	NA	NA	NA	NA	0.003074	NA	0.003768	0.009061	0.002787	NA	NA	0.002374	0.002407	0.003618	0.002404	0.001558	0.002457	0.002259	0.001653	0.002796	0.002719	0.003305
WCHB1-50	O	459	NA	NA	1	1	1	NA	NA	NA	NA	2	NA	NA	NA	1	1	NA	NA	NA	NA	2	2	1	NA	NA	NA	1	NA	NA	NA	0.001025	0.002369	0.0009421	NA	NA	NA	NA	0.0003957	NA	NA	NA	0.001558	0.001228	NA	NA	NA	NA	0.002203
envOPS12	O	460	NA	NA	1	NA	NA	NA	NA	NA	NA	NA	NA	NA	NA	NA	NA	NA	NA	NA	NA	NA	NA	NA	NA	NA	NA	NA	NA	NA	NA	0.001025	NA	NA	NA	NA	NA	NA	NA	NA	NA	NA	NA	NA	NA	NA	NA	NA	NA
B12-WMSP1	O	470	NA	NA	2	NA	NA	NA	NA	NA	2	1	1	NA	NA	NA	NA	NA	NA	1	NA	NA	NA	NA	NA	NA	NA	NA	NA	NA	NA	0.002049	NA	NA	NA	NA	NA	0.002978	0.0001979	0.001204	NA	NA	NA	NA	NA	NA	0.000932	NA	NA
AKYG885	O	476	NA	NA	1	NA	NA	NA	NA	NA	NA	NA	NA	NA	NA	NA	NA	NA	NA	NA	NA	NA	NA	NA	NA	NA	NA	NA	NA	NA	NA	0.001025	NA	NA	NA	NA	NA	NA	NA	NA	NA	NA	NA	NA	NA	NA	NA	NA	NA
JG30-KF-CM45	O	482	NA	NA	1	NA	NA	NA	NA	NA	NA	NA	1	NA	NA	NA	NA	NA	NA	NA	NA	NA	NA	NA	NA	2	NA	NA	NA	NA	NA	0.001025	NA	NA	NA	NA	NA	NA	NA	0.001204	NA	NA	NA	NA	NA	NA	NA	NA	NA
Streptophyta	O	500	NA	NA	3	8	5	7	1	NA	2	36	2	7	1	NA	3	7	7	7	1	2	2	8	4	2	NA	1	1	NA	NA	0.003074	0.01896	0.004711	0.01586	0.002787	NA	0.002978	0.007123	0.002407	0.01266	0.001202	NA	0.003685	0.007905	0.01157	0.006524	0.00136	0.002203
Nostocales	O	503	NA	NA	1	NA	NA	NA	NA	NA	NA	NA	NA	NA	NA	NA	NA	NA	NA	NA	NA	NA	NA	NA	NA	1	NA	NA	NA	NA	NA	0.001025	NA	NA	NA	NA	NA	NA	NA	NA	NA	NA	NA	NA	NA	NA	NA	NA	NA
Oscillatoriales	O	506	NA	NA	1	NA	NA	NA	1	NA	NA	1	NA	NA	NA	NA	NA	NA	NA	NA	NA	1	NA	1	NA	NA	NA	NA	NA	NA	NA	0.001025	NA	NA	NA	0.002787	NA	NA	0.0001979	NA	NA	NA	NA	NA	NA	NA	NA	NA	0.001102
Opitutales	O	713	NA	NA	1	NA	1	1	1	NA	NA	8	2	1	NA	NA	NA	NA	1	1	NA	NA	2	1	1	NA	NA	NA	NA	NA	NA	0.001025	NA	0.0009421	0.002265	0.002787	NA	NA	0.001583	0.002407	0.001809	NA	NA	NA	NA	0.001653	0.000932	NA	NA
Arctic97B-4	O	725	NA	NA	2	1	3	NA	2	NA	NA	7	NA	1	NA	1	2	NA	2	1	NA	3	1	3	1	1	1	NA	NA	NA	NA	0.002049	0.002369	0.002826	NA	0.005573	NA	NA	0.001385	NA	0.001809	NA	0.001558	0.002457	NA	0.003307	0.000932	NA	0.003305
[Pedosphaerales]	O	726	NA	NA	1	1	3	1	NA	1	NA	7	1	1	NA	NA	2	2	NA	1	2	1	NA	4	NA	1	NA	NA	NA	NA	NA	0.001025	0.002369	0.002826	0.002265	NA	0.008691	NA	0.001385	0.001204	0.001809	NA	NA	0.002457	0.002259	NA	0.000932	0.002719	0.001102
SHA-43	O	580	NA	NA	1	NA	NA	NA	NA	NA	NA	NA	NA	NA	NA	NA	NA	NA	NA	NA	NA	NA	1	NA	NA	NA	NA	NA	NA	NA	NA	0.001025	NA	NA	NA	NA	NA	NA	NA	NA	NA	NA	NA	NA	NA	NA	NA	NA	NA
[Brevinematales]	O	694	NA	NA	2	1	2	NA	NA	NA	NA	2	1	NA	NA	1	NA	NA	NA	NA	NA	1	NA	1	1	NA	NA	NA	NA	NA	NA	0.002049	0.002369	0.001884	NA	NA	NA	NA	0.0003957	0.001204	NA	NA	0.001558	NA	NA	NA	NA	NA	0.001102
LH041	O	686	NA	NA	1	NA	NA	NA	NA	NA	NA	NA	NA	NA	NA	NA	NA	NA	NA	NA	NA	NA	NA	NA	NA	NA	NA	NA	NA	NA	NA	0.001025	NA	NA	NA	NA	NA	NA	NA	NA	NA	NA	NA	NA	NA	NA	NA	NA	NA
RF39	O	707	NA	NA	1	NA	NA	NA	NA	NA	NA	3	NA	NA	1	1	NA	NA	NA	NA	NA	NA	2	NA	NA	NA	NA	NA	NA	NA	NA	0.001025	NA	NA	NA	NA	NA	NA	0.0005936	NA	NA	0.001202	0.001558	NA	NA	NA	NA	NA	NA
CW040	O	700	NA	NA	1	NA	NA	NA	NA	NA	NA	NA	NA	NA	NA	NA	NA	NA	1	NA	NA	NA	NA	NA	NA	NA	NA	NA	NA	NA	NA	0.001025	NA	NA	NA	NA	NA	NA	NA	NA	NA	NA	NA	NA	NA	0.001653	NA	NA	NA
Lentisphaerales	O	542	NA	NA	1	NA	NA	NA	NA	NA	NA	1	NA	NA	1	NA	NA	NA	NA	NA	NA	1	NA	NA	NA	NA	NA	NA	NA	NA	NA	0.001025	NA	NA	NA	NA	NA	NA	0.0001979	NA	NA	0.001202	NA	NA	NA	NA	NA	NA	0.001102
A21b	O	604	NA	NA	NA	1	NA	NA	NA	NA	NA	NA	1	NA	NA	NA	NA	NA	NA	NA	NA	NA	NA	1	1	NA	NA	NA	NA	NA	NA	NA	0.002369	NA	NA	NA	NA	NA	NA	0.001204	NA	NA	NA	NA	NA	NA	NA	NA	NA
Thiobacterales	O	623	NA	NA	NA	1	NA	NA	NA	NA	NA	NA	NA	1	NA	NA	NA	1	NA	NA	NA	1	1	NA	NA	NA	NA	NA	NA	NA	NA	NA	0.002369	NA	NA	NA	NA	NA	NA	NA	0.001809	NA	NA	NA	0.001129	NA	NA	NA	0.001102
NB1-j	O	641	NA	NA	NA	2	6	4	2	NA	2	21	1	1	3	2	4	3	2	3	1	1	2	5	6	6	1	1	1	NA	NA	NA	0.004739	0.005653	0.009061	0.005573	NA	0.002978	0.004155	0.001204	0.001809	0.003607	0.003116	0.004913	0.003388	0.003307	0.002796	0.00136	0.001102
Turicibacterales	O	525	NA	NA	NA	4	NA	1	NA	NA	NA	1	NA	NA	NA	NA	NA	NA	4	NA	NA	1	NA	NA	1	NA	NA	NA	NA	NA	NA	NA	0.009478	NA	0.002265	NA	NA	NA	0.0001979	NA	NA	NA	NA	NA	NA	0.006614	NA	NA	0.001102
MVS-40	O	385	NA	NA	NA	1	NA	NA	NA	1	NA	1	NA	NA	NA	NA	NA	NA	1	NA	NA	NA	NA	NA	NA	NA	NA	NA	NA	NA	NA	NA	0.002369	NA	NA	NA	0.008691	NA	0.0001979	NA	NA	NA	NA	NA	NA	0.001653	NA	NA	NA
Acholeplasmatales	O	703	NA	NA	NA	1	NA	NA	NA	NA	NA	2	NA	NA	NA	NA	NA	NA	NA	1	NA	NA	NA	1	NA	NA	NA	NA	NA	NA	NA	NA	0.002369	NA	NA	NA	NA	NA	0.0003957	NA	NA	NA	NA	NA	NA	NA	0.000932	NA	NA
Aquificales	O	414	NA	NA	NA	1	1	NA	NA	NA	NA	NA	NA	NA	NA	NA	NA	NA	NA	NA	NA	NA	1	NA	NA	NA	NA	NA	NA	NA	NA	NA	0.002369	0.0009421	NA	NA	NA	NA	NA	NA	NA	NA	NA	NA	NA	NA	NA	NA	NA
CL500-15	O	568	NA	NA	NA	1	NA	NA	NA	NA	1	3	NA	NA	NA	NA	NA	1	1	NA	NA	NA	1	NA	NA	NA	NA	NA	NA	NA	NA	NA	0.002369	NA	NA	NA	NA	0.001489	0.0005936	NA	NA	NA	NA	NA	0.001129	0.001653	NA	NA	NA
WCHB1-15	O	736	NA	NA	NA	1	2	NA	NA	NA	NA	3	1	1	1	NA	NA	2	1	1	2	1	2	2	1	2	NA	NA	NA	NA	NA	NA	0.002369	0.001884	NA	NA	NA	NA	0.0005936	0.001204	0.001809	0.001202	NA	NA	0.002259	0.001653	0.000932	0.002719	0.001102
Gemellales	O	522	NA	NA	NA	NA	1	NA	1	NA	1	1	2	NA	NA	NA	NA	3	NA	NA	NA	1	NA	NA	NA	NA	1	NA	NA	NA	NA	NA	NA	0.0009421	NA	0.002787	NA	0.001489	0.0001979	0.002407	NA	NA	NA	NA	0.003388	NA	NA	NA	0.001102
0319-7L14	O	408	NA	NA	NA	NA	1	NA	NA	NA	NA	NA	NA	NA	1	NA	1	NA	2	1	NA	NA	NA	1	NA	NA	NA	NA	NA	NA	NA	NA	NA	0.0009421	NA	NA	NA	NA	NA	NA	NA	0.001202	NA	0.001228	NA	0.003307	0.000932	NA	NA
11-24	O	393	NA	NA	NA	NA	1	NA	NA	NA	NA	NA	NA	NA	NA	NA	NA	NA	NA	NA	NA	NA	NA	NA	NA	NA	NA	NA	NA	NA	NA	NA	NA	0.0009421	NA	NA	NA	NA	NA	NA	NA	NA	NA	NA	NA	NA	NA	NA	NA
DS-18	O	400	NA	NA	NA	NA	1	NA	NA	NA	NA	4	NA	NA	NA	2	NA	NA	1	NA	NA	1	NA	NA	1	1	NA	NA	NA	NA	NA	NA	NA	0.0009421	NA	NA	NA	NA	0.0007914	NA	NA	NA	0.003116	NA	NA	0.001653	NA	NA	0.001102
SJA-36	O	401	NA	NA	NA	NA	1	NA	NA	NA	NA	NA	NA	NA	NA	NA	NA	NA	NA	NA	NA	NA	NA	NA	NA	NA	NA	NA	NA	NA	NA	NA	NA	0.0009421	NA	NA	NA	NA	NA	NA	NA	NA	NA	NA	NA	NA	NA	NA	NA
MLE1-12	O	487	NA	NA	NA	NA	1	NA	NA	NA	NA	1	1	NA	NA	NA	NA	2	NA	3	NA	NA	NA	NA	NA	NA	NA	NA	NA	NA	NA	NA	NA	0.0009421	NA	NA	NA	NA	0.0001979	0.001204	NA	NA	NA	NA	0.002259	NA	0.002796	NA	NA
YS2	O	490	NA	NA	NA	NA	1	NA	NA	NA	NA	4	NA	NA	NA	NA	1	NA	NA	NA	NA	NA	NA	NA	NA	NA	NA	NA	NA	NA	NA	NA	NA	0.0009421	NA	NA	NA	NA	0.0007914	NA	NA	NA	NA	0.001228	NA	NA	NA	NA	NA
AKIW781	O	462	NA	NA	NA	NA	1	NA	NA	NA	NA	NA	NA	NA	NA	NA	NA	NA	NA	NA	NA	1	NA	NA	NA	NA	NA	NA	NA	NA	NA	NA	NA	0.0009421	NA	NA	NA	NA	NA	NA	NA	NA	NA	NA	NA	NA	NA	NA	0.001102
A89	O	434	NA	NA	NA	NA	1	NA	NA	NA	NA	NA	NA	NA	NA	NA	NA	NA	NA	1	NA	NA	NA	NA	NA	NA	NA	NA	NA	NA	NA	NA	NA	0.0009421	NA	NA	NA	NA	NA	NA	NA	NA	NA	NA	NA	NA	0.000932	NA	NA
Chlorobiales	O	439	NA	NA	NA	NA	1	1	NA	NA	NA	NA	NA	2	1	NA	NA	NA	NA	NA	1	NA	NA	1	1	NA	NA	NA	NA	NA	NA	NA	NA	0.0009421	0.002265	NA	NA	NA	NA	NA	0.003618	0.001202	NA	NA	NA	NA	NA	0.00136	NA
Brocadiales	O	588	NA	NA	NA	NA	2	NA	1	NA	NA	2	NA	NA	1	NA	NA	NA	NA	2	NA	1	2	NA	2	NA	NA	NA	NA	NA	NA	NA	NA	0.001884	NA	0.002787	NA	NA	0.0003957	NA	NA	0.001202	NA	NA	NA	NA	0.001864	NA	0.001102
Planctomycetales	O	587	NA	NA	NA	NA	1	NA	NA	NA	NA	1	1	NA	NA	NA	NA	NA	NA	NA	NA	NA	1	NA	1	NA	NA	NA	NA	NA	NA	NA	NA	0.0009421	NA	NA	NA	NA	0.0001979	0.001204	NA	NA	NA	NA	NA	NA	NA	NA	NA
Anaeroplasmatales	O	704	NA	NA	NA	NA	1	NA	NA	NA	NA	NA	NA	NA	NA	NA	NA	NA	NA	NA	NA	NA	NA	NA	NA	NA	NA	NA	NA	NA	NA	NA	NA	0.0009421	NA	NA	NA	NA	NA	NA	NA	NA	NA	NA	NA	NA	NA	NA	NA
Gemmatimonadales	O	539	NA	NA	NA	NA	1	NA	1	NA	NA	6	NA	NA	NA	NA	NA	3	1	NA	NA	1	1	NA	NA	1	NA	NA	NA	NA	NA	NA	NA	0.0009421	NA	0.002787	NA	NA	0.001187	NA	NA	NA	NA	NA	0.003388	0.001653	NA	NA	0.001102
[Fimbriimonadales]	O	422	NA	NA	NA	NA	1	NA	NA	NA	NA	NA	NA	NA	NA	NA	NA	NA	NA	NA	NA	NA	NA	NA	NA	1	NA	NA	NA	NA	NA	NA	NA	0.0009421	NA	NA	NA	NA	NA	NA	NA	NA	NA	NA	NA	NA	NA	NA	NA
Chlamydiales	O	433	NA	NA	NA	NA	1	1	NA	NA	NA	3	NA	2	NA	NA	NA	NA	NA	NA	1	1	NA	NA	NA	NA	1	NA	NA	NA	NA	NA	NA	0.0009421	0.002265	NA	NA	NA	0.0005936	NA	0.003618	NA	NA	NA	NA	NA	NA	0.00136	0.001102
SB-45	O	561	NA	NA	NA	NA	1	NA	NA	NA	NA	1	2	NA	NA	2	NA	NA	NA	NA	NA	NA	NA	NA	NA	NA	NA	NA	NA	NA	NA	NA	NA	0.0009421	NA	NA	NA	NA	0.0001979	0.002407	NA	NA	0.003116	NA	NA	NA	NA	NA	NA
Sediment-1	O	732	NA	NA	NA	NA	1	NA	NA	NA	NA	1	NA	NA	NA	NA	NA	NA	NA	NA	NA	NA	NA	NA	1	1	NA	NA	NA	NA	NA	NA	NA	0.0009421	NA	NA	NA	NA	0.0001979	NA	NA	NA	NA	NA	NA	NA	NA	NA	NA
GW-22	O	739	NA	NA	NA	NA	1	NA	NA	NA	NA	NA	NA	NA	NA	NA	NA	NA	NA	NA	1	NA	NA	NA	NA	NA	NA	NA	NA	NA	NA	NA	NA	0.0009421	NA	NA	NA	NA	NA	NA	NA	NA	NA	NA	NA	NA	NA	0.00136	NA
Sva0853	O	647	NA	NA	NA	NA	NA	2	1	NA	1	9	1	1	2	1	1	2	6	1	1	NA	NA	4	3	NA	NA	NA	NA	NA	NA	NA	NA	NA	0.004531	0.002787	NA	0.001489	0.001781	0.001204	0.001809	0.002404	0.001558	0.001228	0.002259	0.009921	0.000932	0.00136	NA
Rubrobacterales	O	411	NA	NA	NA	NA	NA	1	NA	NA	1	2	NA	NA	NA	NA	NA	1	1	NA	NA	1	NA	2	NA	NA	NA	NA	NA	NA	NA	NA	NA	NA	0.002265	NA	NA	0.001489	0.0003957	NA	NA	NA	NA	NA	0.001129	0.001653	NA	NA	0.001102
Ellin6513	O	387	NA	NA	NA	NA	NA	1	NA	NA	NA	3	2	NA	NA	NA	NA	1	2	1	NA	NA	NA	1	NA	1	NA	NA	NA	NA	NA	NA	NA	NA	0.002265	NA	NA	NA	0.0005936	0.002407	NA	NA	NA	NA	0.001129	0.003307	0.000932	NA	NA
IF025	O	683	NA	NA	NA	NA	NA	1	NA	NA	NA	1	NA	NA	NA	NA	NA	1	NA	NA	NA	NA	2	NA	1	NA	NA	NA	NA	NA	NA	NA	NA	NA	0.002265	NA	NA	NA	0.0001979	NA	NA	NA	NA	NA	0.001129	NA	NA	NA	NA
Dehalococcoidales	O	466	NA	NA	NA	NA	NA	1	1	NA	NA	6	1	NA	NA	NA	NA	1	NA	NA	1	NA	4	1	1	NA	NA	NA	NA	NA	NA	NA	NA	NA	0.002265	0.002787	NA	NA	0.001187	0.001204	NA	NA	NA	NA	0.001129	NA	NA	0.00136	NA
MWH-UniP1	O	615	NA	NA	NA	NA	NA	NA	1	NA	NA	2	1	NA	NA	1	2	NA	NA	NA	NA	NA	NA	NA	1	NA	NA	NA	NA	NA	NA	NA	NA	NA	NA	0.002787	NA	NA	0.0003957	0.001204	NA	NA	0.001558	0.002457	NA	NA	NA	NA	NA
Gaiellales	O	412	NA	NA	NA	NA	NA	NA	1	NA	1	2	1	1	NA	1	NA	1	NA	1	1	1	NA	2	2	NA	NA	NA	NA	NA	NA	NA	NA	NA	NA	0.002787	NA	0.001489	0.0003957	0.001204	0.001809	NA	0.001558	NA	0.001129	NA	0.000932	0.00136	0.001102
Thermogemmatisporales	O	475	NA	NA	NA	NA	NA	NA	1	NA	NA	1	NA	NA	NA	NA	NA	NA	NA	2	NA	1	NA	NA	NA	1	NA	NA	NA	NA	NA	NA	NA	NA	NA	0.002787	NA	NA	0.0001979	NA	NA	NA	NA	NA	NA	NA	0.001864	NA	0.001102
AKYG1722	O	480	NA	NA	NA	NA	NA	NA	NA	1	NA	NA	NA	NA	NA	NA	NA	NA	NA	NA	NA	NA	NA	NA	NA	NA	NA	NA	NA	NA	NA	NA	NA	NA	NA	NA	0.008691	NA	NA	NA	NA	NA	NA	NA	NA	NA	NA	NA	NA
Desulfurellales	O	632	NA	NA	NA	NA	NA	NA	NA	NA	2	NA	NA	NA	NA	NA	NA	NA	NA	NA	NA	NA	NA	NA	NA	NA	NA	NA	NA	NA	NA	NA	NA	NA	NA	NA	NA	0.002978	NA	NA	NA	NA	NA	NA	NA	NA	NA	NA	NA
GMD14H09	O	635	NA	NA	NA	NA	NA	NA	NA	NA	2	4	1	2	NA	NA	NA	NA	1	1	2	2	NA	NA	NA	1	NA	NA	NA	NA	NA	NA	NA	NA	NA	NA	NA	0.002978	0.0007914	0.001204	0.003618	NA	NA	NA	NA	0.001653	0.000932	0.002719	0.002203
NKB15	O	642	NA	NA	NA	NA	NA	NA	NA	NA	1	2	NA	NA	NA	NA	NA	NA	NA	1	NA	NA	NA	NA	NA	NA	NA	NA	NA	NA	NA	NA	NA	NA	NA	NA	NA	0.001489	0.0003957	NA	NA	NA	NA	NA	NA	NA	0.000932	NA	NA
H39	O	450	NA	NA	NA	NA	NA	NA	NA	NA	1	4	NA	NA	NA	NA	NA	NA	1	NA	NA	NA	1	NA	1	NA	NA	NA	NA	NA	NA	NA	NA	NA	NA	NA	NA	0.001489	0.0007914	NA	NA	NA	NA	NA	NA	0.001653	NA	NA	NA
S0208	O	454	NA	NA	NA	NA	NA	NA	NA	NA	1	1	NA	1	NA	NA	1	NA	NA	NA	NA	1	NA	1	NA	NA	NA	NA	NA	NA	NA	NA	NA	NA	NA	NA	NA	0.001489	0.0001979	NA	0.001809	NA	NA	0.001228	NA	NA	NA	NA	0.001102
PHOS-HE93	O	590	NA	NA	NA	NA	NA	NA	NA	NA	2	NA	NA	NA	1	1	NA	NA	NA	NA	NA	NA	NA	NA	NA	NA	NA	NA	NA	NA	NA	NA	NA	NA	NA	NA	NA	0.002978	NA	NA	NA	0.001202	0.001558	NA	NA	NA	NA	NA	NA
BPC076	O	626	NA	NA	NA	NA	NA	NA	NA	NA	NA	1	NA	NA	NA	NA	1	NA	1	3	NA	1	NA	NA	NA	NA	NA	NA	NA	NA	NA	NA	NA	NA	NA	NA	NA	NA	0.0001979	NA	NA	NA	NA	0.001228	NA	0.001653	0.002796	NA	0.001102
PB19	O	643	NA	NA	NA	NA	NA	NA	NA	NA	NA	1	NA	NA	NA	2	NA	NA	NA	NA	NA	NA	NA	NA	NA	NA	NA	NA	NA	NA	NA	NA	NA	NA	NA	NA	NA	NA	0.0001979	NA	NA	NA	0.003116	NA	NA	NA	NA	NA	NA
Thermodesulfobacteriales	O	649	NA	NA	NA	NA	NA	NA	NA	NA	NA	1	NA	NA	NA	NA	NA	NA	NA	NA	NA	NA	NA	NA	NA	NA	NA	NA	NA	NA	NA	NA	NA	NA	NA	NA	NA	NA	0.0001979	NA	NA	NA	NA	NA	NA	NA	NA	NA	NA
Ellin6067	O	608	NA	NA	NA	NA	NA	NA	NA	NA	NA	2	NA	NA	NA	NA	NA	NA	1	NA	NA	1	1	NA	2	NA	1	NA	NA	NA	NA	NA	NA	NA	NA	NA	NA	NA	0.0003957	NA	NA	NA	NA	NA	NA	0.001653	NA	NA	0.001102
IS-44	O	611	NA	NA	NA	NA	NA	NA	NA	NA	NA	2	NA	NA	NA	NA	NA	NA	1	NA	NA	NA	NA	NA	NA	NA	NA	NA	NA	NA	NA	NA	NA	NA	NA	NA	NA	NA	0.0003957	NA	NA	NA	NA	NA	NA	0.001653	NA	NA	NA
Nitriliruptorales	O	410	NA	NA	NA	NA	NA	NA	NA	NA	NA	2	1	NA	NA	NA	NA	NA	NA	NA	NA	NA	1	NA	NA	NA	NA	NA	NA	NA	NA	NA	NA	NA	NA	NA	NA	NA	0.0003957	0.001204	NA	NA	NA	NA	NA	NA	NA	NA	NA
Rhodophyta	O	498	NA	NA	NA	NA	NA	NA	NA	NA	NA	1	NA	NA	NA	NA	NA	NA	NA	NA	NA	NA	NA	NA	1	NA	NA	NA	NA	NA	NA	NA	NA	NA	NA	NA	NA	NA	0.0001979	NA	NA	NA	NA	NA	NA	NA	NA	NA	NA
Gloeobacterales	O	502	NA	NA	NA	NA	NA	NA	NA	NA	NA	2	NA	NA	NA	NA	NA	NA	NA	NA	NA	1	NA	1	1	NA	NA	NA	NA	NA	NA	NA	NA	NA	NA	NA	NA	NA	0.0003957	NA	NA	NA	NA	NA	NA	NA	NA	NA	0.001102
Chroococcales	O	505	NA	NA	NA	NA	NA	NA	NA	NA	NA	1	3	NA	1	NA	NA	NA	NA	NA	1	NA	NA	1	NA	1	NA	NA	NA	NA	NA	NA	NA	NA	NA	NA	NA	NA	0.0001979	0.003611	NA	0.001202	NA	NA	NA	NA	NA	0.00136	NA
LD1-PB3	O	717	NA	NA	NA	NA	NA	NA	NA	NA	NA	1	NA	NA	NA	1	NA	1	NA	NA	NA	NA	NA	NA	1	NA	NA	NA	NA	NA	NA	NA	NA	NA	NA	NA	NA	NA	0.0001979	NA	NA	NA	0.001558	NA	0.001129	NA	NA	NA	NA
GCA004	O	449	NA	NA	NA	NA	NA	NA	NA	NA	NA	1	NA	NA	NA	NA	NA	NA	NA	NA	NA	NA	NA	NA	NA	NA	NA	NA	NA	NA	NA	NA	NA	NA	NA	NA	NA	NA	0.0001979	NA	NA	NA	NA	NA	NA	NA	NA	NA	NA
SB-34	O	455	NA	NA	NA	NA	NA	NA	NA	NA	NA	1	NA	NA	NA	NA	NA	NA	NA	NA	1	NA	NA	NA	NA	NA	NA	NA	NA	NA	NA	NA	NA	NA	NA	NA	NA	NA	0.0001979	NA	NA	NA	NA	NA	NA	NA	NA	0.00136	NA
pLW-97	O	461	NA	NA	NA	NA	NA	NA	NA	NA	NA	1	NA	NA	NA	NA	NA	NA	NA	NA	NA	NA	NA	NA	NA	NA	NA	NA	NA	NA	NA	NA	NA	NA	NA	NA	NA	NA	0.0001979	NA	NA	NA	NA	NA	NA	NA	NA	NA	NA
M2PT2-76	O	689	NA	NA	NA	NA	NA	NA	NA	NA	NA	1	NA	NA	1	NA	NA	NA	NA	NA	NA	NA	NA	1	1	NA	NA	NA	NA	NA	NA	NA	NA	NA	NA	NA	NA	NA	0.0001979	NA	NA	0.001202	NA	NA	NA	NA	NA	NA	NA
LG048	O	685	NA	NA	NA	NA	NA	NA	NA	NA	NA	1	NA	NA	NA	NA	NA	NA	NA	1	NA	NA	NA	NA	NA	NA	NA	NA	NA	NA	NA	NA	NA	NA	NA	NA	NA	NA	0.0001979	NA	NA	NA	NA	NA	NA	NA	0.000932	NA	NA
[Brachyspirales]	O	693	NA	NA	NA	NA	NA	NA	NA	NA	NA	1	NA	NA	NA	NA	NA	NA	NA	NA	NA	NA	NA	NA	NA	NA	NA	NA	NA	NA	NA	NA	NA	NA	NA	NA	NA	NA	0.0001979	NA	NA	NA	NA	NA	NA	NA	NA	NA	NA
KD8-87	O	540	NA	NA	NA	NA	NA	NA	NA	NA	NA	1	NA	NA	NA	NA	NA	NA	NA	NA	NA	NA	NA	NA	NA	NA	NA	NA	NA	NA	NA	NA	NA	NA	NA	NA	NA	NA	0.0001979	NA	NA	NA	NA	NA	NA	NA	NA	NA	NA
mle1-8	O	583	NA	NA	NA	NA	NA	NA	NA	NA	NA	1	NA	NA	NA	NA	NA	NA	NA	NA	NA	NA	NA	1	NA	NA	NA	NA	NA	NA	NA	NA	NA	NA	NA	NA	NA	NA	0.0001979	NA	NA	NA	NA	NA	NA	NA	NA	NA	NA
PeHg47	O	591	NA	NA	NA	NA	NA	NA	NA	NA	NA	1	NA	NA	NA	1	NA	NA	NA	NA	NA	NA	NA	NA	NA	NA	1	NA	NA	NA	NA	NA	NA	NA	NA	NA	NA	NA	0.0001979	NA	NA	NA	0.001558	NA	NA	NA	NA	NA	NA
p04_C01	O	592	NA	NA	NA	NA	NA	NA	NA	NA	NA	1	NA	NA	NA	NA	NA	NA	NA	NA	NA	NA	NA	NA	NA	NA	NA	NA	NA	NA	NA	NA	NA	NA	NA	NA	NA	NA	0.0001979	NA	NA	NA	NA	NA	NA	NA	NA	NA	NA
[Chloroherpetales]	O	440	NA	NA	NA	NA	NA	NA	NA	NA	NA	2	NA	1	NA	NA	NA	1	NA	NA	NA	NA	NA	NA	NA	1	NA	NA	NA	NA	NA	NA	NA	NA	NA	NA	NA	NA	0.0003957	NA	0.001809	NA	NA	NA	0.001129	NA	NA	NA	NA
YJF2-48	O	698	NA	NA	NA	NA	NA	NA	NA	NA	NA	1	NA	NA	NA	NA	NA	NA	NA	NA	NA	NA	NA	NA	NA	NA	NA	NA	NA	NA	NA	NA	NA	NA	NA	NA	NA	NA	0.0001979	NA	NA	NA	NA	NA	NA	NA	NA	NA	NA
ML615J-28	O	709	NA	NA	NA	NA	NA	NA	NA	NA	NA	1	NA	NA	NA	NA	NA	NA	NA	NA	NA	NA	NA	NA	NA	NA	NA	NA	NA	NA	NA	NA	NA	NA	NA	NA	NA	NA	0.0001979	NA	NA	NA	NA	NA	NA	NA	NA	NA	NA
GIF10	O	556	NA	NA	NA	NA	NA	NA	NA	NA	NA	1	NA	NA	NA	NA	NA	NA	NA	1	NA	NA	NA	NA	NA	NA	NA	NA	NA	NA	NA	NA	NA	NA	NA	NA	NA	NA	0.0001979	NA	NA	NA	NA	NA	NA	NA	0.000932	NA	NA
GN03	O	728	NA	NA	NA	NA	NA	NA	NA	NA	NA	1	1	NA	NA	NA	NA	NA	NA	NA	NA	NA	NA	NA	1	NA	NA	NA	NA	NA	NA	NA	NA	NA	NA	NA	NA	NA	0.0001979	0.001204	NA	NA	NA	NA	NA	NA	NA	NA	NA
Cenarchaeales	O	348	NA	NA	NA	NA	NA	NA	NA	NA	NA	1	NA	NA	NA	1	2	NA	NA	NA	NA	NA	1	NA	NA	NA	NA	NA	NA	NA	NA	NA	NA	NA	NA	NA	NA	NA	0.0001979	NA	NA	NA	0.001558	0.002457	NA	NA	NA	NA	NA
AF420338	O	625	NA	NA	NA	NA	NA	NA	NA	NA	NA	NA	1	NA	NA	NA	NA	NA	NA	NA	NA	1	NA	NA	NA	NA	NA	NA	NA	NA	NA	NA	NA	NA	NA	NA	NA	NA	NA	0.001204	NA	NA	NA	NA	NA	NA	NA	NA	0.001102
DRC31	O	448	NA	NA	NA	NA	NA	NA	NA	NA	NA	NA	1	NA	NA	NA	NA	1	NA	NA	NA	NA	1	NA	NA	NA	1	NA	NA	NA	NA	NA	NA	NA	NA	NA	NA	NA	NA	0.001204	NA	NA	NA	NA	0.001129	NA	NA	NA	NA
S-70	O	579	NA	NA	NA	NA	NA	NA	NA	NA	NA	NA	2	NA	NA	NA	NA	NA	NA	NA	NA	NA	NA	NA	NA	NA	NA	NA	NA	NA	NA	NA	NA	NA	NA	NA	NA	NA	NA	0.002407	NA	NA	NA	NA	NA	NA	NA	NA	NA
B97	O	584	NA	NA	NA	NA	NA	NA	NA	NA	NA	NA	1	NA	NA	NA	NA	NA	NA	NA	NA	NA	NA	NA	NA	NA	NA	NA	NA	NA	NA	NA	NA	NA	NA	NA	NA	NA	NA	0.001204	NA	NA	NA	NA	NA	NA	NA	NA	NA
Armatimonadales	O	415	NA	NA	NA	NA	NA	NA	NA	NA	NA	NA	NA	1	NA	NA	NA	NA	NA	NA	NA	NA	NA	NA	NA	NA	NA	NA	NA	NA	NA	NA	NA	NA	NA	NA	NA	NA	NA	NA	0.001809	NA	NA	NA	NA	NA	NA	NA	NA
Fibrobacterales	O	517	NA	NA	NA	NA	NA	NA	NA	NA	NA	NA	NA	1	NA	NA	NA	NA	NA	NA	1	NA	NA	NA	NA	NA	NA	NA	NA	NA	NA	NA	NA	NA	NA	NA	NA	NA	NA	NA	0.001809	NA	NA	NA	NA	NA	NA	0.00136	NA
[Roseiflexales]	O	465	NA	NA	NA	NA	NA	NA	NA	NA	NA	NA	NA	NA	1	NA	NA	NA	NA	1	1	NA	1	NA	NA	1	NA	NA	NA	NA	NA	NA	NA	NA	NA	NA	NA	NA	NA	NA	NA	0.001202	NA	NA	NA	NA	0.000932	0.00136	NA
A-2AF	O	734	NA	NA	NA	NA	NA	NA	NA	NA	NA	NA	NA	NA	1	NA	NA	NA	NA	NA	NA	NA	NA	NA	NA	NA	NA	NA	NA	NA	NA	NA	NA	NA	NA	NA	NA	NA	NA	NA	NA	0.001202	NA	NA	NA	NA	NA	NA	NA
Euzebyales	O	409	NA	NA	NA	NA	NA	NA	NA	NA	NA	NA	NA	NA	NA	1	NA	NA	NA	NA	NA	1	NA	1	NA	NA	NA	NA	NA	NA	NA	NA	NA	NA	NA	NA	NA	NA	NA	NA	NA	NA	0.001558	NA	NA	NA	NA	NA	0.001102
S1198	O	697	NA	NA	NA	NA	NA	NA	NA	NA	NA	NA	NA	NA	NA	1	NA	NA	NA	NA	NA	NA	NA	NA	NA	1	NA	NA	NA	NA	NA	NA	NA	NA	NA	NA	NA	NA	NA	NA	NA	NA	0.001558	NA	NA	NA	NA	NA	NA
GAB-B06	O	419	NA	NA	NA	NA	NA	NA	NA	NA	NA	NA	NA	NA	NA	1	NA	NA	NA	NA	NA	NA	NA	NA	NA	NA	NA	NA	NA	NA	NA	NA	NA	NA	NA	NA	NA	NA	NA	NA	NA	NA	0.001558	NA	NA	NA	NA	NA	NA
RCP1-48	O	668	NA	NA	NA	NA	NA	NA	NA	NA	NA	NA	NA	NA	NA	NA	1	NA	NA	NA	NA	NA	NA	NA	NA	NA	NA	NA	NA	NA	NA	NA	NA	NA	NA	NA	NA	NA	NA	NA	NA	NA	NA	0.001228	NA	NA	NA	NA	NA
DS-100	O	394	NA	NA	NA	NA	NA	NA	NA	NA	NA	NA	NA	NA	NA	NA	1	NA	NA	NA	NA	NA	NA	NA	NA	NA	NA	NA	NA	NA	NA	NA	NA	NA	NA	NA	NA	NA	NA	NA	NA	NA	NA	0.001228	NA	NA	NA	NA	NA
C114	O	537	NA	NA	NA	NA	NA	NA	NA	NA	NA	NA	NA	NA	NA	NA	1	NA	NA	NA	NA	NA	NA	1	NA	NA	NA	NA	NA	NA	NA	NA	NA	NA	NA	NA	NA	NA	NA	NA	NA	NA	NA	0.001228	NA	NA	NA	NA	NA
Methanococcales	O	363	NA	NA	NA	NA	NA	NA	NA	NA	NA	NA	NA	NA	NA	NA	1	NA	NA	NA	NA	NA	NA	NA	NA	NA	NA	NA	NA	NA	NA	NA	NA	NA	NA	NA	NA	NA	NA	NA	NA	NA	NA	0.001228	NA	NA	NA	NA	NA
TG3-1	O	519	NA	NA	NA	NA	NA	NA	NA	NA	NA	NA	NA	NA	NA	NA	NA	1	NA	NA	NA	NA	NA	NA	NA	NA	NA	NA	NA	NA	NA	NA	NA	NA	NA	NA	NA	NA	NA	NA	NA	NA	NA	NA	0.001129	NA	NA	NA	NA
Procabacteriales	O	619	NA	NA	NA	NA	NA	NA	NA	NA	NA	NA	NA	NA	NA	NA	NA	NA	1	NA	NA	NA	NA	NA	NA	NA	NA	NA	NA	NA	NA	NA	NA	NA	NA	NA	NA	NA	NA	NA	NA	NA	NA	NA	NA	0.001653	NA	NA	NA
SBYZ_6080	O	687	NA	NA	NA	NA	NA	NA	NA	NA	NA	NA	NA	NA	NA	NA	NA	NA	1	NA	1	NA	1	NA	NA	NA	NA	NA	NA	NA	NA	NA	NA	NA	NA	NA	NA	NA	NA	NA	NA	NA	NA	NA	NA	0.001653	NA	0.00136	NA
MIZ46	O	639	NA	NA	NA	NA	NA	NA	NA	NA	NA	NA	NA	NA	NA	NA	NA	NA	NA	1	NA	NA	NA	NA	NA	NA	1	NA	NA	NA	NA	NA	NA	NA	NA	NA	NA	NA	NA	NA	NA	NA	NA	NA	NA	NA	0.000932	NA	NA
OPB54	O	531	NA	NA	NA	NA	NA	NA	NA	NA	NA	NA	NA	NA	NA	NA	NA	NA	NA	1	NA	NA	NA	NA	NA	NA	NA	NA	NA	NA	NA	NA	NA	NA	NA	NA	NA	NA	NA	NA	NA	NA	NA	NA	NA	NA	0.000932	NA	NA
WCHB1-81	O	406	NA	NA	NA	NA	NA	NA	NA	NA	NA	NA	NA	NA	NA	NA	NA	NA	NA	1	NA	NA	NA	NA	NA	NA	NA	NA	NA	NA	NA	NA	NA	NA	NA	NA	NA	NA	NA	NA	NA	NA	NA	NA	NA	NA	0.000932	NA	NA
S-BQ2-57	O	724	NA	NA	NA	NA	NA	NA	NA	NA	NA	NA	NA	NA	NA	NA	NA	NA	NA	1	NA	1	NA	NA	NA	NA	NA	NA	NA	NA	NA	NA	NA	NA	NA	NA	NA	NA	NA	NA	NA	NA	NA	NA	NA	NA	0.000932	NA	0.001102
C20	O	436	NA	NA	NA	NA	NA	NA	NA	NA	NA	NA	NA	NA	NA	NA	NA	NA	NA	1	NA	NA	NA	NA	NA	NA	NA	NA	NA	NA	NA	NA	NA	NA	NA	NA	NA	NA	NA	NA	NA	NA	NA	NA	NA	NA	0.000932	NA	NA
Ktedonobacterales	O	473	NA	NA	NA	NA	NA	NA	NA	NA	NA	NA	NA	NA	NA	NA	NA	NA	NA	NA	1	NA	NA	NA	NA	NA	NA	NA	NA	NA	NA	NA	NA	NA	NA	NA	NA	NA	NA	NA	NA	NA	NA	NA	NA	NA	NA	0.00136	NA
YLA114	O	379	NA	NA	NA	NA	NA	NA	NA	NA	NA	NA	NA	NA	NA	NA	NA	NA	NA	NA	1	NA	NA	NA	NA	NA	NA	NA	NA	NA	NA	NA	NA	NA	NA	NA	NA	NA	NA	NA	NA	NA	NA	NA	NA	NA	NA	0.00136	NA
32-20	O	399	NA	NA	NA	NA	NA	NA	NA	NA	NA	NA	NA	NA	NA	NA	NA	NA	NA	NA	NA	1	NA	NA	NA	NA	NA	NA	NA	NA	NA	NA	NA	NA	NA	NA	NA	NA	NA	NA	NA	NA	NA	NA	NA	NA	NA	NA	0.001102
		2066727
[truncated: 35 more columns]

## Sheet: Family
name	taxRank	taxID	AUG1.cladeReads	AUG2.cladeReads	AUG3.cladeReads	DBOD.1.cladeReads	DBOD.2.cladeReads	DBOD.3.cladeReads	JUN1.cladeReads	JUN2.cladeReads	JUN3.cladeReads	M1.cladeReads	M2.cladeReads	M3.cladeReads	N1.cladeReads	N2.cladeReads	N3.cladeReads	NOV1.cladeReads	NOV2.cladeReads	NOV3.cladeReads	ON1.cladeReads	ON2.cladeReads	ON3.cladeReads	T1.cladeReads	T2.cladeReads	T3.cladeReads	TN1.1.cladeReads	TN1.2.cladeReads	TN1.3.cladeReads	AUG1.percentage	AUG2.percentage	AUG3.percentage	DBOD.1.percentage	DBOD.2.percentage	DBOD.3.percentage	JUN1.percentage	JUN2.percentage	JUN3.percentage	M1.percentage	M2.percentage	M3.percentage	N1.percentage	N2.percentage	N3.percentage	NOV1.percentage	NOV2.percentage	NOV3.percentage	ON1.percentage	ON2.percentage
Pseudomonadaceae	F	1190	67280	40680	89995	36343	92831	38546	32537	10565	61281	454489	73846	49126	75759	59159	74727	77948	52171	95881	67025	82214	76760	83490	77413	52008	22966	6369	13156	95.2	94.99	95.01	90.74	91.62	91.49	94.5	95.03	94.54	94.1	92.59	92.8	94.31	94.85	94.61	92.03	90.85	92.95	94.29	93.92
Moraxellaceae	F	1189	541	340	785	929	1940	864	495	102	747	7790	1345	881	993	567	776	1539	1271	1569	817	1050	968	1442	1326	881	190	50	106	0.7655	0.7939	0.8288	2.32	1.915	2.051	1.438	0.9175	1.152	1.613	1.686	1.664	1.236	0.909	0.9825	1.817	2.213	1.521	1.149	1.2
Xanthomonadaceae	F	1198	507	315	703	615	1314	582	171	77	404	2500	809	485	643	502	576	1090	926	1031	571	811	710	822	733	551	153	47	80	0.7174	0.7356	0.7422	1.536	1.297	1.381	0.4967	0.6926	0.6233	0.5176	1.014	0.9161	0.8005	0.8048	0.7293	1.287	1.613	0.9995	0.8033	0.9265
Sinobacteraceae	F	1197	81	46	56	48	158	59	35	11	61	545	79	55	75	48	63	103	89	163	76	87	69	100	106	67	28	6	11	0.1146	0.1074	0.05912	0.1199	0.1559	0.14	0.1017	0.09895	0.09411	0.1128	0.09906	0.1039	0.09337	0.07696	0.07976	0.1216	0.155	0.158	0.1069	0.09939
Halomonadaceae	F	1183	288	188	410	159	418	167	182	47	288	2421	471	275	350	262	373	394	212	527	321	429	356	429	377	305	81	32	66	0.4075	0.439	0.4329	0.397	0.4125	0.3964	0.5286	0.4228	0.4443	0.5012	0.5906	0.5195	0.4357	0.42	0.4722	0.4652	0.3692	0.5109	0.4516	0.4901
Oceanospirillaceae	F	1184	50	34	65	76	148	75	37	9	68	649	117	69	79	48	61	125	93	188	74	97	98	111	98	69	19	6	9	0.07075	0.07939	0.06862	0.1898	0.1461	0.178	0.1075	0.08096	0.1049	0.1344	0.1467	0.1303	0.09835	0.07696	0.07723	0.1476	0.1619	0.1822	0.1041	0.1108
Endozoicimonaceae	F	1180	38	19	47	96	171	93	16	4	39	344	124	76	58	36	54	151	123	153	46	76	56	107	115	66	4	4	4	0.05377	0.04437	0.04962	0.2397	0.1688	0.2207	0.04647	0.03598	0.06017	0.07122	0.1555	0.1436	0.0722	0.05772	0.06837	0.1783	0.2142	0.1483	0.06471	0.08682
Alcanivoracaceae	F	1179	35	10	30	19	79	29	17	5	42	148	38	32	29	25	42	86	22	64	21	32	32	30	41	30	50	4	6	0.04952	0.02335	0.03167	0.04744	0.07797	0.06883	0.04938	0.04498	0.0648	0.03064	0.04765	0.06045	0.0361	0.04008	0.05317	0.1015	0.03831	0.06204	0.02954	0.03656
Saccharospirillaceae	F	1187	3	1	1	1	1	2	3	1	1	19	3	5	4	2	2	2	1	4	1	4	2	3	4	2	2	1	1	0.004245	0.002335	0.001056	0.002497	0.0009869	0.004747	0.008714	0.008995	0.001543	0.003934	0.003762	0.009445	0.00498	0.003206	0.002532	0.002361	0.001741	0.003878	0.001407	0.00457
SUP05	F	1186	2	4	6	10	21	8	2	1	11	66	7	14	4	4	5	18	15	11	11	18	9	10	10	10	2	3	NA	0.00283	0.009341	0.006335	0.02497	0.02072	0.01899	0.005809	0.008995	0.01697	0.01366	0.008777	0.02645	0.00498	0.006413	0.00633	0.02125	0.02612	0.01066	0.01548	0.02056
Oleiphilaceae	F	1185	1	1	2	1	1	1	NA	NA	3	9	2	2	NA	NA	3	NA	NA	NA	NA	1	2	1	1	NA	1	NA	NA	0.001415	0.002335	0.002112	0.002497	0.0009869	0.002373	NA	NA	0.004628	0.001863	0.002508	0.003778	NA	NA	0.003798	NA	NA	NA	NA	0.001142
Alteromonadaceae	F	1156	132	104	203	262	483	191	95	28	196	1406	344	243	243	140	231	405	342	375	236	261	289	344	319	205	45	15	39	0.1868	0.2429	0.2143	0.6542	0.4767	0.4533	0.2759	0.2519	0.3024	0.2911	0.4313	0.459	0.3025	0.2245	0.2925	0.4782	0.5955	0.3635	0.332	0.2982
Shewanellaceae	F	1165	47	27	85	4	30	11	8	5	28	134	23	23	35	50	40	25	11	55	35	51	51	31	25	20	6	4	9	0.0665	0.06305	0.08974	0.009988	0.02961	0.02611	0.02324	0.04498	0.0432	0.02774	0.02884	0.04345	0.04357	0.08016	0.05064	0.02952	0.01916	0.05332	0.04924	0.05826
HTCC2188	F	1159	13	6	18	31	59	24	2	1	13	88	31	17	25	24	16	36	27	46	11	30	16	35	25	14	14	4	5	0.01839	0.01401	0.019	0.0774	0.05823	0.05696	0.005809	0.008995	0.02006	0.01822	0.03887	0.03211	0.03112	0.03848	0.02026	0.0425	0.04702	0.04459	0.01548	0.03427
OM60	F	1163	10	11	13	3	19	7	NA	NA	4	43	15	9	9	5	8	6	7	14	5	11	10	10	13	9	1	1	3	0.01415	0.02569	0.01372	0.007491	0.01875	0.01661	NA	NA	0.006171	0.008903	0.01881	0.017	0.0112	0.008016	0.01013	0.007084	0.01219	0.01357	0.007034	0.01257
Colwelliaceae	F	1157	9	3	13	1	10	1	3	1	10	35	21	7	5	9	7	13	8	14	7	11	10	8	9	3	2	2	1	0.01273	0.007005	0.01372	0.002497	0.009869	0.002373	0.008714	0.008995	0.01543	0.007246	0.02633	0.01322	0.006224	0.01443	0.008862	0.01535	0.01393	0.01357	0.009848	0.01257
[Chromatiaceae]	F	1166	4	1	3	7	25	8	5	3	5	40	12	7	7	5	6	13	6	8	2	11	9	15	9	7	2	NA	1	0.00566	0.002335	0.003167	0.01748	0.02467	0.01899	0.01452	0.02699	0.007714	0.008282	0.01505	0.01322	0.008714	0.008016	0.007596	0.01535	0.01045	0.007755	0.002814	0.01257
Idiomarinaceae	F	1160	2	1	4	NA	4	3	1	NA	3	11	4	1	NA	1	2	5	1	1	1	1	4	4	6	NA	1	NA	NA	0.00283	0.002335	0.004223	NA	0.003948	0.00712	0.002905	NA	0.004628	0.002277	0.005016	0.001889	NA	0.001603	0.002532	0.005903	0.001741	0.0009694	0.001407	0.001142
211ds20	F	1155	1	1	4	4	16	6	2	1	1	12	15	4	3	1	1	5	7	6	6	5	1	5	4	3	1	NA	NA	0.001415	0.002335	0.004223	0.009988	0.01579	0.01424	0.005809	0.008995	0.001543	0.002484	0.01881	0.007556	0.003735	0.001603	0.001266	0.005903	0.01219	0.005816	0.008441	0.005712
Enterobacteriaceae	F	1171	119	64	163	108	252	128	61	18	114	925	204	144	131	107	132	201	162	238	119	175	140	191	179	127	56	16	25	0.1684	0.1494	0.1721	0.2697	0.2487	0.3038	0.1772	0.1619	0.1759	0.1915	0.2558	0.272	0.1631	0.1715	0.1671	0.2373	0.2821	0.2307	0.1674	0.1999
Chromatiaceae	F	1168	16	15	19	26	49	25	11	3	15	135	27	28	15	25	15	39	18	38	14	31	27	31	37	21	5	4	3	0.02264	0.03503	0.02006	0.06492	0.04836	0.05934	0.03195	0.02699	0.02314	0.02795	0.03385	0.05289	0.01867	0.04008	0.01899	0.04604	0.03134	0.03684	0.0197	0.03541
Ectothiorhodospiraceae	F	1169	14	8	26	5	21	9	9	2	13	68	15	12	11	22	15	16	9	25	12	29	11	23	17	8	10	1	2	0.01981	0.01868	0.02745	0.01248	0.02072	0.02136	0.02614	0.01799	0.02006	0.01408	0.01881	0.02267	0.01369	0.03527	0.01899	0.01889	0.01567	0.02424	0.01688	0.03313
Halothiobacillaceae	F	1170	12	4	10	8	21	5	3	1	6	105	10	7	13	13	8	15	3	13	12	15	15	14	12	7	4	NA	3	0.01698	0.009341	0.01056	0.01998	0.02072	0.01187	0.008714	0.008995	0.009257	0.02174	0.01254	0.01322	0.01618	0.02084	0.01013	0.01771	0.005224	0.0126	0.01688	0.01714
Vibrionaceae	F	1196	28	14	21	10	38	11	12	5	18	136	22	20	25	18	18	32	18	23	29	27	18	32	32	21	2	3	4	0.03962	0.03269	0.02217	0.02497	0.0375	0.02611	0.03485	0.04498	0.02777	0.02816	0.02759	0.03778	0.03112	0.02886	0.02279	0.03778	0.03134	0.0223	0.0408	0.03085
Pseudoalteromonadaceae	F	1195	18	12	24	4	12	7	6	2	10	92	10	14	24	17	14	12	4	13	24	20	15	4	16	11	4	1	1	0.02547	0.02802	0.02534	0.009988	0.01184	0.01661	0.01743	0.01799	0.01543	0.01905	0.01254	0.02645	0.02988	0.02725	0.01772	0.01417	0.006965	0.0126	0.03376	0.02285
Aeromonadaceae	F	1152	29	19	37	8	42	7	18	1	26	177	36	20	27	30	30	36	19	40	23	28	26	26	28	27	8	4	4	0.04103	0.04437	0.03906	0.01998	0.04145	0.01661	0.05228	0.008995	0.04011	0.03665	0.04514	0.03778	0.03361	0.0481	0.03798	0.0425	0.03309	0.03878	0.03236	0.03199
Coxiellaceae	F	1173	18	11	19	71	154	76	25	4	39	453	75	46	48	25	43	109	112	114	35	50	46	98	92	59	3	2	4	0.02547	0.02569	0.02006	0.1773	0.152	0.1804	0.07261	0.03598	0.06017	0.09379	0.09404	0.08689	0.05975	0.04008	0.05444	0.1287	0.195	0.1105	0.04924	0.05712
Legionellaceae	F	1176	3	5	8	2	10	3	3	NA	6	41	7	12	7	5	9	8	4	4	4	8	NA	4	6	7	NA	1	2	0.004245	0.01168	0.008446	0.004994	0.009869	0.00712	0.008714	NA	0.009257	0.008489	0.008777	0.02267	0.008714	0.008016	0.01139	0.009445	0.006965	0.003878	0.005627	0.009139
Francisellaceae	F	1175	1	2	2	NA	2	NA	1	NA	1	10	1	1	1	2	2	3	2	2	2	1	2	6	3	4	NA	1	NA	0.001415	0.00467	0.002112	NA	0.001974	NA	0.002905	NA	0.001543	0.00207	0.001254	0.001889	0.001245	0.003206	0.002532	0.003542	0.003483	0.001939	0.002814	0.001142
Piscirickettsiaceae	F	1193	14	16	22	34	57	25	13	2	22	163	43	27	32	18	24	46	41	49	25	40	32	44	44	21	4	2	4	0.01981	0.03736	0.02323	0.08489	0.05625	0.05934	0.03776	0.01799	0.03394	0.03375	0.05392	0.051	0.03984	0.02886	0.03039	0.05431	0.0714	0.0475	0.03517	0.0457
Thiotrichaceae	F	1194	9	6	10	52	82	28	10	4	23	179	35	20	22	13	15	62	72	43	21	27	21	61	51	30	4	4	NA	0.01273	0.01401	0.01056	0.1298	0.08093	0.06646	0.02905	0.03598	0.03548	0.03706	0.04389	0.03778	0.02739	0.02084	0.01899	0.0732	0.1254	0.04168	0.02954	0.03085
[Marinicellaceae]	F	1199	19	12	15	17	38	9	5	1	13	133	22	17	21	17	25	27	15	36	16	18	22	36	23	20	6	3	2	0.02688	0.02802	0.01584	0.04245	0.0375	0.02136	0.01452	0.008995	0.02006	0.02754	0.02759	0.03211	0.02614	0.02725	0.03165	0.03188	0.02612	0.0349	0.02251	0.02056
Crenotrichaceae	F	1177	7	7	19	8	20	10	4	NA	9	62	10	9	9	6	10	16	5	22	7	17	10	8	11	8	1	NA	NA	0.009905	0.01635	0.02006	0.01998	0.01974	0.02373	0.01162	NA	0.01388	0.01284	0.01254	0.017	0.0112	0.009619	0.01266	0.01889	0.008707	0.02133	0.009848	0.01942
Methylococcaceae	F	1178	7	4	12	8	27	11	2	1	7	66	21	7	17	12	12	14	15	8	8	9	10	6	15	6	1	2	NA	0.009905	0.009341	0.01267	0.01998	0.02665	0.02611	0.005809	0.008995	0.0108	0.01366	0.02633	0.01322	0.02116	0.01924	0.01519	0.01653	0.02612	0.007755	0.01125	0.01028
HTCC2089	F	1172	9	4	5	15	18	12	2	NA	8	70	8	13	14	9	13	17	17	19	10	13	17	11	16	9	1	2	NA	0.01273	0.009341	0.005279	0.03745	0.01776	0.02848	0.005809	NA	0.01234	0.01449	0.01003	0.02456	0.01743	0.01443	0.01646	0.02007	0.0296	0.01842	0.01407	0.01485
Thiohalorhabdaceae	F	1192	1	NA	2	1	NA	NA	NA	NA	NA	3	1	NA	1	NA	NA	NA	1	NA	NA	NA	NA	NA	1	NA	NA	1	NA	0.001415	NA	0.002112	0.002497	NA	NA	NA	NA	NA	0.0006211	0.001254	NA	0.001245	NA	NA	NA	0.001741	NA	NA	NA
Cardiobacteriaceae	F	1167	4	1	1	2	11	7	NA	2	5	22	10	1	1	1	3	9	3	3	1	NA	3	6	11	3	1	NA	NA	0.00566	0.002335	0.001056	0.004994	0.01086	0.01661	NA	0.01799	0.007714	0.004555	0.01254	0.001889	0.001245	0.001603	0.003798	0.01063	0.005224	0.002908	0.001407	NA
Pasteurellaceae	F	1188	3	NA	3	NA	7	3	NA	NA	NA	15	4	2	3	3	2	2	1	NA	1	2	1	5	2	6	NA	2	NA	0.004245	NA	0.003167	NA	0.006908	0.00712	NA	NA	NA	0.003106	0.005016	0.003778	0.003735	0.00481	0.002532	0.002361	0.001741	NA	0.001407	0.002285
Acidithiobacillaceae	F	1151	1	NA	2	1	NA	NA	NA	NA	1	5	NA	1	NA	NA	4	1	NA	3	NA	NA	1	1	NA	NA	NA	NA	NA	0.001415	NA	0.002112	0.002497	NA	NA	NA	NA	0.001543	0.001035	NA	0.001889	NA	NA	0.005064	0.001181	NA	0.002908	NA	NA
Rickettsiaceae	F	1095	434	276	610	42	293	101	216	81	397	2635	412	241	395	344	474	302	90	518	414	473	453	387	365	250	164	37	96	0.6141	0.6445	0.644	0.1049	0.2892	0.2397	0.6274	0.7286	0.6125	0.5455	0.5166	0.4552	0.4917	0.5515	0.6001	0.3565	0.1567	0.5022	0.5824	0.5404
Anaplasmataceae	F	1092	5	2	18	2	10	1	2	NA	3	45	5	7	10	11	9	9	4	14	7	6	11	8	4	9	3	NA	1	0.007075	0.00467	0.019	0.004994	0.009869	0.002373	0.005809	NA	0.004628	0.009317	0.006269	0.01322	0.01245	0.01764	0.01139	0.01063	0.006965	0.01357	0.009848	0.006854
mitochondria	F	1096	4	2	5	1	4	NA	NA	NA	4	18	2	2	1	1	4	1	NA	6	3	4	1	4	4	2	NA	NA	1	0.00566	0.00467	0.005279	0.002497	0.003948	NA	NA	NA	0.006171	0.003727	0.002508	0.003778	0.001245	0.001603	0.005064	0.001181	NA	0.005816	0.004221	0.00457
Phyllobacteriaceae	F	1083	39	29	77	11	45	16	16	8	33	292	50	43	50	34	77	35	21	67	63	55	50	55	40	31	18	6	4	0.05518	0.06772	0.08129	0.02747	0.04441	0.03797	0.04647	0.07196	0.05091	0.06046	0.06269	0.08122	0.06224	0.05451	0.09749	0.04132	0.03657	0.06495	0.08863	0.06283
Hyphomicrobiaceae	F	1080	30	17	38	46	121	38	15	4	26	237	52	38	39	24	49	85	82	73	31	48	55	58	71	42	20	2	4	0.04245	0.0397	0.04012	0.1149	0.1194	0.09019	0.04357	0.03598	0.04011	0.04907	0.0652	0.07178	0.04855	0.03848	0.06204	0.1004	0.1428	0.07077	0.04361	0.05484
Rhizobiaceae	F	1084	29	14	36	77	157	77	15	7	33	285	75	55	58	29	34	127	109	116	46	63	57	88	91	54	11	4	2	0.04103	0.03269	0.03801	0.1923	0.1549	0.1828	0.04357	0.06297	0.05091	0.05901	0.09404	0.1039	0.0722	0.04649	0.04305	0.1499	0.1898	0.1125	0.06471	0.07197
Bradyrhizobiaceae	F	1077	18	12	24	31	97	34	8	1	13	155	53	29	24	12	24	53	66	48	26	50	35	51	54	43	8	2	3	0.02547	0.02802	0.02534	0.0774	0.09573	0.0807	0.02324	0.008995	0.02006	0.03209	0.06646	0.05478	0.02988	0.01924	0.03039	0.06257	0.1149	0.04653	0.03658	0.05712
Brucellaceae	F	1078	8	5	12	107	203	94	7	6	26	210	60	48	51	22	26	98	147	121	19	62	46	91	73	51	NA	1	3	0.01132	0.01168	0.01267	0.2672	0.2003	0.2231	0.02033	0.05397	0.04011	0.04348	0.07523	0.09067	0.06349	0.03527	0.03292	0.1157	0.256	0.1173	0.02673	0.07083
Methylobacteriaceae	F	1081	6	1	2	8	19	4	2	NA	2	20	10	2	8	3	6	17	6	11	8	9	4	11	8	7	2	NA	1	0.00849	0.002335	0.002112	0.01998	0.01875	0.009494	0.005809	NA	0.003086	0.004141	0.01254	0.003778	0.009959	0.00481	0.007596	0.02007	0.01045	0.01066	0.01125	0.01028
Methylocystaceae	F	1082	4	3	1	22	29	14	1	NA	6	54	10	12	11	4	6	25	43	18	10	16	14	22	9	13	NA	NA	NA	0.00566	0.007005	0.001056	0.05493	0.02862	0.03323	0.002905	NA	0.009257	0.01118	0.01254	0.02267	0.01369	0.006413	0.007596	0.02952	0.07488	0.01745	0.01407	0.01828
Beijerinckiaceae	F	1076	1	NA	1	2	7	4	NA	NA	1	6	3	NA	2	NA	2	6	2	2	2	1	NA	1	4	2	NA	NA	NA	0.001415	NA	0.001056	0.004994	0.006908	0.009494	NA	NA	0.001543	0.001242	0.003762	NA	0.00249	NA	0.002532	0.007084	0.003483	0.001939	0.002814	0.001142
Acetobacteraceae	F	1089	34	14	44	55	115	51	19	6	33	286	49	38	51	28	39	96	81	71	39	60	49	76	62	55	6	5	4	0.04811	0.03269	0.04645	0.1373	0.1135	0.121	0.05519	0.05397	0.05091	0.05921	0.06144	0.07178	0.06349	0.04489	0.04938	0.1133	0.1411	0.06883	0.05487	0.06854
Rhodospirillaceae	F	1090	11	15	19	19	59	17	8	4	15	115	28	15	24	14	25	39	22	36	9	20	19	25	30	15	3	3	2	0.01556	0.03503	0.02006	0.04744	0.05823	0.04035	0.02324	0.03598	0.02314	0.02381	0.03511	0.02833	0.02988	0.02245	0.03165	0.04604	0.03831	0.0349	0.01266	0.02285
Sphingomonadaceae	F	1098	33	17	43	6	41	9	15	4	37	206	32	24	29	22	23	30	16	44	37	42	31	33	23	16	11	3	2	0.04669	0.0397	0.0454	0.01498	0.04046	0.02136	0.04357	0.03598	0.05708	0.04265	0.04012	0.04533	0.0361	0.03527	0.02912	0.03542	0.02786	0.04265	0.05205	0.04798
Erythrobacteraceae	F	1097	5	9	3	NA	4	NA	NA	1	4	29	2	2	3	3	4	3	NA	2	8	2	5	2	7	5	1	NA	1	0.007075	0.02102	0.003167	NA	0.003948	NA	NA	0.008995	0.006171	0.006004	0.002508	0.003778	0.003735	0.00481	0.005064	0.003542	NA	0.001939	0.01125	0.002285
Rhodobacteraceae	F	1088	7	2	8	14	45	16	8	1	8	60	14	16	14	11	6	30	27	22	14	8	7	20	19	9	NA	NA	NA	0.009905	0.00467	0.008446	0.03496	0.04441	0.03797	0.02324	0.008995	0.01234	0.01242	0.01755	0.03022	0.01743	0.01764	0.007596	0.03542	0.04702	0.02133	0.0197	0.009139
Hyphomonadaceae	F	1087	2	1	NA	1	2	2	NA	NA	2	10	3	NA	2	1	NA	5	1	2	NA	2	NA	3	NA	1	NA	NA	1	0.00283	0.002335	NA	0.002497	0.001974	0.004747	NA	NA	0.003086	0.00207	0.003762	NA	0.00249	0.001603	NA	0.005903	0.001741	0.001939	NA	0.002285
Kiloniellaceae	F	1072	1	NA	1	NA	NA	NA	NA	NA	NA	NA	1	NA	NA	NA	1	3	NA	1	3	NA	1	NA	1	NA	NA	NA	NA	0.001415	NA	0.001056	NA	NA	NA	NA	NA	NA	NA	0.001254	NA	NA	NA	0.001266	0.003542	NA	0.0009694	0.004221	NA
Caulobacteraceae	F	1071	1	NA	1	NA	NA	NA	NA	NA	NA	5	1	NA	NA	NA	1	1	NA	2	3	NA	NA	NA	NA	2	2	NA	NA	0.001415	NA	0.001056	NA	NA	NA	NA	NA	NA	0.001035	0.001254	NA	NA	NA	0.001266	0.001181	NA	0.001939	0.004221	NA
Polyangiaceae	F	1136	9	11	30	16	34	11	6	2	21	112	20	10	18	15	17	22	22	28	10	19	18	27	28	19	6	1	1	0.01273	0.02569	0.03167	0.03995	0.03355	0.02611	0.01743	0.01799	0.0324	0.02319	0.02508	0.01889	0.02241	0.02405	0.02152	0.02597	0.03831	0.02714	0.01407	0.02171
Haliangiaceae	F	1132	6	4	5	1	6	4	3	1	4	7	4	2	9	7	5	6	2	6	3	7	4	5	3	3	2	NA	2	0.00849	0.009341	0.005279	0.002497	0.005921	0.009494	0.008714	0.008995	0.006171	0.001449	0.005016	0.003778	0.0112	0.01122	0.00633	0.007084	0.003483	0.005816	0.004221	0.007997
Myxococcaceae	F	1133	4	2	3	16	47	17	6	NA	13	122	18	10	12	3	6	26	15	21	17	12	11	23	20	20	NA	NA	NA	0.00566	0.00467	0.003167	0.03995	0.04638	0.04035	0.01743	NA	0.02006	0.02526	0.02257	0.01889	0.01494	0.00481	0.007596	0.0307	0.02612	0.02036	0.02392	0.01371
OM27	F	1135	3	2	5	1	2	1	2	NA	1	24	6	3	3	2	3	2	4	3	2	1	2	3	2	1	1	NA	NA	0.004245	0.00467	0.005279	0.002497	0.001974	0.002373	0.005809	NA	0.001543	0.004969	0.007523	0.005667	0.003735	0.003206	0.003798	0.002361	0.006965	0.002908	0.002814	0.001142
Bacteriovoracaceae	F	1114	37	34	70	38	66	43	21	7	39	303	68	45	46	43	51	75	51	83	42	66	42	61	63	44	13	1	8	0.05235	0.07939	0.0739	0.09488	0.06514	0.1021	0.061	0.06297	0.06017	0.06273	0.08526	0.085	0.05726	0.06894	0.06457	0.08855	0.08881	0.08046	0.05909	0.0754
Bdellovibrionaceae	F	1116	9	4	12	2	6	4	2	1	4	32	9	3	6	5	4	12	4	4	8	6	7	5	10	NA	2	NA	5	0.01273	0.009341	0.01267	0.004994	0.005921	0.009494	0.005809	0.008995	0.006171	0.006625	0.01128	0.005667	0.007469	0.008016	0.005064	0.01417	0.006965	0.003878	0.01125	0.006854
Desulfovibrionaceae	F	1124	17	12	14	11	16	13	2	NA	10	74	16	6	13	12	13	25	11	18	19	13	13	24	13	14	4	NA	5	0.02405	0.02802	0.01478	0.02747	0.01579	0.03085	0.005809	NA	0.01543	0.01532	0.02006	0.01133	0.01618	0.01924	0.01646	0.02952	0.01916	0.01745	0.02673	0.01485
Desulfobacteraceae	F	1118	6	7	9	6	9	4	4	NA	3	53	11	6	5	8	8	16	6	11	9	8	10	7	13	5	3	NA	2	0.00849	0.01635	0.009502	0.01498	0.008882	0.009494	0.01162	NA	0.004628	0.01097	0.01379	0.01133	0.006224	0.01283	0.01013	0.01889	0.01045	0.01066	0.01266	0.009139
Desulfobulbaceae	F	1119	2	NA	3	NA	3	3	2	2	4	6	4	NA	5	1	1	2	NA	3	2	2	1	3	3	3	3	NA	NA	0.00283	NA	0.003167	NA	0.002961	0.00712	0.005809	0.01799	0.006171	0.001242	0.005016	NA	0.006224	0.001603	0.001266	0.002361	NA	0.002908	0.002814	0.002285
Geobacteraceae	F	1127	4	2	2	1	1	2	NA	NA	1	15	2	NA	1	3	1	5	1	3	3	3	4	1	3	2	2	NA	NA	0.00566	0.00467	0.002112	0.002497	0.0009869	0.004747	NA	NA	0.001543	0.003106	0.002508	NA	0.001245	0.00481	0.001266	0.005903	0.001741	0.002908	0.004221	0.003427
Syntrophobacteraceae	F	1144	2	NA	2	2	3	2	2	NA	1	11	1	3	2	1	1	1	3	1	3	3	1	2	1	1	1	NA	NA	0.00283	NA	0.002112	0.004994	0.002961	0.004747	0.005809	NA	0.001543	0.002277	0.001254	0.005667	0.00249	0.001603	0.001266	0.001181	0.005224	0.0009694	0.004221	0.003427
Syntrophaceae	F	1143	1	4	NA	1	5	2	NA	NA	1	14	3	NA	2	2	3	4	3	5	4	2	1	3	3	1	1	NA	NA	0.001415	0.009341	NA	0.002497	0.004935	0.004747	NA	NA	0.001543	0.002899	0.003762	NA	0.00249	0.003206	0.003798	0.004722	0.005224	0.004847	0.005627	0.002285
[Entotheonellaceae]	F	1147	2	3	3	1	4	NA	1	NA	2	9	NA	1	2	NA	2	3	1	6	1	NA	1	NA	NA	1	NA	NA	NA	0.00283	0.007005	0.003167	0.002497	0.003948	NA	0.002905	NA	0.003086	0.001863	NA	0.001889	0.00249	NA	0.002532	0.003542	0.001741	0.005816	0.001407	NA
Comamonadaceae	F	1103	42	19	37	77	166	67	19	4	41	317	82	51	59	37	49	122	96	126	50	80	71	104	91	68	7	2	3	0.05943	0.04437	0.03906	0.1923	0.1638	0.159	0.05519	0.03598	0.06325	0.06563	0.1028	0.09634	0.07345	0.05932	0.06204	0.144	0.1672	0.1221	0.07034	0.09139
Alcaligenaceae	F	1101	9	2	14	7	9	4	9	1	19	66	20	13	10	3	7	5	4	12	11	13	14	24	13	12	1	2	1	0.01273	0.00467	0.01478	0.01748	0.008882	0.009494	0.02614	0.008995	0.02931	0.01366	0.02508	0.02456	0.01245	0.00481	0.008862	0.005903	0.006965	0.01163	0.01548	0.01485
Burkholderiaceae	F	1102	5	10	19	7	17	4	7	2	14	62	14	10	8	6	15	8	5	15	8	10	9	14	19	8	5	NA	NA	0.007075	0.02335	0.02006	0.01748	0.01678	0.009494	0.02033	0.01799	0.0216	0.01284	0.01755	0.01889	0.009959	0.009619	0.01899	0.009445	0.008707	0.01454	0.01125	0.01142
Oxalobacteraceae	F	1104	4	7	12	7	22	7	2	2	6	50	15	12	8	5	7	11	14	17	6	7	6	20	10	6	1	1	1	0.00566	0.01635	0.01267	0.01748	0.02171	0.01661	0.005809	0.01799	0.009257	0.01035	0.01881	0.02267	0.009959	0.008016	0.008862	0.01299	0.02438	0.01648	0.008441	0.007997
Neisseriaceae	F	1108	13	5	22	13	33	13	10	NA	9	109	22	16	12	6	21	28	21	30	18	17	10	27	20	19	7	2	1	0.01839	0.01168	0.02323	0.03246	0.03257	0.03085	0.02905	NA	0.01388	0.02257	0.02759	0.03022	0.01494	0.009619	0.02659	0.03306	0.03657	0.02908	0.02532	0.01942
Rhodocyclaceae	F	1111	13	5	14	78	152	50	10	4	26	170	74	57	30	13	28	88	98	65	36	32	27	77	58	45	2	1	8	0.01839	0.01168	0.01478	0.1948	0.15	0.1187	0.02905	0.03598	0.04011	0.0352	0.09279	0.1077	0.03735	0.02084	0.03545	0.1039	0.1707	0.06301	0.05065	0.03656
Gallionellaceae	F	1105	2	3	5	4	6	6	NA	NA	4	46	4	2	6	6	4	7	3	12	1	12	3	10	13	4	2	NA	2	0.00283	0.007005	0.005279	0.009988	0.005921	0.01424	NA	NA	0.006171	0.009524	0.005016	0.003778	0.007469	0.009619	0.005064	0.008264	0.005224	0.01163	0.001407	0.01371
Hydrogenophilaceae	F	1106	1	2	3	2	6	3	1	NA	1	4	2	1	1	NA	NA	4	5	2	2	1	2	4	1	3	NA	NA	NA	0.001415	0.00467	0.003167	0.004994	0.005921	0.00712	0.002905	NA	0.001543	0.0008282	0.002508	0.001889	0.001245	NA	NA	0.004722	0.008707	0.001939	0.002814	0.001142
Nitrosomonadaceae	F	1109	1	1	NA	1	2	1	1	NA	1	6	1	1	2	NA	1	NA	NA	1	1	3	2	1	1	NA	NA	NA	NA	0.001415	0.002335	NA	0.002497	0.001974	0.002373	0.002905	NA	0.001543	0.001242	0.001254	0.001889	0.00249	NA	0.001266	NA	NA	0.0009694	0.001407	0.003427
Tremblayaceae	F	1113	1	NA	1	NA	2	1	NA	NA	NA	4	NA	NA	NA	1	1	1	NA	2	1	1	NA	1	NA	1	NA	NA	NA	0.001415	NA	0.001056	NA	0.001974	0.002373	NA	NA	NA	0.0008282	NA	NA	NA	0.001603	0.001266	0.001181	NA	0.001939	0.001407	0.001142
Campylobacteraceae	F	1148	82	47	112	58	184	65	33	22	80	636	120	76	103	86	102	163	106	143	92	116	127	134	111	92	24	11	19	0.116	0.1098	0.1182	0.1448	0.1816	0.1543	0.09585	0.1979	0.1234	0.1317	0.1505	0.1436	0.1282	0.1379	0.1291	0.1924	0.1846	0.1386	0.1294	0.1325
Helicobacteraceae	F	1149	20	11	23	17	41	23	5	5	18	137	33	21	29	13	23	29	20	33	14	24	24	24	32	19	7	3	2	0.0283	0.02569	0.02428	0.04245	0.04046	0.05459	0.01452	0.04498	0.02777	0.02836	0.04138	0.03967	0.0361	0.02084	0.02912	0.03424	0.03483	0.03199	0.0197	0.02742
Mariprofundaceae	F	1200	2	NA	4	1	3	2	1	NA	3	20	1	2	5	1	5	6	2	2	3	1	2	2	1	NA	1	NA	NA	0.00283	NA	0.004223	0.002497	0.002961	0.004747	0.002905	NA	0.004628	0.004141	0.001254	0.003778	0.006224	0.001603	0.00633	0.007084	0.003483	0.001939	0.004221	0.001142
Ruminococcaceae	F	1020	62	31	79	22	56	26	25	8	47	422	54	52	62	47	66	43	28	62	42	63	73	65	64	41	7	13	9	0.08773	0.07239	0.0834	0.05493	0.05527	0.06171	0.07261	0.07196	0.07251	0.08737	0.06771	0.09822	0.07718	0.07535	0.08356	0.05077	0.04876	0.0601	0.05909	0.07197
[Tissierellaceae]	F	1028	12	4	8	1	20	9	5	NA	8	61	11	10	15	9	10	8	6	13	9	7	6	7	6	5	3	1	1	0.01698	0.009341	0.008446	0.002497	0.01974	0.02136	0.01452	NA	0.01234	0.01263	0.01379	0.01889	0.01867	0.01443	0.01266	0.009445	0.01045	0.0126	0.01266	0.007997
Christensenellaceae	F	1009	9	4	8	5	15	5	4	NA	7	87	7	2	14	6	12	16	4	20	6	6	8	13	10	21	2	2	2	0.01273	0.009341	0.008446	0.01248	0.0148	0.01187	0.01162	NA	0.0108	0.01801	0.008777	0.003778	0.01743	0.009619	0.01519	0.01889	0.006965	0.01939	0.008441	0.006854
Clostridiaceae	F	1010	7	6	12	14	20	9	8	1	8	87	16	5	14	18	10	15	21	14	9	16	15	19	13	13	3	NA	NA	0.009905	0.01401	0.01267	0.03496	0.01974	0.02136	0.02324	0.008995	0.01234	0.01801	0.02006	0.009445	0.01743	0.02886	0.01266	0.01771	0.03657	0.01357	0.01266	0.01828
Peptococcaceae	F	1018	5	2	1	2	8	1	1	NA	NA	23	5	3	4	3	5	9	4	11	1	5	2	14	2	6	NA	1	NA	0.007075	0.00467	0.001056	0.004994	0.007895	0.002373	0.002905	NA	NA	0.004762	0.006269	0.005667	0.00498	0.00481	0.00633	0.01063	0.006965	0.01066	0.001407	0.005712
Lachnospiraceae	F	1017	4	3	10	4	11	4	5	NA	7	51	17	6	9	1	12	13	8	13	7	13	8	9	11	5	3	1	1	0.00566	0.007005	0.01056	0.009988	0.01086	0.009494	0.01452	NA	0.0108	0.01056	0.02132	0.01133	0.0112	0.001603	0.01519	0.01535	0.01393	0.0126	0.009848	0.01485
Eubacteriaceae	F	1013	3	4	4	1	10	1	2	NA	7	38	9	5	9	4	5	5	7	10	2	8	4	7	6	11	1	NA	1	0.004245	0.009341	0.004223	0.002497	0.009869	0.002373	0.005809	NA	0.0108	0.007867	0.01128	0.009445	0.0112	0.006413	0.00633	0.005903	0.01219	0.009694	0.002814	0.009139
Gracilibacteraceae	F	1014	1	2	NA	NA	2	2	NA	NA	NA	5	NA	NA	NA	NA	NA	2	NA	5	NA	1	NA	1	1	2	NA	NA	NA	0.001415	0.00467	NA	NA	0.001974	0.004747	NA	NA	NA	0.001035	NA	NA	NA	NA	NA	0.002361	NA	0.004847	NA	0.001142
Peptostreptococcaceae	F	1019	1	2	2	NA	1	1	2	1	1	10	NA	2	NA	NA	2	NA	1	2	2	NA	2	NA	2	2	NA	NA	2	0.001415	0.00467	0.002112	NA	0.0009869	0.002373	0.005809	0.008995	0.001543	0.00207	NA	0.003778	NA	NA	0.002532	NA	0.001741	0.001939	0.002814	NA
SBYG_4172	F	1021	1	NA	1	NA	NA	NA	NA	NA	NA	1	NA	1	NA	NA	NA	2	NA	NA	NA	NA	1	NA	NA	NA	1	NA	NA	0.001415	NA	0.001056	NA	NA	NA	NA	NA	NA	0.000207	NA	0.001889	NA	NA	NA	0.002361	NA	NA	NA	NA
D2	F	1036	4	NA	NA	1	2	1	NA	NA	1	10	2	NA	2	1	1	2	NA	1	NA	1	2	4	NA	2	1	NA	NA	0.00566	NA	NA	0.002497	0.001974	0.002373	NA	NA	0.001543	0.00207	0.002508	NA	0.00249	0.001603	0.001266	0.002361	NA	0.0009694	NA	0.001142
Halanaerobiaceae	F	1029	1	NA	5	4	5	5	3	1	2	19	5	1	3	2	3	4	7	3	1	3	5	6	3	4	1	NA	NA	0.001415	NA	0.005279	0.009988	0.004935	0.01187	0.008714	0.008995	0.003086	0.003934	0.006269	0.001889	0.003735	0.003206	0.003798	0.004722	0.01219	0.002908	0.001407	0.003427
Anaerobrancaceae	F	1031	1	2	2	NA	3	NA	NA	NA	1	6	3	2	2	NA	1	NA	2	2	2	1	1	2	2	1	1	NA	NA	0.001415	0.00467	0.002112	NA	0.002961	NA	NA	NA	0.001543	0.001242	0.003762	0.003778	0.00249	NA	0.001266	NA	0.003483	0.001939	0.002814	0.001142
Thermodesulfobiaceae	F	1041	1	NA	NA	NA	1	NA	NA	NA	NA	3	NA	NA	1	NA	NA	1	1	NA	NA	NA	1	NA	NA	NA	NA	NA	NA	0.001415	NA	NA	NA	0.0009869	NA	NA	NA	NA	0.0006211	NA	NA	0.001245	NA	NA	0.001181	0.001741	NA	NA	NA
Staphylococcaceae	F	995	21	17	49	23	73	20	7	3	46	190	41	20	49	51	28	43	33	51	32	48	32	36	42	36	8	6	8	0.02971	0.0397	0.05173	0.05743	0.07204	0.04747	0.02033	0.02699	0.07097	0.03934	0.05141	0.03778	0.061	0.08176	0.03545	0.05077	0.05747	0.04944	0.04502	0.05484
Bacillaceae	F	989	10	6	8	5	12	1	7	1	5	53	7	9	7	10	12	9	7	8	13	9	7	16	10	9	7	NA	NA	0.01415	0.01401	0.008446	0.01248	0.01184	0.002373	0.02033	0.008995	0.007714	0.01097	0.008777	0.017	0.008714	0.01603	0.01519	0.01063	0.01219	0.007755	0.01829	0.01028
Paenibacillaceae	F	991	4	4	10	2	8	2	2	NA	2	24	6	4	2	6	3	13	2	6	5	6	2	6	4	6	1	NA	1	0.00566	0.009341	0.01056	0.004994	0.007895	0.004747	0.005809	NA	0.003086	0.004969	0.007523	0.007556	0.00249	0.009619	0.003798	0.01535	0.003483	0.005816	0.007034	0.006854
Streptococcaceae	F	1006	7	2	8	2	6	2	2	NA	6	37	10	4	6	1	7	7	4	11	2	6	2	13	8	14	NA	1	NA	0.009905	0.00467	0.008446	0.004994	0.005921	0.004747	0.005809	NA	0.009257	0.00766	0.01254	0.007556	0.007469	0.001603	0.008862	0.008264	0.006965	0.01066	0.002814	0.006854
Lactobacillaceae	F	1004	5	2	7	1	4	2	2	1	1	8	5	1	3	3	NA	2	1	5	3	3	4	9	3	1	NA	NA	NA	0.007075	0.00467	0.00739	0.002497	0.003948	0.004747	0.005809	0.008995	0.001543	0.001656	0.006269	0.001889	0.003735	0.00481	NA	0.002361	0.001741	0.004847	0.004221	0.003427
Carnobacteriaceae	F	1002	1	3	3	NA	2	1	1	NA	1	6	NA	1	1	NA	1	1	NA	1	NA	NA	3	2	NA	1	1	NA	NA	0.001415	0.007005	0.003167	NA	0.001974	0.002373	0.002905	NA	0.001543	0.001242	NA	0.001889	0.001245	NA	0.001266	0.001181	NA	0.0009694	NA	NA
Erysipelotrichaceae	F	1043	2	1	1	1	2	NA	NA	1	NA	5	2	NA	5	NA	3	NA	1	2	1	1	NA	2	NA	1	NA	NA	NA	0.00283	0.002335	0.001056	0.002497	0.001974	NA	NA	0.008995	NA	0.001035	0.002508	NA	0.006224	NA	0.003798	NA	0.001741	0.001939	0.001407	0.001142
GZKB119	F	885	6	1	6	NA	9	4	1	NA	3	9	5	1	4	4	8	1	3	5	3	1	5	8	1	3	NA	NA	NA	0.00849	0.002335	0.006335	NA	0.008882	0.009494	0.002905	NA	0.004628	0.001863	0.006269	0.001889	0.00498	0.006413	0.01013	0.001181	0.005224	0.004847	0.004221	0.001142
Bacteroidaceae	F	884	2	NA	NA	NA	2	NA	NA	NA	2	5	2	NA	1	1	NA	1	2	1	NA	1	2	2	1	2	NA	NA	NA	0.00283	NA	NA	NA	0.001974	NA	NA	NA	0.003086	0.001035	0.002508	NA	0.001245	0.001603	NA	0.001181	0.003483	0.0009694	NA	0.001142
Porphyromonadaceae	F	888	2	1	3	NA	2	3	1	NA	1	6	1	1	1	1	2	1	4	1	1	2	NA	4	3	NA	NA	NA	1	0.00283	0.002335	0.003167	NA	0.001974	0.00712	0.002905	NA	0.001543	0.001242	0.001254	0.001889	0.001245	0.001603	0.002532	0.001181	0.006965	0.0009694	0.001407	0.002285
Prevotellaceae	F	889	1	3	2	NA	2	1	NA	NA	1	10	1	2	4	2	4	NA	2	2	NA	3	2	2	1	2	NA	NA	NA	0.001415	0.007005	0.002112	NA	0.001974	0.002373	NA	NA	0.001543	0.00207	0.001254	0.003778	0.00498	0.003206	0.005064	NA	0.003483	0.001939	NA	0.003427
VC21_Bac22	F	894	1	1	NA	NA	NA	NA	NA	NA	NA	NA	NA	NA	NA	NA	NA	NA	NA	NA	1	1	NA	NA	NA	1	NA	NA	NA	0.001415	0.002335	NA	NA	NA	NA	NA	NA	NA	NA	NA	NA	NA	NA	NA	NA	NA	NA	0.001407	0.001142
Flavobacteriaceae	F	905	7	1	9	21	35	13	2	NA	9	59	14	9	11	5	12	15	22	22	8	14	9	13	22	11	NA	NA	2	0.009905	0.002335	0.009502	0.05243	0.03454	0.03085	0.005809	NA	0.01388	0.01222	0.01755	0.017	0.01369	0.008016	0.01519	0.01771	0.03831	0.02133	0.01125	0.01599
Cryomorphaceae	F	904	2	2	2	NA	1	NA	NA	NA	1	13	2	NA	3	NA	1	4	1	4	2	1	2	4	2	NA	1	NA	NA	0.00283	0.00467	0.002112	NA	0.0009869	NA	NA	NA	0.001543	0.002691	0.002508	NA	0.003735	NA	0.001266	0.004722	0.001741	0.003878	0.002814	0.001142
NS9	F	906	1	NA	NA	NA	NA	NA	NA	NA	NA	NA	NA	NA	NA	NA	NA	NA	NA	NA	NA	NA	NA	NA	NA	1	NA	NA	NA	0.001415	NA	NA	NA	NA	NA	NA	NA	NA	NA	NA	NA	NA	NA	NA	NA	NA	NA	NA	NA
Saprospiraceae	F	913	6	3	3	3	8	1	2	NA	4	34	7	1	6	4	11	2	2	8	2	4	4	9	7	2	1	NA	NA	0.00849	0.007005	0.003167	0.007491	0.007895	0.002373	0.005809	NA	0.006171	0.007039	0.008777	0.001889	0.007469	0.006413	0.01393	0.002361	0.003483	0.007755	0.002814	0.00457
Chitinophagaceae	F	912	1	NA	1	1	2	NA	1	NA	1	11	4	4	2	2	2	7	3	NA	3	6	3	3	7	3	NA	NA	NA	0.001415	NA	0.001056	0.002497	0.001974	NA	0.002905	NA	0.001543	0.002277	0.005016	0.007556	0.00249	0.003206	0.002532	0.008264	0.005224	NA	0.004221	0.006854
Cytophagaceae	F	900	4	NA	2	2	2	1	1	1	1	15	4	3	1	NA	1	5	3	2	4	4	2	NA	3	1	NA	NA	NA	0.00566	NA	0.002112	0.004994	0.001974	0.002373	0.002905	0.008995	0.001543	0.003106	0.005016	0.005667	0.001245	NA	0.001266	0.005903	0.005224	0.001939	0.005627	0.00457
Cyclobacteriaceae	F	899	1	NA	1	NA	1	NA	NA	NA	NA	1	NA	NA	1	NA	NA	NA	NA	NA	NA	1	NA	1	1	NA	NA	NA	NA	0.001415	NA	0.001056	NA	0.0009869	NA	NA	NA	NA	0.000207	NA	NA	0.001245	NA	NA	NA	NA	NA	NA	0.001142
Flammeovirgaceae	F	901	1	NA	1	NA	NA	1	NA	NA	2	2	NA	NA	1	1	NA	NA	1	2	1	1	1	NA	NA	NA	NA	NA	NA	0.001415	NA	0.001056	NA	NA	0.002373	NA	NA	0.003086	0.0004141	NA	NA	0.001245	0.001603	NA	NA	0.001741	0.001939	0.001407	0.001142
Rhodothermaceae	F	910	1	NA	1	1	2	NA	NA	NA	1	8	NA	2	1	1	1	NA	2	5	2	3	1	1	2	1	NA	NA	1	0.001415	NA	0.001056	0.002497	0.001974	NA	NA	NA	0.001543	0.001656	NA	0.003778	0.001245	0.001603	0.001266	NA	0.003483	0.004847	0.002814	0.003427
mb2424	F	794	34	21	36	NA	2	1	3	NA	4	33	7	3	16	13	37	2	3	4	29	29	23	8	8	2	2	3	2	0.04811	0.04904	0.03801	NA	0.001974	0.002373	0.008714	NA	0.006171	0.006832	0.008777	0.005667	0.01992	0.02084	0.04684	0.002361	0.005224	0.003878	0.0408	0.03313
Ellin6075	F	805	3	5	NA	7	6	3	NA	NA	2	24	2	1	1	1	NA	1	2	2	4	2	3	4	4	1	NA	NA	NA	0.004245	0.01168	NA	0.01748	0.005921	0.00712	NA	NA	0.003086	0.004969	0.002508	0.001889	0.001245	0.001603	NA	0.001181	0.003483	0.001939	0.005627	0.002285
Acidobacteriaceae	F	795	2	1	4	NA	2	2	NA	NA	4	19	3	NA	2	NA	1	5	1	NA	2	1	2	3	2	1	NA	1	NA	0.00283	0.002335	0.004223	NA	0.001974	0.004747	NA	NA	0.006171	0.003934	0.003762	NA	0.00249	NA	0.001266	0.005903	0.001741	NA	0.002814	0.001142
Koribacteraceae	F	796	2	NA	2	NA	4	1	NA	NA	1	6	3	NA	NA	NA	4	1	NA	2	1	2	2	3	2	NA	3	NA	NA	0.00283	NA	0.002112	NA	0.003948	0.002373	NA	NA	0.001543	0.001242	0.003762	NA	NA	NA	0.005064	0.001181	NA	0.001939	0.001407	0.002285
Holophagaceae	F	797	2	1	2	1	1	1	NA	NA	NA	13	3	NA	1	1	NA	1	1	NA	2	1	1	1	1	1	NA	NA	NA	0.00283	0.002335	0.002112	0.002497	0.0009869	0.002373	NA	NA	NA	0.002691	0.003762	NA	0.001245	0.001603	NA	0.001181	0.001741	NA	0.002814	0.001142
Streptomycetaceae	F	858	11	6	12	3	11	3	3	1	6	44	12	4	10	3	10	9	10	9	8	9	8	7	9	7	2	1	4	0.01556	0.01401	0.01267	0.007491	0.01086	0.00712	0.008714	0.008995	0.009257	0.00911	0.01505	0.007556	0.01245	0.00481	0.01266	0.01063	0.01741	0.008725	0.01125	0.01028
Corynebacteriaceae	F	830	6	2	5	5	11	5	2	2	2	29	10	4	4	2	6	6	1	7	4	10	4	6	7	1	1	1	1	0.00849	0.00467	0.005279	0.01248	0.01086	0.01187	0.005809	0.01799	0.003086	0.006004	0.01254	0.007556	0.00498	0.003206	0.007596	0.007084	0.001741	0.006786	0.005627	0.01142
Pseudonocardiaceae	F	853	2	NA	NA	1	1	NA	1	NA	NA	2	NA	NA	2	NA	NA	2	1	2	NA	NA	NA	1	1	2	NA	NA	NA	0.00283	NA	NA	0.002497	0.0009869	NA	0.002905	NA	NA	0.0004141	NA	NA	0.00249	NA	NA	0.002361	0.001741	0.001939	NA	NA
Sanguibacteraceae	F	856	2	3	5	3	11	2	1	NA	10	41	8	6	7	NA	2	2	6	5	4	4	1	7	2	6	2	NA	NA	0.00283	0.007005	0.005279	0.007491	0.01086	0.004747	0.002905	NA	0.01543	0.008489	0.01003	0.01133	0.008714	NA	0.002532	0.002361	0.01045	0.004847	0.005627	0.00457
Dermabacteraceae	F	832	1	NA	2	1	1	1	1	NA	1	3	NA	NA	3	NA	2	2	1	1	NA	2	1	1	NA	NA	NA	NA	2	0.001415	NA	0.002112	0.002497	0.0009869	0.002373	0.002905	NA	0.001543	0.0006211	NA	NA	0.003735	NA	0.002532	0.002361	0.001741	0.0009694	NA	0.002285
Glycomycetaceae	F	838	1	NA	NA	1	NA	NA	NA	NA	NA	1	NA	NA	NA	NA	NA	1	NA	1	NA	NA	2	NA	NA	NA	NA	NA	NA	0.001415	NA	NA	0.002497	NA	NA	NA	NA	NA	0.000207	NA	NA	NA	NA	NA	0.001181	NA	0.0009694	NA	NA
Microbacteriaceae	F	843	1	1	5	1	2	NA	NA	NA	3	9	1	NA	NA	2	2	1	1	1	NA	2	3	2	NA	1	NA	NA	NA	0.001415	0.002335	0.005279	0.002497	0.001974	NA	NA	NA	0.004628	0.001863	0.001254	NA	NA	0.003206	0.002532	0.001181	0.001741	0.0009694	NA	0.002285
Micrococcaceae	F	844	1	1	11	NA	3	2	1	NA	2	23	7	1	6	1	NA	7	2	4	2	4	4	1	2	2	2	NA	NA	0.001415	0.002335	0.01161	NA	0.002961	0.004747	0.002905	NA	0.003086	0.004762	0.008777	0.001889	0.007469	0.001603	NA	0.008264	0.003483	0.003878	0.002814	0.00457
Promicromonosporaceae	F	851	1	NA	NA	NA	NA	NA	NA	NA	1	1	1	1	1	1	1	NA	1	1	1	NA	NA	2	NA	NA	NA	NA	NA	0.001415	NA	NA	NA	NA	NA	NA	NA	0.001543	0.000207	0.001254	0.001889	0.001245	0.001603	0.001266	NA	0.001741	0.0009694	0.001407	NA
Propionibacteriaceae	F	852	1	NA	NA	NA	1	NA	NA	NA	2	3	NA	1	NA	NA	NA	NA	NA	NA	NA	NA	NA	NA	1	NA	NA	NA	NA	0.001415	NA	NA	NA	0.0009869	NA	NA	NA	0.003086	0.0006211	NA	0.001889	NA	NA	NA	NA	NA	NA	NA	NA
C111	F	809	3	1	8	7	21	11	5	NA	6	82	21	9	3	10	8	14	6	10	12	13	8	12	8	5	1	1	NA	0.004245	0.002335	0.008446	0.01748	0.02072	0.02611	0.01452	NA	0.009257	0.01698	0.02633	0.017	0.003735	0.01603	0.01013	0.01653	0.01045	0.009694	0.01688	0.01485
Pseudanabaenaceae	F	974	4	NA	6	2	5	2	1	1	3	19	5	6	7	4	2	1	4	6	3	4	9	4	12	1	NA	NA	1	0.00566	NA	0.006335	0.004994	0.004935	0.004747	0.002905	0.008995	0.004628	0.003934	0.006269	0.01133	0.008714	0.006413	0.002532	0.001181	0.006965	0.005816	0.004221	0.00457
Synechococcaceae	F	977	1	NA	NA	NA	1	NA	NA	NA	NA	1	1	NA	1	NA	NA	NA	NA	1	NA	NA	NA	NA	NA	NA	NA	NA	NA	0.001415	NA	NA	NA	0.0009869	NA	NA	NA	NA	0.000207	0.001254	NA	0.001245	NA	NA	NA	NA	0.0009694	NA	NA
Rivulariaceae	F	964	1	1	3	1	4	4	NA	NA	1	18	2	3	3	NA	4	3	1	3	1	4	3	NA	NA	1	1	NA	NA	0.001415	0.002335	0.003167	0.002497	0.003948	0.009494	NA	NA	0.001543	0.003727	0.002508	0.005667	0.003735	NA	0.005064	0.003542	0.001741	0.002908	0.001407	0.00457
SHA-31	F	936	2	NA	NA	NA	3	NA	1	NA	NA	2	NA	1	1	NA	NA	2	1	NA	NA	NA	NA	1	1	1	NA	NA	NA	0.00283	NA	NA	NA	0.002961	NA	0.002905	NA	NA	0.0004141	NA	0.001889	0.001245	NA	NA	0.002361	0.001741	NA	NA	NA
Anaerolinaceae	F	932	1	2	NA	NA	1	1	2	NA	1	8	3	NA	1	2	2	1	NA	3	1	1	NA	3	2	NA	NA	NA	NA	0.001415	0.00467	NA	NA	0.0009869	0.002373	0.005809	NA	0.001543	0.001656	0.003762	NA	0.001245	0.003206	0.002532	0.001181	NA	0.002908	0.001407	0.001142
Chloroflexaceae	F	940	3	9	12	NA	4	NA	1	NA	6	14	4	1	7	4	9	1	NA	3	7	6	8	3	6	3	NA	1	2	0.004245	0.02102	0.01267	NA	0.003948	NA	0.002905	NA	0.009257	0.002899	0.005016	0.001889	0.008714	0.006413	0.01139	0.001181	NA	0.002908	0.009848	0.006854
Phycisphaeraceae	F	1064	2	NA	8	NA	2	NA	NA	1	1	4	2	2	NA	NA	6	1	NA	5	1	2	2	3	4	3	NA	NA	NA	0.00283	NA	0.008446	NA	0.001974	NA	NA	0.008995	0.001543	0.0008282	0.002508	0.003778	NA	NA	0.007596	0.001181	NA	0.004847	0.001407	0.002285
Pirellulaceae	F	1067	1	2	1	NA	NA	1	1	NA	1	3	NA	NA	NA	1	NA	1	2	1	NA	1	1	1	2	1	1	NA	2	0.001415	0.00467	0.001056	NA	NA	0.002373	0.002905	NA	0.001543	0.0006211	NA	NA	NA	0.001603	NA	0.001181	0.003483	0.0009694	NA	0.001142
Puniceicoccaceae	F	1229	5	NA	4	1	2	1	NA	NA	3	16	5	NA	3	NA	4	1	NA	1	3	1	4	1	NA	2	1	NA	NA	0.007075	NA	0.004223	0.002497	0.001974	0.002373	NA	NA	0.004628	0.003313	0.006269	NA	0.003735	NA	0.005064	0.001181	NA	0.0009694	0.004221	0.001142
[Cerasicoccaceae]	F	1230	2	1	2	3	3	1	1	NA	NA	13	2	NA	2	2	2	1	2	4	NA	1	NA	5	4	NA	NA	NA	NA	0.00283	0.002335	0.002112	0.007491	0.002961	0.002373	0.002905	NA	NA	0.002691	0.002508	NA	0.00249	0.003206	0.002532	0.001181	0.003483	0.003878	NA	0.001142
Verrucomicrobiaceae	F	1235	1	3	5	3	2	1	6	NA	3	20	6	1	4	4	4	7	2	3	1	2	1	7	4	4	2	NA	NA	0.001415	0.007005	0.005279	0.007491	0.001974	0.002373	0.01743	NA	0.004628	0.004141	0.007523	0.001889	0.00498	0.006413	0.005064	0.008264	0.003483	0.002908	0.001407	0.002285
Dethiosulfovibrionaceae	F	1216	9	1	5	9	10	4	1	1	4	48	11	9	8	6	5	9	9	11	5	7	9	12	7	5	NA	NA	NA	0.01273	0.002335	0.005279	0.02247	0.009869	0.009494	0.002905	0.008995	0.006171	0.009938	0.01379	0.017	0.009959	0.009619	0.00633	0.01063	0.01567	0.01066	0.007034	0.007997
Synergistaceae	F	1217	1	3	1	2	3	2	1	NA	1	12	1	NA	5	2	2	2	3	4	2	4	1	6	4	NA	1	NA	1	0.001415	0.007005	0.001056	0.004994	0.002961	0.004747	0.002905	NA	0.001543	0.002484	0.001254	NA	0.006224	0.003206	0.002532	0.002361	0.005224	0.003878	0.002814	0.00457
Fusobacteriaceae	F	1044	3	2	2	6	21	7	2	1	9	30	8	3	7	NA	3	9	17	15	7	6	4	11	15	4	NA	2	NA	0.004245	0.00467	0.002112	0.01498	0.02072	0.01661	0.005809	0.008995	0.01388	0.006211	0.01003	0.005667	0.008714	NA	0.003798	0.01063	0.0296	0.01454	0.009848	0.006854
Leptotrichiaceae	F	1045	3	2	3	NA	1	2	NA	NA	1	17	4	3	2	1	1	2	1	3	1	1	2	1	2	NA	NA	1	NA	0.004245	0.00467	0.003167	NA	0.0009869	0.004747	NA	NA	0.001543	0.00352	0.005016	0.005667	0.00249	0.001603	0.001266	0.002361	0.001741	0.002908	0.001407	0.001142
[Borreliaceae]	F	1208	3	2	4	2	9	3	2	NA	3	22	3	3	7	3	5	6	3	4	5	5	3	8	3	1	2	NA	NA	0.004245	0.00467	0.004223	0.004994	0.008882	0.00712	0.005809	NA	0.004628	0.004555	0.003762	0.005667	0.008714	0.00481	0.00633	0.007084	0.005224	0.003878	0.007034	0.005712
Spirochaetaceae	F	1207	1	1	3	2	9	4	NA	2	NA	13	6	1	1	NA	2	6	7	8	3	1	5	6	3	3	NA	NA	NA	0.001415	0.002335	0.003167	0.004994	0.008882	0.009494	NA	0.01799	NA	0.002691	0.007523	0.001889	0.001245	NA	0.002532	0.007084	0.01219	0.007755	0.004221	0.001142
Leptospiraceae	F	1212	2	NA	NA	NA	NA	NA	NA	NA	NA	1	NA	NA	NA	NA	NA	NA	NA	NA	NA	NA	NA	1	NA	1	NA	NA	NA	0.00283	NA	NA	NA	NA	NA	NA	NA	NA	0.000207	NA	NA	NA	NA	NA	NA	NA	NA	NA	NA
Ignavibacteriaceae	F	927	1	NA	NA	1	3	1	NA	1	1	5	4	1	1	NA	NA	2	NA	1	NA	1	1	1	NA	1	1	NA	NA	0.001415	NA	NA	0.002497	0.002961	0.002373	NA	0.008995	0.001543	0.001035	0.005016	0.001889	0.001245	NA	NA	0.002361	NA	0.0009694	NA	0.001142
A714017	F	1201	1	1	1	NA	2	1	NA	NA	4	NA	2	2	NA	1	2	1	NA	3	1	1	1	NA	NA	1	NA	NA	1	0.001415	0.002335	0.001056	NA	0.001974	0.002373	NA	NA	0.006171	NA	0.002508	0.003778	NA	0.001603	0.002532	0.001181	NA	0.002908	0.001407	0.001142
SHAS460	F	1203	1	NA	NA	NA	NA	NA	NA	NA	NA	NA	1	NA	NA	NA	NA	NA	NA	NA	NA	NA	NA	NA	NA	NA	NA	NA	NA	0.001415	NA	NA	NA	NA	NA	NA	NA	NA	NA	0.001254	NA	NA	NA	NA	NA	NA	NA	NA	NA
5bav_B4	F	1204	1	NA	NA	NA	1	NA	NA	NA	NA	1	NA	NA	NA	1	NA	NA	NA	NA	NA	NA	NA	NA	NA	NA	NA	NA	NA	0.001415	NA	NA	NA	0.0009869	NA	NA	NA	NA	0.000207	NA	NA	NA	0.001603	NA	NA	NA	NA	NA	NA
Mycoplasmataceae	F	1225	3	1	5	1	2	2	1	1	1	14	4	3	NA	2	5	NA	5	NA	3	1	2	3	2	3	NA	NA	NA	0.004245	0.002335	0.005279	0.002497	0.001974	0.004747	0.002905	0.008995	0.001543	0.002899	0.005016	0.005667	NA	0.003206	0.00633	NA	0.008707	NA	0.004221	0.001142
Nitrospiraceae	F	1058	1	1	NA	NA	1	1	1	NA	1	3	2	NA	NA	NA	1	1	NA	NA	2	3	NA	1	NA	1	NA	NA	NA	0.001415	0.002335	NA	NA	0.0009869	0.002373	0.002905	NA	0.001543	0.0006211	0.002508	NA	NA	NA	0.001266	0.001181	NA	NA	0.002814	0.003427
[Thermodesulfovibrionaceae]	F	1060	1	1	1	NA	2	NA	NA	NA	1	4	1	NA	1	NA	NA	NA	NA	NA	NA	NA	NA	1	NA	NA	NA	1	1	0.001415	0.002335	0.001056	NA	0.001974	NA	NA	NA	0.001543	0.0008282	0.001254	NA	0.001245	NA	NA	NA	NA	NA	NA	NA
Deferribacteraceae	F	978	1	NA	1	1	2	1	2	NA	1	12	1	NA	NA	1	4	2	NA	3	1	2	1	1	1	NA	NA	NA	NA	0.001415	NA	0.001056	0.002497	0.001974	0.002373	0.005809	NA	0.001543	0.002484	0.001254	NA	NA	0.001603	0.005064	0.002361	NA	0.002908	0.001407	0.002285
Thermotogaceae	F	1227	1	NA	NA	NA	1	1	NA	NA	NA	6	1	3	1	NA	1	1	NA	NA	2	1	NA	2	1	1	NA	NA	NA	0.001415	NA	NA	NA	0.0009869	0.002373	NA	NA	NA	0.001242	0.001254	0.005667	0.001245	NA	0.001266	0.001181	NA	NA	0.002814	0.001142
Hahellaceae	F	1182	NA	1	2	14	22	7	NA	NA	2	17	11	2	3	3	6	8	12	10	6	6	2	8	8	7	NA	NA	NA	NA	0.002335	0.002112	0.03496	0.02171	0.01661	NA	NA	0.003086	0.00352	0.01379	0.003778	0.003735	0.00481	0.007596	0.009445	0.0209	0.009694	0.008441	0.006854
125ds10	F	1154	NA	2	3	NA	4	2	1	NA	3	7	2	NA	2	2	NA	1	4	3	1	6	1	5	3	4	NA	NA	NA	NA	0.00467	0.003167	NA	0.003948	0.004747	0.002905	NA	0.004628	0.001449	0.002508	NA	0.00249	0.003206	NA	0.001181	0.006965	0.002908	0.001407	0.006854
Psychromonadaceae	F	1164	NA	1	2	2	1	NA	NA	1	2	3	NA	NA	1	NA	1	1	NA	2	2	2	1	2	1	2	1	NA	NA	NA	0.002335	0.002112	0.004994	0.0009869	NA	NA	0.008995	0.003086	0.0006211	NA	NA	0.001245	NA	0.001266	0.001181	NA	0.001939	0.002814	0.002285
Succinivibrionaceae	F	1153	NA	1	NA	NA	2	NA	NA	NA	NA	NA	NA	NA	1	2	NA	NA	2	NA	NA	NA	NA	NA	NA	NA	NA	NA	NA	NA	0.002335	NA	NA	0.001974	NA	NA	NA	NA	NA	NA	NA	0.001245	0.003206	NA	NA	0.003483	NA	NA	NA
Salinisphaeraceae	F	1191	NA	2	NA	1	3	NA	1	NA	NA	4	NA	NA	NA	1	NA	NA	NA	1	NA	2	NA	1	1	NA	NA	NA	NA	NA	0.00467	NA	0.002497	0.002961	NA	0.002905	NA	NA	0.0008282	NA	NA	NA	0.001603	NA	NA	NA	0.0009694	NA	0.002285
Pelagibacteraceae	F	1094	NA	2	6	1	1	NA	1	NA	1	7	2	1	2	1	2	2	NA	5	1	4	1	1	NA	NA	1	1	NA	NA	0.00467	0.006335	0.002497	0.0009869	NA	0.002905	NA	0.001543	0.001449	0.002508	0.001889	0.00249	0.001603	0.002532	0.002361	NA	0.004847	0.001407	0.00457
Aurantimonadaceae	F	1074	NA	1	3	7	23	13	1	NA	2	16	9	4	7	3	2	11	11	8	2	6	6	10	9	7	NA	NA	NA	NA	0.002335	0.003167	0.01748	0.0227	0.03085	0.002905	NA	0.003086	0.003313	0.01128	0.007556	0.008714	0.00481	0.002532	0.01299	0.01916	0.007755	0.002814	0.006854
Cohaesibacteraceae	F	1079	NA	1	NA	NA	NA	NA	NA	1	NA	NA	NA	NA	NA	NA	NA	NA	NA	NA	NA	NA	1	NA	NA	NA	NA	NA	NA	NA	0.002335	NA	NA	NA	NA	NA	0.008995	NA	NA	NA	NA	NA	NA	NA	NA	NA	NA	NA	NA
Desulfuromonadaceae	F	1126	NA	1	NA	1	NA	1	NA	NA	1	4	1	NA	NA	NA	NA	1	NA	NA	NA	NA	NA	NA	NA	1	NA	NA	NA	NA	0.002335	NA	0.002497	NA	0.002373	NA	NA	0.001543	0.0008282	0.001254	NA	NA	NA	NA	0.001181	NA	NA	NA	NA
Desulfarculaceae	F	1117	NA	1	2	2	1	NA	1	NA	NA	10	NA	NA	1	1	NA	3	1	1	1	4	1	NA	1	3	1	NA	NA	NA	0.002335	0.002112	0.004994	0.0009869	NA	0.002905	NA	NA	0.00207	NA	NA	0.001245	0.001603	NA	0.003542	0.001741	0.0009694	0.001407	0.00457
Veillonellaceae	F	1025	NA	3	5	1	8	3	1	1	2	19	4	4	1	4	4	10	2	6	9	4	2	8	3	3	NA	NA	NA	NA	0.007005	0.005279	0.002497	0.007895	0.00712	0.002905	0.008995	0.003086	0.003934	0.005016	0.007556	0.001245	0.006413	0.005064	0.01181	0.003483	0.005816	0.01266	0.00457
[Acidaminobacteraceae]	F	1026	NA	1	1	NA	NA	NA	NA	NA	NA	1	1	NA	NA	1	1	NA	1	NA	NA	NA	NA	NA	NA	NA	NA	NA	NA	NA	0.002335	0.001056	NA	NA	NA	NA	NA	NA	0.000207	0.001254	NA	NA	0.001603	0.001266	NA	0.001741	NA	NA	NA
[Exiguobacteraceae]	F	997	NA	1	NA	NA	2	NA	NA	NA	NA	NA	NA	NA	NA	NA	NA	NA	NA	1	1	NA	NA	1	2	1	1	NA	NA	NA	0.002335	NA	NA	0.001974	NA	NA	NA	NA	NA	NA	NA	NA	NA	NA	NA	NA	0.0009694	0.001407	NA
[Thermicanaceae]	F	998	NA	1	1	NA	1	NA	NA	NA	NA	2	NA	NA	1	NA	NA	NA	NA	NA	NA	NA	NA	NA	NA	NA	NA	NA	NA	NA	0.002335	0.001056	NA	0.0009869	NA	NA	NA	NA	0.0004141	NA	NA	0.001245	NA	NA	NA	NA	NA	NA	NA
Aerococcaceae	F	1001	NA	1	2	4	3	4	1	NA	NA	12	3	2	1	1	NA	2	4	5	1	2	1	NA	5	2	1	NA	NA	NA	0.002335	0.002112	0.009988	0.002961	0.009494	0.002905	NA	NA	0.002484	0.003762	0.003778	0.001245	0.001603	NA	0.002361	0.006965	0.004847	0.001407	0.002285
SB-1	F	893	NA	1	NA	NA	NA	NA	NA	NA	NA	NA	NA	NA	NA	NA	NA	NA	NA	NA	NA	NA	NA	NA	NA	NA	NA	NA	NA	NA	0.002335	NA	NA	NA	NA	NA	NA	NA	NA	NA	NA	NA	NA	NA	NA	NA	NA	NA	NA
[Weeksellaceae]	F	907	NA	1	2	NA	NA	2	NA	NA	2	7	NA	NA	NA	1	NA	NA	NA	NA	1	NA	3	4	1	2	1	NA	NA	NA	0.002335	0.002112	NA	NA	0.004747	NA	NA	0.003086	0.001449	NA	NA	NA	0.001603	NA	NA	NA	NA	0.001407	NA
Sphingobacteriaceae	F	909	NA	1	2	1	1	1	NA	NA	NA	4	1	1	1	2	NA	NA	NA	3	NA	NA	NA	1	1	NA	NA	NA	NA	NA	0.002335	0.002112	0.002497	0.0009869	0.002373	NA	NA	NA	0.0008282	0.001254	0.001889	0.001245	0.003206	NA	NA	NA	0.002908	NA	NA
Nocardiaceae	F	848	NA	1	3	NA	2	NA	2	NA	NA	3	1	NA	NA	2	2	NA	2	7	1	NA	NA	NA	NA	NA	NA	NA	1	NA	0.002335	0.003167	NA	0.001974	NA	0.005809	NA	NA	0.0006211	0.001254	NA	NA	0.003206	0.002532	NA	0.003483	0.006786	0.001407	NA
Coriobacteriaceae	F	867	NA	1	NA	1	NA	NA	NA	NA	NA	2	NA	NA	NA	NA	NA	2	NA	NA	NA	NA	NA	NA	NA	NA	NA	NA	NA	NA	0.002335	NA	0.002497	NA	NA	NA	NA	NA	0.0004141	NA	NA	NA	NA	NA	0.002361	NA	NA	NA	NA
Caldilineaceae	F	934	NA	1	1	2	NA	NA	NA	NA	NA	3	NA	NA	1	NA	NA	1	1	1	2	NA	NA	1	1	1	NA	NA	NA	NA	0.002335	0.001056	0.004994	NA	NA	NA	NA	NA	0.0006211	NA	NA	0.001245	NA	NA	0.001181	0.001741	0.0009694	0.002814	NA
A4b	F	935	NA	1	2	NA	NA	NA	1	1	2	3	1	2	1	1	NA	1	NA	NA	NA	2	NA	1	1	1	NA	NA	1	NA	0.002335	0.002112	NA	NA	NA	0.002905	0.008995	0.003086	0.0006211	0.001254	0.003778	0.001245	0.001603	NA	0.001181	NA	NA	NA	0.002285
[Chthoniobacteraceae]	F	1245	NA	1	1	NA	NA	1	NA	NA	NA	2	NA	2	NA	NA	NA	NA	NA	NA	1	NA	NA	1	NA	1	NA	NA	NA	NA	0.002335	0.001056	NA	NA	0.002373	NA	NA	NA	0.0004141	NA	0.003778	NA	NA	NA	NA	NA	NA	0.001407	NA
Deinococcaceae	F	1255	NA	1	2	NA	2	1	NA	NA	NA	6	NA	1	1	1	NA	NA	2	3	1	1	1	1	2	2	NA	NA	NA	NA	0.002335	0.002112	NA	0.001974	0.002373	NA	NA	NA	0.001242	NA	0.001889	0.001245	0.001603	NA	NA	0.003483	0.002908	0.001407	0.001142
Thermaceae	F	1257	NA	1	NA	NA	2	2	NA	NA	NA	5	1	1	NA	1	2	NA	2	2	NA	NA	1	1	NA	1	NA	NA	NA	NA	0.002335	NA	NA	0.001974	0.004747	NA	NA	NA	0.001035	0.001254	0.001889	NA	0.001603	0.002532	NA	0.003483	0.001939	NA	NA
Ferrimonadaceae	F	1158	NA	NA	1	NA	NA	NA	NA	NA	NA	NA	1	NA	NA	1	NA	NA	1	NA	NA	1	NA	NA	NA	NA	NA	NA	NA	NA	NA	0.001056	NA	NA	NA	NA	NA	NA	NA	0.001254	NA	NA	0.001603	NA	NA	0.001741	NA	NA	0.001142
Bartonellaceae	F	1075	NA	NA	2	1	2	NA	NA	NA	NA	11	3	3	NA	1	1	2	1	NA	1	2	NA	2	1	NA	NA	NA	1	NA	NA	0.002112	0.002497	0.001974	NA	NA	NA	NA	0.002277	0.003762	0.005667	NA	0.001603	0.001266	0.002361	0.001741	NA	0.001407	0.002285
Rhodobiaceae	F	1085	NA	NA	1	1	1	NA	NA	NA	NA	4	NA	NA	NA	NA	NA	NA	NA	NA	NA	1	1	1	NA	NA	NA	NA	NA	NA	NA	0.001056	0.002497	0.0009869	NA	NA	NA	NA	0.0008282	NA	NA	NA	NA	NA	NA	NA	NA	NA	0.001142
Cystobacterineae	F	1131	NA	NA	1	1	1	NA	NA	NA	NA	2	1	NA	NA	NA	NA	1	NA	2	NA	NA	1	NA	1	NA	NA	NA	NA	NA	NA	0.001056	0.002497	0.0009869	NA	NA	NA	NA	0.0004141	0.001254	NA	NA	NA	NA	0.001181	NA	0.001939	NA	NA
Nannocystaceae	F	1134	NA	NA	1	NA	NA	NA	NA	NA	NA	NA	NA	1	NA	NA	NA	NA	NA	NA	NA	NA	NA	NA	NA	NA	NA	NA	NA	NA	NA	0.001056	NA	NA	NA	NA	NA	NA	NA	NA	0.001889	NA	NA	NA	NA	NA	NA	NA	NA
Desulfohalobiaceae	F	1121	NA	NA	1	1	NA	NA	NA	NA	1	1	NA	NA	NA	NA	NA	NA	NA	NA	NA	1	NA	1	NA	NA	NA	NA	NA	NA	NA	0.001056	0.002497	NA	NA	NA	NA	0.001543	0.000207	NA	NA	NA	NA	NA	NA	NA	NA	NA	0.001142
Desulfomicrobiaceae	F	1122	NA	NA	1	1	NA	NA	NA	NA	1	1	NA	NA	2	NA	NA	NA	NA	1	NA	NA	NA	NA	NA	NA	NA	NA	NA	NA	NA	0.001056	0.002497	NA	NA	NA	NA	0.001543	0.000207	NA	NA	0.00249	NA	NA	NA	NA	0.0009694	NA	NA
Methylophilaceae	F	1107	NA	NA	2	NA	3	2	1	NA	3	13	2	3	2	1	2	NA	1	1	2	2	NA	2	1	1	1	NA	1	NA	NA	0.002112	NA	0.002961	0.004747	0.002905	NA	0.004628	0.002691	0.002508	0.005667	0.00249	0.001603	0.002532	NA	0.001741	0.0009694	0.002814	0.002285
[Mogibacteriaceae]	F	1027	NA	NA	3	NA	4	NA	NA	NA	NA	10	NA	3	1	NA	1	NA	2	2	1	NA	1	3	2	1	NA	NA	NA	NA	NA	0.003167	NA	0.003948	NA	NA	NA	NA	0.00207	NA	0.005667	0.001245	NA	0.001266	NA	0.003483	0.001939	0.001407	NA
Planococcaceae	F	993	NA	NA	1	NA	NA	NA	NA	NA	3	1	NA	NA	NA	1	1	1	NA	1	1	NA	1	NA	NA	NA	NA	NA	NA	NA	NA	0.001056	NA	NA	NA	NA	NA	0.004628	0.000207	NA	NA	NA	0.001603	0.001266	0.001181	NA	0.0009694	0.001407	NA
[Paraprevotellaceae]	F	897	NA	NA	2	NA	2	NA	NA	NA	1	13	NA	2	1	2	1	1	4	NA	1	1	1	2	1	1	1	NA	NA	NA	NA	0.002112	NA	0.001974	NA	NA	NA	0.001543	0.002691	NA	0.003778	0.001245	0.003206	0.001266	0.001181	0.006965	NA	0.001407	0.001142
BS11	F	883	NA	NA	1	NA	NA	NA	NA	NA	1	NA	NA	NA	1	NA	1	NA	NA	NA	1	NA	NA	1	NA	NA	NA	NA	NA	NA	NA	0.001056	NA	NA	NA	NA	NA	0.001543	NA	NA	NA	0.001245	NA	0.001266	NA	NA	NA	0.001407	NA
Rikenellaceae	F	891	NA	NA	1	NA	NA	NA	NA	NA	NA	NA	NA	NA	NA	NA	NA	NA	NA	NA	NA	NA	NA	NA	NA	1	NA	NA	NA	NA	NA	0.001056	NA	NA	NA	NA	NA	NA	NA	NA	NA	NA	NA	NA	NA	NA	NA	NA	NA
NS11-12	F	908	NA	NA	3	NA	1	NA	1	NA	NA	2	1	NA	NA	NA	2	2	NA	1	2	NA	NA	NA	NA	NA	NA	NA	NA	NA	NA	0.003167	NA	0.0009869	NA	0.002905	NA	NA	0.0004141	0.001254	NA	NA	NA	0.002532	0.002361	NA	0.0009694	0.002814	NA
Nocardioidaceae	F	849	NA	NA	4	NA	3	NA	NA	NA	NA	8	NA	NA	1	2	3	NA	NA	NA	NA	NA	2	1	NA	1	NA	1	NA	NA	NA	0.004223	NA	0.002961	NA	NA	NA	NA	0.001656	NA	NA	0.001245	0.003206	0.003798	NA	NA	NA	NA	NA
Actinomycetaceae	F	822	NA	NA	1	NA	NA	NA	NA	NA	NA	NA	NA	NA	NA	NA	NA	1	NA	NA	NA	NA	NA	NA	NA	NA	NA	NA	NA	NA	NA	0.001056	NA	NA	NA	NA	NA	NA	NA	NA	NA	NA	NA	NA	0.001181	NA	NA	NA	NA
Dietziaceae	F	835	NA	NA	1	NA	NA	NA	NA	NA	NA	NA	NA	NA	NA	NA	NA	NA	NA	NA	NA	NA	NA	NA	NA	NA	NA	NA	NA	NA	NA	0.001056	NA	NA	NA	NA	NA	NA	NA	NA	NA	NA	NA	NA	NA	NA	NA	NA	NA
Mycobacteriaceae	F	846	NA	NA	1	NA	1	NA	NA	NA	1	NA	NA	NA	NA	1	NA	NA	NA	NA	NA	1	1	NA	1	1	1	NA	NA	NA	NA	0.001056	NA	0.0009869	NA	NA	NA	0.001543	NA	NA	NA	NA	0.001603	NA	NA	NA	NA	NA	0.001142
Bifidobacteriaceae	F	864	NA	NA	1	NA	NA	NA	NA	NA	1	NA	NA	2	NA	2	NA	2	NA	NA	NA	NA	NA	NA	NA	1	NA	NA	NA	NA	NA	0.001056	NA	NA	NA	NA	NA	0.001543	NA	NA	0.003778	NA	0.003206	NA	0.002361	NA	NA	NA	NA
Solibacteraceae	F	803	NA	NA	1	NA	NA	NA	NA	NA	NA	5	1	NA	NA	NA	NA	1	1	1	1	NA	NA	1	NA	NA	2	NA	1	NA	NA	0.001056	NA	NA	NA	NA	NA	NA	0.001035	0.001254	NA	NA	NA	NA	0.001181	0.001741	0.0009694	0.001407	NA
Dolo_23	F	952	NA	NA	1	NA	NA	NA	NA	NA	NA	NA	NA	NA	NA	NA	NA	NA	NA	NA	NA	NA	NA	NA	NA	NA	NA	NA	NA	NA	NA	0.001056	NA	NA	NA	NA	NA	NA	NA	NA	NA	NA	NA	NA	NA	NA	NA	NA	NA
Nostocaceae	F	962	NA	NA	1	NA	NA	NA	NA	NA	NA	NA	NA	NA	NA	NA	NA	NA	NA	NA	NA	NA	NA	NA	NA	1	NA	NA	NA	NA	NA	0.001056	NA	NA	NA	NA	NA	NA	NA	NA	NA	NA	NA	NA	NA	NA	NA	NA	NA
Phormidiaceae	F	973	NA	NA	1	NA	NA	NA	1	NA	NA	1	NA	NA	NA	NA	NA	NA	NA	NA	NA	1	NA	1	NA	NA	NA	NA	NA	NA	NA	0.001056	NA	NA	NA	0.002905	NA	NA	0.000207	NA	NA	NA	NA	NA	NA	NA	NA	NA	0.001142
Opitutaceae	F	1228	NA	NA	1	NA	1	1	1	NA	NA	8	2	1	NA	NA	NA	NA	1	1	NA	NA	2	1	1	NA	NA	NA	NA	NA	NA	0.001056	NA	0.0009869	0.002373	0.002905	NA	NA	0.001656	0.002508	0.001889	NA	NA	NA	NA	0.001741	0.0009694	NA	NA
auto67_4W	F	1243	NA	NA	1	1	1	1	NA	1	NA	4	NA	1	NA	NA	2	1	NA	NA	1	1	NA	2	NA	NA	NA	NA	NA	NA	NA	0.001056	0.002497	0.0009869	0.002373	NA	0.008995	NA	0.0008282	NA	0.001889	NA	NA	0.002532	0.001181	NA	NA	0.001407	0.001142
RFP12	F	1233	NA	NA	1	NA	2	1	1	NA	NA	1	1	NA	NA	NA	NA	1	1	1	2	NA	NA	1	NA	1	NA	NA	NA	NA	NA	0.001056	NA	0.001974	0.002373	0.002905	NA	NA	0.000207	0.001254	NA	NA	NA	NA	0.001181	0.001741	0.0009694	0.002814	NA
Brevinemataceae	F	1211	NA	NA	2	1	2	NA	NA	NA	NA	2	1	NA	NA	1	NA	NA	NA	NA	NA	1	NA	1	1	NA	NA	NA	NA	NA	NA	0.002112	0.002497	0.001974	NA	NA	NA	NA	0.0004141	0.001254	NA	NA	0.001603	NA	NA	NA	NA	NA	0.001142
Sediment-4	F	1213	NA	NA	2	NA	NA	NA	NA	NA	NA	2	NA	NA	NA	NA	NA	NA	NA	NA	NA	NA	1	NA	NA	NA	NA	NA	NA	NA	NA	0.002112	NA	NA	NA	NA	NA	NA	0.0004141	NA	NA	NA	NA	NA	NA	NA	NA	NA	NA
[Leptospirillaceae]	F	1059	NA	NA	1	1	NA	NA	NA	NA	NA	NA	NA	NA	NA	NA	1	NA	NA	NA	NA	NA	1	NA	NA	NA	NA	NA	NA	NA	NA	0.001056	0.002497	NA	NA	NA	NA	NA	NA	NA	NA	NA	NA	0.001266	NA	NA	NA	NA	NA
Xanthobacteraceae	F	1086	NA	NA	NA	3	8	5	1	NA	2	5	2	1	NA	1	1	1	1	4	NA	1	1	3	3	3	NA	NA	NA	NA	NA	NA	0.007491	0.007895	0.01187	0.002905	NA	0.003086	0.001035	0.002508	0.001889	NA	0.001603	0.001266	0.001181	0.001741	0.003878	NA	0.001142
EB1003	F	1099	NA	NA	NA	1	NA	NA	NA	NA	NA	NA	NA	NA	NA	NA	NA	NA	NA	NA	NA	NA	NA	NA	NA	NA	NA	NA	NA	NA	NA	NA	0.002497	NA	NA	NA	NA	NA	NA	NA	NA	NA	NA	NA	NA	NA	NA	NA	NA
0319-6G20	F	1129	NA	NA	NA	2	2	1	NA	NA	1	17	3	3	2	NA	NA	1	1	2	NA	2	2	3	1	NA	NA	NA	NA	NA	NA	NA	0.004994	0.001974	0.002373	NA	NA	0.001543	0.00352	0.003762	0.005667	0.00249	NA	NA	0.001181	0.001741	0.001939	NA	0.002285
MND4	F	1138	NA	NA	NA	2	5	4	2	NA	1	17	NA	NA	1	1	3	3	1	2	1	1	2	4	6	5	1	1	1	NA	NA	NA	0.004994	0.004935	0.009494	0.005809	NA	0.001543	0.00352	NA	NA	0.001245	0.001603	0.003798	0.003542	0.001741	0.001939	0.001407	0.001142
Turicibacteraceae	F	1007	NA	NA	NA	4	NA	1	NA	NA	NA	1	NA	NA	NA	NA	NA	NA	4	NA	NA	1	NA	NA	1	NA	NA	NA	NA	NA	NA	NA	0.009988	NA	0.002373	NA	NA	NA	0.000207	NA	NA	NA	NA	NA	NA	0.006965	NA	NA	0.001142
[Amoebophilaceae]	F	902	NA	NA	NA	1	NA	NA	NA	NA	NA	3	NA	NA	NA	NA	NA	NA	NA	NA	NA	NA	NA	NA	NA	NA	NA	NA	NA	NA	NA	NA	0.002497	NA	NA	NA	NA	NA	0.0006211	NA	NA	NA	NA	NA	NA	NA	NA	NA	NA
PAUC26f	F	801	NA	NA	NA	7	6	3	NA	NA	NA	2	1	2	2	NA	NA	5	2	4	NA	3	1	2	2	NA	NA	NA	NA	NA	NA	NA	0.01748	0.005921	0.00712	NA	NA	NA	0.0004141	0.001254	0.003778	0.00249	NA	NA	0.005903	0.003483	0.003878	NA	0.003427
Chlamydomonadaceae	F	957	NA	NA	NA	1	1	1	NA	NA	NA	7	NA	1	NA	1	NA	3	1	2	NA	1	NA	1	NA	1	NA	NA	NA	NA	NA	NA	0.002497	0.0009869	0.002373	NA	NA	NA	0.001449	NA	0.001889	NA	0.001603	NA	0.003542	0.001741	0.001939	NA	0.001142
Acholeplasmataceae	F	1222	NA	NA	NA	1	NA	NA	NA	NA	NA	2	NA	NA	NA	NA	NA	NA	NA	1	NA	NA	NA	1	NA	NA	NA	NA	NA	NA	NA	NA	0.002497	NA	NA	NA	NA	NA	0.0004141	NA	NA	NA	NA	NA	NA	NA	0.0009694	NA	NA
Hydrogenothermaceae	F	878	NA	NA	NA	1	1	NA	NA	NA	NA	NA	NA	NA	NA	NA	NA	NA	NA	NA	NA	NA	1	NA	NA	NA	NA	NA	NA	NA	NA	NA	0.002497	0.0009869	NA	NA	NA	NA	NA	NA	NA	NA	NA	NA	NA	NA	NA	NA	NA
Trueperaceae	F	1256	NA	NA	NA	1	NA	NA	NA	NA	NA	1	NA	1	NA	NA	NA	NA	NA	NA	NA	NA	NA	1	NA	NA	NA	NA	NA	NA	NA	NA	0.002497	NA	NA	NA	NA	NA	0.000207	NA	0.001889	NA	NA	NA	NA	NA	NA	NA	NA
Moritellaceae	F	1162	NA	NA	NA	NA	1	NA	2	NA	NA	2	NA	NA	1	NA	NA	1	NA	NA	1	NA	1	NA	NA	NA	NA	NA	NA	NA	NA	NA	NA	0.0009869	NA	0.005809	NA	NA	0.0004141	NA	NA	0.001245	NA	NA	0.001181	NA	NA	0.001407	NA
Syntrophorhabdaceae	F	1145	NA	NA	NA	NA	1	NA	NA	NA	NA	NA	NA	NA	NA	NA	NA	NA	NA	NA	NA	NA	NA	NA	NA	NA	NA	NA	NA	NA	NA	NA	NA	0.0009869	NA	NA	NA	NA	NA	NA	NA	NA	NA	NA	NA	NA	NA	NA	NA
JTB38	F	1137	NA	NA	NA	NA	1	NA	NA	NA	1	4	1	1	2	NA	NA	NA	1	1	NA	NA	NA	NA	NA	NA	NA	NA	NA	NA	NA	NA	NA	0.0009869	NA	NA	NA	0.001543	0.0008282	0.001254	0.001889	0.00249	NA	NA	NA	0.001741	0.0009694	NA	NA
Gemellaceae	F	999	NA	NA	NA	NA	1	NA	1	NA	1	1	2	NA	NA	NA	NA	3	NA	NA	NA	1	NA	NA	NA	NA	1	NA	NA	NA	NA	NA	NA	0.0009869	NA	0.002905	NA	0.001543	0.000207	0.002508	NA	NA	NA	NA	0.003542	NA	NA	NA	0.001142
S24-7	F	892	NA	NA	NA	NA	1	NA	NA	NA	NA	2	NA	NA	1	NA	NA	2	NA	NA	NA	NA	NA	NA	NA	NA	NA	NA	NA	NA	NA	NA	NA	0.0009869	NA	NA	NA	NA	0.0004141	NA	NA	0.001245	NA	NA	0.002361	NA	NA	NA	NA
Blattabacteriaceae	F	903	NA	NA	NA	NA	1	NA	1	NA	NA	1	1	NA	NA	NA	NA	1	NA	1	NA	NA	NA	NA	NA	NA	NA	NA	NA	NA	NA	NA	NA	0.0009869	NA	0.002905	NA	NA	0.000207	0.001254	NA	NA	NA	NA	0.001181	NA	0.0009694	NA	NA
ACK-M1	F	821	NA	NA	NA	NA	2	NA	NA	NA	NA	2	NA	1	NA	NA	NA	NA	NA	1	1	NA	NA	NA	NA	NA	NA	NA	NA	NA	NA	NA	NA	0.001974	NA	NA	NA	NA	0.0004141	NA	0.001889	NA	NA	NA	NA	NA	0.0009694	0.001407	NA
Dermatophilaceae	F	834	NA	NA	NA	NA	1	NA	NA	NA	NA	NA	NA	NA	NA	NA	NA	NA	NA	NA	NA	NA	NA	NA	NA	NA	NA	NA	NA	NA	NA	NA	NA	0.0009869	NA	NA	NA	NA	NA	NA	NA	NA	NA	NA	NA	NA	NA	NA	NA
Kineosporiaceae	F	842	NA	NA	NA	NA	1	NA	NA	NA	NA	NA	NA	NA	NA	NA	NA	NA	NA	NA	NA	NA	NA	NA	NA	NA	NA	NA	NA	NA	NA	NA	NA	0.0009869	NA	NA	NA	NA	NA	NA	NA	NA	NA	NA	NA	NA	NA	NA	NA
EB1017	F	810	NA	NA	NA	NA	1	NA	NA	NA	NA	1	NA	NA	NA	1	NA	NA	NA	NA	NA	NA	NA	1	NA	1	NA	NA	NA	NA	NA	NA	NA	0.0009869	NA	NA	NA	NA	0.000207	NA	NA	NA	0.001603	NA	NA	NA	NA	NA	NA
Chamaesiphonaceae	F	976	NA	NA	NA	NA	1	NA	NA	NA	NA	1	NA	NA	NA	NA	NA	NA	NA	1	NA	NA	NA	NA	NA	NA	NA	NA	NA	NA	NA	NA	NA	0.0009869	NA	NA	NA	NA	0.000207	NA	NA	NA	NA	NA	NA	NA	0.0009694	NA	NA
Chlorobiaceae	F	924	NA	NA	NA	NA	1	1	NA	NA	NA	NA	NA	2	1	NA	NA	NA	NA	NA	1	NA	NA	1	1	NA	NA	NA	NA	NA	NA	NA	NA	0.0009869	0.002373	NA	NA	NA	NA	NA	0.003778	0.001245	NA	NA	NA	NA	NA	0.001407	NA
Brocadiaceae	F	1069	NA	NA	NA	NA	2	NA	1	NA	NA	2	NA	NA	1	NA	NA	NA	NA	2	NA	1	2	NA	2	NA	NA	NA	NA	NA	NA	NA	NA	0.001974	NA	0.002905	NA	NA	0.0004141	NA	NA	0.001245	NA	NA	NA	NA	0.001939	NA	0.001142
Planctomycetaceae	F	1068	NA	NA	NA	NA	1	NA	NA	NA	NA	1	1	NA	NA	NA	NA	NA	NA	NA	NA	NA	1	NA	1	NA	NA	NA	NA	NA	NA	NA	NA	0.0009869	NA	NA	NA	NA	0.000207	0.001254	NA	NA	NA	NA	NA	NA	NA	NA	NA
Anaeroplasmataceae	F	1223	NA	NA	NA	NA	1	NA	NA	NA	NA	NA	NA	NA	NA	NA	NA	NA	NA	NA	NA	NA	NA	NA	NA	NA	NA	NA	NA	NA	NA	NA	NA	0.0009869	NA	NA	NA	NA	NA	NA	NA	NA	NA	NA	NA	NA	NA	NA	NA
[Fimbriimonadaceae]	F	881	NA	NA	NA	NA	1	NA	NA	NA	NA	NA	NA	NA	NA	NA	NA	NA	NA	NA	NA	NA	NA	NA	NA	1	NA	NA	NA	NA	NA	NA	NA	0.0009869	NA	NA	NA	NA	NA	NA	NA	NA	NA	NA	NA	NA	NA	NA	NA
CV106	F	1248	NA	NA	NA	NA	1	NA	NA	NA	NA	1	NA	NA	NA	NA	NA	NA	NA	NA	NA	NA	NA	NA	1	1	NA	NA	NA	NA	NA	NA	NA	0.0009869	NA	NA	NA	NA	0.000207	NA	NA	NA	NA	NA	NA	NA	NA	NA	NA
SAR324	F	1142	NA	NA	NA	NA	NA	1	NA	NA	NA	1	NA	NA	NA	NA	NA	NA	1	1	NA	NA	NA	NA	NA	NA	NA	NA	NA	NA	NA	NA	NA	NA	0.002373	NA	NA	NA	0.000207	NA	NA	NA	NA	NA	NA	0.001741	0.0009694	NA	NA
JTB215	F	1016	NA	NA	NA	NA	NA	1	NA	NA	1	NA	NA	NA	1	NA	NA	NA	NA	NA	NA	NA	NA	NA	NA	NA	1	NA	NA	NA	NA	NA	NA	NA	0.002373	NA	NA	0.001543	NA	NA	NA	0.001245	NA	NA	NA	NA	NA	NA	NA
Rubrobacteraceae	F	870	NA	NA	NA	NA	NA	1	NA	NA	1	2	NA	NA	NA	NA	NA	1	1	NA	NA	1	NA	2	NA	NA	NA	NA	NA	NA	NA	NA	NA	NA	0.002373	NA	NA	0.001543	0.0004141	NA	NA	NA	NA	NA	0.001181	0.001741	NA	NA	0.001142
Dehalococcoidaceae	F	948	NA	NA	NA	NA	NA	1	1	NA	NA	6	1	NA	NA	NA	NA	1	NA	NA	1	NA	4	1	1	NA	NA	NA	NA	NA	NA	NA	NA	NA	0.002373	0.002905	NA	NA	0.001242	0.001254	NA	NA	NA	NA	0.001181	NA	NA	0.001407	NA
Endoecteinascidiaceae	F	1174	NA	NA	NA	NA	NA	NA	1	NA	NA	NA	NA	NA	NA	NA	NA	NA	NA	NA	NA	NA	NA	NA	NA	NA	NA	NA	NA	NA	NA	NA	NA	NA	NA	0.002905	NA	NA	NA	NA	NA	NA	NA	NA	NA	NA	NA	NA	NA
Gaiellaceae	F	872	NA	NA	NA	NA	NA	NA	1	NA	NA	2	1	1	NA	1	NA	1	NA	1	1	NA	NA	1	2	NA	NA	NA	NA	NA	NA	NA	NA	NA	NA	0.002905	NA	NA	0.0004141	0.001254	0.001889	NA	0.001603	NA	0.001181	NA	0.0009694	0.001407	NA
Thermogemmatisporaceae	F	950	NA	NA	NA	NA	NA	NA	1	NA	NA	1	NA	NA	NA	NA	NA	NA	NA	2	NA	1	NA	NA	NA	1	NA	NA	NA	NA	NA	NA	NA	NA	NA	0.002905	NA	NA	0.000207	NA	NA	NA	NA	NA	NA	NA	0.001939	NA	0.001142
RB40	F	793	NA	NA	NA	NA	NA	NA	1	NA	NA	1	NA	NA	NA	NA	NA	1	1	NA	1	NA	NA	NA	NA	NA	NA	NA	NA	NA	NA	NA	NA	NA	NA	0.002905	NA	NA	0.000207	NA	NA	NA	NA	NA	0.001181	0.001741	NA	0.001407	NA
Desulfurellaceae	F	1125	NA	NA	NA	NA	NA	NA	NA	NA	2	NA	NA	NA	NA	NA	NA	NA	NA	NA	NA	NA	NA	NA	NA	NA	NA	NA	NA	NA	NA	NA	NA	NA	NA	NA	NA	0.003086	NA	NA	NA	NA	NA	NA	NA	NA	NA	NA	NA
Leuconostocaceae	F	1005	NA	NA	NA	NA	NA	NA	NA	NA	2	1	NA	NA	NA	NA	NA	NA	NA	NA	NA	NA	1	NA	NA	NA	NA	NA	NA	NA	NA	NA	NA	NA	NA	NA	NA	0.003086	0.000207	NA	NA	NA	NA	NA	NA	NA	NA	NA	NA
Enterococcaceae	F	1003	NA	NA	NA	NA	NA	NA	NA	NA	1	6	NA	NA	2	NA	NA	NA	NA	NA	NA	1	NA	1	NA	NA	1	NA	NA	NA	NA	NA	NA	NA	NA	NA	NA	0.001543	0.001242	NA	NA	0.00249	NA	NA	NA	NA	NA	NA	0.001142
LD19	F	1236	NA	NA	NA	NA	NA	NA	NA	NA	1	6	1	2	1	NA	2	1	2	1	NA	1	3	NA	1	1	1	NA	NA	NA	NA	NA	NA	NA	NA	NA	NA	0.001543	0.001242	0.001254	0.003778	0.001245	NA	0.002532	0.001181	0.003483	0.0009694	NA	0.001142
HOC21	F	1181	NA	NA	NA	NA	NA	NA	NA	NA	NA	2	NA	NA	NA	NA	NA	NA	NA	NA	NA	NA	NA	NA	NA	NA	NA	NA	NA	NA	NA	NA	NA	NA	NA	NA	NA	NA	0.0004141	NA	NA	NA	NA	NA	NA	NA	NA	NA	NA
J115	F	1161	NA	NA	NA	NA	NA	NA	NA	NA	NA	1	NA	NA	NA	NA	NA	NA	NA	NA	NA	NA	NA	NA	NA	NA	NA	NA	NA	NA	NA	NA	NA	NA	NA	NA	NA	NA	0.000207	NA	NA	NA	NA	NA	NA	NA	NA	NA	NA
JTB36	F	1140	NA	NA	NA	NA	NA	NA	NA	NA	NA	5	NA	1	1	NA	1	2	5	NA	NA	NA	NA	3	1	NA	NA	NA	NA	NA	NA	NA	NA	NA	NA	NA	NA	NA	0.001035	NA	0.001889	0.001245	NA	0.001266	0.002361	0.008707	NA	NA	NA
Heliobacteriaceae	F	1015	NA	NA	NA	NA	NA	NA	NA	NA	NA	1	NA	NA	NA	1	NA	NA	NA	NA	NA	NA	NA	NA	NA	NA	NA	NA	NA	NA	NA	NA	NA	NA	NA	NA	NA	NA	0.000207	NA	NA	NA	0.001603	NA	NA	NA	NA	NA	NA
Carboxydocellaceae	F	1038	NA	NA	NA	NA	NA	NA	NA	NA	NA	1	NA	NA	NA	NA	NA	NA	NA	NA	NA	NA	NA	NA	NA	NA	NA	NA	NA	NA	NA	NA	NA	NA	NA	NA	NA	NA	0.000207	NA	NA	NA	NA	NA	NA	NA	NA	NA	NA
[Balneolaceae]	F	911	NA	NA	NA	NA	NA	NA	NA	NA	NA	2	NA	NA	NA	NA	1	NA	NA	1	1	NA	NA	1	NA	NA	NA	NA	NA	NA	NA	NA	NA	NA	NA	NA	NA	NA	0.0004141	NA	NA	NA	NA	0.001266	NA	NA	0.0009694	0.001407	NA
Bogoriellaceae	F	827	NA	NA	NA	NA	NA	NA	NA	NA	NA	1	NA	NA	NA	NA	NA	NA	NA	NA	NA	NA	NA	NA	NA	NA	NA	NA	NA	NA	NA	NA	NA	NA	NA	NA	NA	NA	0.000207	NA	NA	NA	NA	NA	NA	NA	NA	NA	NA
Nocardiopsaceae	F	850	NA	NA	NA	NA	NA	NA	NA	NA	NA	1	NA	NA	NA	NA	NA	NA	NA	NA	NA	NA	NA	NA	NA	NA	1	NA	NA	NA	NA	NA	NA	NA	NA	NA	NA	NA	0.000207	NA	NA	NA	NA	NA	NA	NA	NA	NA	NA
Nitriliruptoraceae	F	869	NA	NA	NA	NA	NA	NA	NA	NA	NA	2	1	NA	NA	NA	NA	NA	NA	NA	NA	NA	1	NA	NA	NA	NA	NA	NA	NA	NA	NA	NA	NA	NA	NA	NA	NA	0.0004141	0.001254	NA	NA	NA	NA	NA	NA	NA	NA	NA
Trebouxiophyceae	F	959	NA	NA	NA	NA	NA	NA	NA	NA	NA	4	NA	2	1	1	NA	1	2	NA	2	NA	NA	3	NA	1	NA	NA	NA	NA	NA	NA	NA	NA	NA	NA	NA	NA	0.0008282	NA	0.003778	0.001245	0.001603	NA	0.001181	0.003483	NA	0.002814	NA
Ulvophyceae	F	960	NA	NA	NA	NA	NA	NA	NA	NA	NA	1	NA	NA	NA	NA	NA	NA	NA	NA	NA	NA	NA	NA	NA	NA	NA	NA	NA	NA	NA	NA	NA	NA	NA	NA	NA	NA	0.000207	NA	NA	NA	NA	NA	NA	NA	NA	NA	NA
Gloeobacteraceae	F	961	NA	NA	NA	NA	NA	NA	NA	NA	NA	2	NA	NA	NA	NA	NA	NA	NA	NA	NA	1	NA	1	1	NA	NA	NA	NA	NA	NA	NA	NA	NA	NA	NA	NA	NA	0.0004141	NA	NA	NA	NA	NA	NA	NA	NA	NA	0.001142
Cyanobacteriaceae	F	966	NA	NA	NA	NA	NA	NA	NA	NA	NA	1	NA	NA	NA	NA	NA	NA	NA	NA	NA	NA	NA	NA	NA	NA	NA	NA	NA	NA	NA	NA	NA	NA	NA	NA	NA	NA	0.000207	NA	NA	NA	NA	NA	NA	NA	NA	NA	NA
Aminiphilaceae	F	1214	NA	NA	NA	NA	NA	NA	NA	NA	NA	2	NA	NA	NA	NA	1	NA	1	NA	NA	NA	1	NA	NA	NA	NA	NA	NA	NA	NA	NA	NA	NA	NA	NA	NA	NA	0.0004141	NA	NA	NA	NA	0.001266	NA	0.001741	NA	NA	NA
Brachyspiraceae	F	1210	NA	NA	NA	NA	NA	NA	NA	NA	NA	1	NA	NA	NA	NA	NA	NA	NA	NA	NA	NA	NA	NA	NA	NA	NA	NA	NA	NA	NA	NA	NA	NA	NA	NA	NA	NA	0.000207	NA	NA	NA	NA	NA	NA	NA	NA	NA	NA
SM1B02	F	925	NA	NA	NA	NA	NA	NA	NA	NA	NA	1	NA	NA	NA	NA	NA	NA	NA	NA	NA	NA	NA	NA	NA	1	NA	NA	NA	NA	NA	NA	NA	NA	NA	NA	NA	NA	0.000207	NA	NA	NA	NA	NA	NA	NA	NA	NA	NA
[Chloroherpetaceae]	F	926	NA	NA	NA	NA	NA	NA	NA	NA	NA	1	NA	1	NA	NA	NA	1	NA	NA	NA	NA	NA	NA	NA	NA	NA	NA	NA	NA	NA	NA	NA	NA	NA	NA	NA	NA	0.000207	NA	0.001889	NA	NA	NA	0.001181	NA	NA	NA	NA
0319-6A21	F	1055	NA	NA	NA	NA	NA	NA	NA	NA	NA	1	NA	NA	NA	NA	NA	NA	NA	NA	NA	NA	NA	1	NA	NA	NA	NA	NA	NA	NA	NA	NA	NA	NA	NA	NA	NA	0.000207	NA	NA	NA	NA	NA	NA	NA	NA	NA	NA
kpj58rc	F	1062	NA	NA	NA	NA	NA	NA	NA	NA	NA	1	NA	NA	NA	NA	NA	NA	NA	1	NA	NA	NA	NA	NA	NA	NA	NA	NA	NA	NA	NA	NA	NA	NA	NA	NA	NA	0.000207	NA	NA	NA	NA	NA	NA	NA	0.0009694	NA	NA
Simkaniaceae	F	922	NA	NA	NA	NA	NA	NA	NA	NA	NA	1	NA	NA	NA	NA	NA	NA	NA	NA	NA	NA	NA	NA	NA	NA	NA	NA	NA	NA	NA	NA	NA	NA	NA	NA	NA	NA	0.000207	NA	NA	NA	NA	NA	NA	NA	NA	NA	NA
AEGEAN_185	F	1205	NA	NA	NA	NA	NA	NA	NA	NA	NA	1	NA	NA	NA	NA	NA	NA	NA	NA	NA	NA	NA	NA	NA	1	NA	NA	NA	NA	NA	NA	NA	NA	NA	NA	NA	NA	0.000207	NA	NA	NA	NA	NA	NA	NA	NA	NA	NA
Cenarchaeaceae	F	747	NA	NA	NA	NA	NA	NA	NA	NA	NA	1	NA	NA	NA	1	2	NA	NA	NA	NA	NA	1	NA	NA	NA	NA	NA	NA	NA	NA	NA	NA	NA	NA	NA	NA	NA	0.000207	NA	NA	NA	0.001603	0.002532	NA	NA	NA	NA	NA
UD5	F	1100	NA	NA	NA	NA	NA	NA	NA	NA	NA	NA	1	NA	NA	NA	NA	NA	NA	NA	NA	NA	NA	1	1	NA	NA	NA	NA	NA	NA	NA	NA	NA	NA	NA	NA	NA	NA	0.001254	NA	NA	NA	NA	NA	NA	NA	NA	NA
Alicyclobacillaceae	F	988	NA	NA	NA	NA	NA	NA	NA	NA	NA	NA	1	NA	1	NA	NA	NA	1	NA	NA	NA	NA	NA	NA	NA	NA	NA	NA	NA	NA	NA	NA	NA	NA	NA	NA	NA	NA	0.001254	NA	0.001245	NA	NA	NA	0.001741	NA	NA	NA
Thermomonosporaceae	F	860	NA	NA	NA	NA	NA	NA	NA	NA	NA	NA	2	NA	NA	NA	NA	NA	NA	1	NA	NA	NA	NA	NA	NA	NA	NA	NA	NA	NA	NA	NA	NA	NA	NA	NA	NA	NA	0.002508	NA	NA	NA	NA	NA	NA	0.0009694	NA	NA
Cellulomonadaceae	F	829	NA	NA	NA	NA	NA	NA	NA	NA	NA	NA	1	NA	NA	NA	NA	1	NA	1	NA	NA	NA	NA	1	NA	NA	NA	NA	NA	NA	NA	NA	NA	NA	NA	NA	NA	NA	0.001254	NA	NA	NA	NA	0.001181	NA	0.0009694	NA	NA
SJA-101	F	937	NA	NA	NA	NA	NA	NA	NA	NA	NA	NA	1	NA	NA	NA	NA	1	NA	NA	NA	NA	NA	NA	NA	NA	NA	NA	NA	NA	NA	NA	NA	NA	NA	NA	NA	NA	NA	0.001254	NA	NA	NA	NA	0.001181	NA	NA	NA	NA
oc28	F	938	NA	NA	NA	NA	NA	NA	NA	NA	NA	NA	1	NA	NA	NA	NA	NA	NA	NA	NA	NA	NA	NA	NA	NA	1	NA	NA	NA	NA	NA	NA	NA	NA	NA	NA	NA	NA	0.001254	NA	NA	NA	NA	NA	NA	NA	NA	NA
Xenococcaceae	F	971	NA	NA	NA	NA	NA	NA	NA	NA	NA	NA	3	NA	1	NA	NA	NA	NA	NA	1	NA	NA	1	NA	1	NA	NA	NA	NA	NA	NA	NA	NA	NA	NA	NA	NA	NA	0.003762	NA	0.001245	NA	NA	NA	NA	NA	0.001407	NA
KSB4	F	1247	NA	NA	NA	NA	NA	NA	NA	NA	NA	NA	1	NA	NA	NA	NA	NA	NA	NA	NA	NA	NA	NA	1	NA	NA	NA	NA	NA	NA	NA	NA	NA	NA	NA	NA	NA	NA	0.001254	NA	NA	NA	NA	NA	NA	NA	NA	NA
Thiobacteraceae	F	1112	NA	NA	NA	NA	NA	NA	NA	NA	NA	NA	NA	1	NA	NA	NA	NA	NA	NA	NA	1	NA	NA	NA	NA	NA	NA	NA	NA	NA	NA	NA	NA	NA	NA	NA	NA	NA	NA	0.001889	NA	NA	NA	NA	NA	NA	NA	0.001142
[Odoribacteraceae]	F	896	NA	NA	NA	NA	NA	NA	NA	NA	NA	NA	NA	1	NA	NA	NA	1	NA	NA	NA	NA	NA	NA	NA	NA	NA	NA	NA	NA	NA	NA	NA	NA	NA	NA	NA	NA	NA	NA	0.001889	NA	NA	NA	0.001181	NA	NA	NA	NA
Anaerobaculaceae	F	1215	NA	NA	NA	NA	NA	NA	NA	NA	NA	NA	NA	1	1	NA	NA	NA	NA	NA	NA	NA	NA	NA	NA	NA	NA	NA	NA	NA	NA	NA	NA	NA	NA	NA	NA	NA	NA	NA	0.001889	0.001245	NA	NA	NA	NA	NA	NA	NA
Entomoplasmataceae	F	1224	NA	NA	NA	NA	NA	NA	NA	NA	NA	NA	NA	1	NA	NA	NA	NA	NA	NA	NA	NA	NA	NA	NA	NA	NA	NA	NA	NA	NA	NA	NA	NA	NA	NA	NA	NA	NA	NA	0.001889	NA	NA	NA	NA	NA	NA	NA	NA
Chlamydiaceae	F	918	NA	NA	NA	NA	NA	NA	NA	NA	NA	NA	NA	1	NA	NA	NA	NA	NA	NA	NA	NA	NA	NA	NA	NA	NA	NA	NA	NA	NA	NA	NA	NA	NA	NA	NA	NA	NA	NA	0.001889	NA	NA	NA	NA	NA	NA	NA	NA
Armatimonadaceae	F	879	NA	NA	NA	NA	NA	NA	NA	NA	NA	NA	NA	1	NA	NA	NA	NA	NA	NA	NA	NA	NA	NA	NA	NA	NA	NA	NA	NA	NA	NA	NA	NA	NA	NA	NA	NA	NA	NA	0.001889	NA	NA	NA	NA	NA	NA	NA	NA
Fibrobacteraceae	F	982	NA	NA	NA	NA	NA	NA	NA	NA	NA	NA	NA	1	NA	NA	NA	NA	NA	NA	1	NA	NA	NA	NA	NA	NA	NA	NA	NA	NA	NA	NA	NA	NA	NA	NA	NA	NA	NA	0.001889	NA	NA	NA	NA	NA	NA	0.001407	NA
Gordoniaceae	F	839	NA	NA	NA	NA	NA	NA	NA	NA	NA	NA	NA	NA	1	NA	NA	NA	NA	NA	NA	NA	NA	1	NA	NA	NA	NA	NA	NA	NA	NA	NA	NA	NA	NA	NA	NA	NA	NA	NA	0.001245	NA	NA	NA	NA	NA	NA	NA
koll13	F	818	NA	NA	NA	NA	NA	NA	NA	NA	NA	NA	NA	NA	1	NA	NA	1	NA	NA	NA	NA	1	NA	NA	NA	NA	NA	NA	NA	NA	NA	NA	NA	NA	NA	NA	NA	NA	NA	NA	0.001245	NA	NA	0.001181	NA	NA	NA	NA
[Roseiflexaceae]	F	947	NA	NA	NA	NA	NA	NA	NA	NA	NA	NA	NA	NA	1	NA	NA	NA	NA	NA	NA	NA	1	NA	NA	1	NA	NA	NA	NA	NA	NA	NA	NA	NA	NA	NA	NA	NA	NA	NA	0.001245	NA	NA	NA	NA	NA	NA	NA
Nitrospinaceae	F	1120	NA	NA	NA	NA	NA	NA	NA	NA	NA	NA	NA	NA	NA	1	NA	NA	NA	NA	NA	NA	1	NA	NA	NA	NA	NA	NA	NA	NA	NA	NA	NA	NA	NA	NA	NA	NA	NA	NA	NA	0.001603	NA	NA	NA	NA	NA	NA
Euzebyaceae	F	868	NA	NA	NA	NA	NA	NA	NA	NA	NA	NA	NA	NA	NA	1	NA	NA	NA	NA	NA	1	NA	1	NA	NA	NA	NA	NA	NA	NA	NA	NA	NA	NA	NA	NA	NA	NA	NA	NA	NA	0.001603	NA	NA	NA	NA	NA	0.001142
SBYO_3720	F	943	NA	NA	NA	NA	NA	NA	NA	NA	NA	NA	NA	NA	NA	1	NA	NA	NA	NA	NA	NA	NA	NA	NA	NA	NA	NA	NA	NA	NA	NA	NA	NA	NA	NA	NA	NA	NA	NA	NA	NA	0.001603	NA	NA	NA	NA	NA	NA
01D2Z36	F	1244	NA	NA	NA	NA	NA	NA	NA	NA	NA	NA	NA	NA	NA	NA	1	NA	NA	NA	NA	NA	NA	NA	NA	NA	NA	NA	1	NA	NA	NA	NA	NA	NA	NA	NA	NA	NA	NA	NA	NA	NA	0.001266	NA	NA	NA	NA	NA
TTA_B6	F	1218	NA	NA	NA	NA	NA	NA	NA	NA	NA	NA	NA	NA	NA	NA	1	NA	NA	1	NA	NA	NA	NA	NA	NA	NA	NA	1	NA	NA	NA	NA	NA	NA	NA	NA	NA	NA	NA	NA	NA	NA	0.001266	NA	NA	0.0009694	NA	NA
Thermovirgaceae	F	1219	NA	NA	NA	NA	NA	NA	NA	NA	NA	NA	NA	NA	NA	NA	1	NA	NA	NA	1	NA	NA	NA	NA	NA	NA	NA	NA	NA	NA	NA	NA	NA	NA	NA	NA	NA	NA	NA	NA	NA	NA	0.001266	NA	NA	NA	0.001407	NA
Methanococcaceae	F	766	NA	NA	NA	NA	NA	NA	NA	NA	NA	NA	NA	NA	NA	NA	1	NA	NA	NA	NA	NA	NA	NA	NA	NA	NA	NA	NA	NA	NA	NA	NA	NA	NA	NA	NA	NA	NA	NA	NA	NA	NA	0.001266	NA	NA	NA	NA	NA
[Barnesiellaceae]	F	895	NA	NA	NA	NA	NA	NA	NA	NA	NA	NA	NA	NA	NA	NA	NA	1	NA	NA	NA	NA	NA	NA	NA	NA	NA	NA	NA	NA	NA	NA	NA	NA	NA	NA	NA	NA	NA	NA	NA	NA	NA	NA	0.001181	NA	NA	NA	NA
MAT-CR-H6-H10	F	985	NA	NA	NA	NA	NA	NA	NA	NA	NA	NA	NA	NA	NA	NA	NA	1	NA	NA	NA	NA	NA	NA	NA	NA	NA	NA	NA	NA	NA	NA	NA	NA	NA	NA	NA	NA	NA	NA	NA	NA	NA	NA	0.001181	NA	NA	NA	NA
Procabacteriaceae	F	1110	NA	NA	NA	NA	NA	NA	NA	NA	NA	NA	NA	NA	NA	NA	NA	NA	1	NA	NA	NA	NA	NA	NA	NA	NA	NA	NA	NA	NA	NA	NA	NA	NA	NA	NA	NA	NA	NA	NA	NA	NA	NA	NA	0.001741	NA	NA	NA
Streptosporangiaceae	F	859	NA	NA	NA	NA	NA	NA	NA	NA	NA	NA	NA	NA	NA	NA	NA	NA	1	NA	NA	NA	1	NA	NA	NA	NA	NA	NA	NA	NA	NA	NA	NA	NA	NA	NA	NA	NA	NA	NA	NA	NA	NA	NA	0.001741	NA	NA	NA
F16	F	1220	NA	NA	NA	NA	NA	NA	NA	NA	NA	NA	NA	NA	NA	NA	NA	NA	1	NA	NA	NA	NA	NA	NA	NA	NA	NA	NA	NA	NA	NA	NA	NA	NA	NA	NA	NA	NA	NA	NA	NA	NA	NA	NA	0.001741	NA	NA	NA
Pelobacteraceae	F	1128	NA	NA	NA	NA	NA	NA	NA	NA	NA	NA	NA	NA	NA	NA	NA	NA	NA	1	NA	NA	NA	NA	NA	NA	NA	NA	NA	NA	NA	NA	NA	NA	NA	NA	NA	NA	NA	NA	NA	NA	NA	NA	NA	NA	0.0009694	NA	NA
At425_EubF1	F	866	NA	NA	NA	NA	NA	NA	NA	NA	NA	NA	NA	NA	NA	NA	NA	NA	NA	1	NA	NA	NA	NA	NA	NA	NA	NA	NA	NA	NA	NA	NA	NA	NA	NA	NA	NA	NA	NA	NA	NA	NA	NA	NA	NA	0.0009694	NA	NA
Ellin515	F	1238	NA	NA	NA	NA	NA	NA	NA	NA	NA	NA	NA	NA	NA	NA	NA	NA	NA	1	1	NA	NA	1	NA	NA	NA	NA	NA	NA	NA	NA	NA	NA	NA	NA	NA	NA	NA	NA	NA	NA	NA	NA	NA	NA	0.0009694	0.001407	NA
[Kouleothrixaceae]	F	946	NA	NA	NA	NA	NA	NA	NA	NA	NA	NA	NA	NA	NA	NA	NA	NA	NA	1	1	NA	NA	NA	NA	NA	NA	NA	NA	NA	NA	NA	NA	NA	NA	NA	NA	NA	NA	NA	NA	NA	NA	NA	NA	NA	0.0009694	0.001407	NA
S25_1238	F	1141	NA	NA	NA	NA	NA	NA	NA	NA	NA	NA	NA	NA	NA	NA	NA	NA	NA	NA	1	NA	NA	NA	NA	NA	NA	NA	NA	NA	NA	NA	NA	NA	NA	NA	NA	NA	NA	NA	NA	NA	NA	NA	NA	NA	NA	0.001407	NA
Ktedonobacteraceae	F	949	NA	NA	NA	NA	NA	NA	NA	NA	NA	NA	NA	NA	NA	NA	NA	NA	NA	NA	1	NA	NA	NA	NA	NA	NA	NA	NA	NA	NA	NA	NA	NA	NA	NA	NA	NA	NA	NA	NA	NA	NA	NA	NA	NA	NA	0.001407	NA
WCHB1-25	F	1234	NA	NA	NA	NA	NA	NA	NA	NA	NA	NA	NA	NA	NA	NA	NA	NA	NA	NA	1	NA	NA	1	NA	NA	NA	NA	NA	NA	NA	NA	NA	NA	NA	NA	NA	NA	NA	NA	NA	NA	NA	NA	NA	NA	NA	0.001407	NA
Rhabdochlamydiaceae	F	921	NA	NA	NA	NA	NA	NA	NA	NA	NA	NA	NA	NA	NA	NA	NA	NA	NA	NA	1	NA	NA	NA	NA	NA	NA	NA	NA	NA	NA	NA	NA	NA	NA	NA	NA	NA	NA	NA	NA	NA	NA	NA	NA	NA	NA	0.001407	NA
Desulfonatronumaceae	F	1123	NA	NA	NA	NA	NA	NA	NA	NA	NA	NA	NA	NA	NA	NA	NA	NA	NA	NA	NA	1	NA	NA	NA	NA	NA	NA	NA	NA	NA	NA	NA	NA	NA	NA	NA	NA	NA	NA	NA	NA	NA	NA	NA	NA	NA	NA	0.001142
Brevibacteriaceae	F	828	NA	NA	NA	NA	NA	NA	NA	NA	NA	NA	NA	NA	NA	NA	NA	NA	NA	NA	NA	1	NA	NA	NA	NA	NA	NA	NA	NA	NA	NA	NA	NA	NA	NA	NA	NA	NA	NA	NA	NA	NA	NA	NA	NA	NA	NA	0.001142
Pasteuriaceae	F	992	NA	NA	NA	NA	NA	NA	NA	NA	NA	NA	NA	NA	NA	NA	NA	NA	NA	NA	NA	NA	NA	1	NA	NA	NA	NA	NA	NA	NA	NA	NA	NA	NA	NA	NA	NA	NA	NA	NA	NA	NA	NA	NA	NA	NA	NA	NA
Thermoanaerobacteraceae	F	1039	NA	NA	NA	NA	NA	NA	NA	NA	NA	NA	NA	NA	NA	NA	NA	NA	NA	NA	NA	NA	NA	NA	1	NA	NA	NA	NA	NA	NA	NA	NA	NA	NA	NA	NA	NA	NA	NA	NA	NA	NA	NA	NA	NA	NA	NA	NA
Mamiellaceae	F	958	NA	NA	NA	NA	NA	NA	NA	NA	NA	NA	NA	NA	NA	NA	NA	NA	NA	NA	NA	NA	NA	NA	1	NA	NA	NA	NA	NA	NA	NA	NA	NA	NA	NA	NA	NA	NA	NA	NA	NA	NA	NA	NA	NA	NA	NA	NA
		1964565
[truncated: 35 more columns]

## Sheet: Genus
name	taxRank	taxID	AUG1.cladeReads	AUG2.cladeReads	AUG3.cladeReads	DBOD.1.cladeReads	DBOD.2.cladeReads	DBOD.3.cladeReads	JUN1.cladeReads	JUN2.cladeReads	JUN3.cladeReads	M1.cladeReads	M2.cladeReads	M3.cladeReads	N1.cladeReads	N2.cladeReads	N3.cladeReads	NOV1.cladeReads	NOV2.cladeReads	NOV3.cladeReads	ON1.cladeReads	ON2.cladeReads	ON3.cladeReads	T1.cladeReads	T2.cladeReads	T3.cladeReads	TN1.1.cladeReads	TN1.2.cladeReads	TN1.3.cladeReads	AUG1.percentage	AUG2.percentage	AUG3.percentage	DBOD.1.percentage	DBOD.2.percentage	DBOD.3.percentage	JUN1.percentage	JUN2.percentage	JUN3.percentage	M1.percentage	M2.percentage	M3.percentage	N1.percentage	N2.percentage	N3.percentage	NOV1.percentage	NOV2.percentage	NOV3.percentage	ON1.percentage	ON2.percentage
Pseudomonas	G	2328	57110	34693	76622	28553	75975	31076	29369	9404	54110	410404	64095	42371	64837	50617	63500	64834	41243	81437	57095	70127	65291	71348	66425	44495	20463	5550	11445	95.9	95.72	95.71	91.59	92.69	92.58	95.52	95.72	95.41	95.28	93.92	94.01	95.09	95.49	95.33	93.01	91.82	93.88	95.11	94.78
Azorhizophilus	G	2327	164	108	198	6	86	18	27	15	52	236	65	50	150	142	180	75	24	153	127	134	153	103	97	59	25	7	22	0.2754	0.298	0.2473	0.01925	0.1049	0.05362	0.08782	0.1527	0.09169	0.05479	0.09525	0.1109	0.22	0.2679	0.2702	0.1076	0.05343	0.1764	0.2116	0.1811
Azomonas	G	2326	2	4	6	25	39	10	6	1	15	68	17	8	15	5	10	34	31	32	12	12	15	18	20	17	3	NA	2	0.003358	0.01104	0.007495	0.08019	0.04758	0.02979	0.01951	0.01018	0.02645	0.01579	0.02491	0.01775	0.022	0.009433	0.01501	0.04878	0.06901	0.03689	0.01999	0.01622
Moraxella	G	2323	321	203	455	595	1245	586	294	60	423	4652	792	558	570	338	489	938	806	920	490	661	582	850	796	508	113	26	71	0.539	0.5601	0.5684	1.909	1.519	1.746	0.9562	0.6107	0.7459	1.08	1.161	1.238	0.836	0.6377	0.7341	1.346	1.794	1.061	0.8163	0.8934
Acinetobacter	G	2320	80	39	115	178	360	156	68	16	139	1077	219	128	176	108	112	329	281	358	125	156	160	254	225	158	16	8	9	0.1343	0.1076	0.1437	0.571	0.4392	0.4647	0.2212	0.1628	0.2451	0.25	0.3209	0.284	0.2581	0.2038	0.1681	0.472	0.6256	0.4127	0.2082	0.2108
Enhydrobacter	G	2322	19	13	19	17	36	12	6	1	25	138	30	17	34	17	18	31	17	27	27	26	19	33	33	24	7	1	2	0.0319	0.03587	0.02373	0.05453	0.04392	0.03575	0.01951	0.01018	0.04408	0.03204	0.04396	0.03772	0.04986	0.03207	0.02702	0.04447	0.03785	0.03113	0.04498	0.03514
Psychrobacter	G	2325	15	9	18	53	78	30	21	1	23	325	46	31	34	14	18	76	51	49	28	47	37	54	60	29	3	1	2	0.02519	0.02483	0.02249	0.17	0.09516	0.08937	0.0683	0.01018	0.04056	0.07545	0.0674	0.06878	0.04986	0.02641	0.02702	0.109	0.1135	0.05649	0.04664	0.06352
Perlucidibaca	G	2324	5	2	9	2	14	3	7	2	10	34	13	6	7	2	6	17	3	31	6	6	7	16	10	9	20	NA	2	0.008396	0.005518	0.01124	0.006415	0.01708	0.008937	0.02277	0.02036	0.01763	0.007894	0.01905	0.01331	0.01027	0.003773	0.009007	0.02439	0.006679	0.03574	0.009995	0.00811
Stenotrophomonas	G	2362	148	100	239	312	590	264	74	34	158	1153	343	204	241	176	175	517	452	441	219	325	256	331	332	232	65	14	30	0.2485	0.2759	0.2986	1.001	0.7198	0.7865	0.2407	0.3461	0.2786	0.2677	0.5026	0.4526	0.3535	0.332	0.2627	0.7417	1.006	0.5084	0.3648	0.4393
Lysobacter	G	2359	24	15	31	29	55	32	9	5	11	154	32	22	31	23	23	40	34	49	18	39	37	36	36	17	6	3	2	0.0403	0.04138	0.03872	0.09302	0.0671	0.09533	0.02927	0.05089	0.0194	0.03575	0.04689	0.04881	0.04546	0.04339	0.03453	0.05739	0.07569	0.05649	0.02999	0.05271
Rhodanobacter	G	2361	15	12	22	NA	3	3	3	3	11	34	6	10	20	13	16	14	1	21	10	20	17	11	6	3	5	3	2	0.02519	0.03311	0.02748	NA	0.00366	0.008937	0.009757	0.03053	0.0194	0.007894	0.008792	0.02219	0.02933	0.02453	0.02402	0.02009	0.002226	0.02421	0.01666	0.02703
Dyella	G	2355	5	6	3	NA	1	1	1	1	2	7	2	2	3	3	NA	3	NA	3	5	7	5	6	1	6	1	NA	2	0.008396	0.01655	0.003748	NA	0.00122	0.002979	0.003252	0.01018	0.003527	0.001625	0.002931	0.004438	0.0044	0.00566	NA	0.004304	NA	0.003458	0.008329	0.009461
Pseudoxanthomonas	G	2360	4	2	6	5	9	3	1	NA	3	17	9	4	6	6	7	7	6	9	8	5	12	6	6	2	NA	2	2	0.006717	0.005518	0.007495	0.01604	0.01098	0.008937	0.003252	NA	0.00529	0.003947	0.01319	0.008875	0.0088	0.01132	0.01051	0.01004	0.01336	0.01038	0.01333	0.006758
Arenimonas	G	2353	3	2	1	5	9	3	1	1	3	14	5	3	2	1	2	7	4	4	1	4	3	4	3	2	NA	NA	1	0.005038	0.005518	0.001249	0.01604	0.01098	0.008937	0.003252	0.01018	0.00529	0.00325	0.007327	0.006656	0.002933	0.001887	0.003002	0.01004	0.008905	0.004611	0.001666	0.005406
Thermomonas	G	2363	3	NA	1	10	18	11	2	3	7	17	10	5	5	1	10	6	9	16	6	4	6	16	10	5	1	1	NA	0.005038	NA	0.001249	0.03208	0.02196	0.03277	0.006505	0.03053	0.01234	0.003947	0.01465	0.01109	0.007333	0.001887	0.01501	0.008608	0.02004	0.01844	0.009995	0.005406
Aquimonas	G	2352	1	NA	3	NA	3	1	NA	NA	NA	10	2	NA	1	NA	NA	NA	4	2	NA	NA	4	3	1	NA	NA	NA	NA	0.001679	NA	0.003748	NA	0.00366	0.002979	NA	NA	NA	0.002322	0.002931	NA	0.001467	NA	NA	NA	0.008905	0.002306	NA	NA
Dokdonella	G	2354	1	1	3	NA	3	NA	1	NA	1	1	1	1	1	1	1	1	1	1	2	NA	2	NA	NA	NA	NA	NA	1	0.001679	0.002759	0.003748	NA	0.00366	NA	0.003252	NA	0.001763	0.0002322	0.001465	0.002219	0.001467	0.001887	0.001501	0.001435	0.002226	0.001153	0.003332	NA
Ignatzschineria	G	2356	1	NA	NA	NA	NA	NA	NA	NA	NA	2	NA	NA	NA	NA	NA	NA	NA	2	NA	1	NA	NA	1	NA	NA	NA	1	0.001679	NA	NA	NA	NA	NA	NA	NA	NA	0.0004643	NA	NA	NA	NA	NA	NA	NA	0.002306	NA	0.001352
Xylella	G	2366	1	1	3	7	17	9	2	NA	2	29	16	4	3	3	6	13	14	9	3	7	5	16	7	11	1	NA	NA	0.001679	0.002759	0.003748	0.02245	0.02074	0.02681	0.006505	NA	0.003527	0.006733	0.02344	0.008875	0.0044	0.00566	0.009007	0.01865	0.03117	0.01038	0.004998	0.009461
Nevskia	G	2350	17	12	11	6	21	9	7	2	15	83	14	8	13	13	16	14	10	29	14	14	13	11	16	6	7	NA	3	0.02855	0.03311	0.01374	0.01925	0.02562	0.02681	0.02277	0.02036	0.02645	0.01927	0.02051	0.01775	0.01907	0.02453	0.02402	0.02009	0.02226	0.03343	0.02332	0.01892
Steroidobacter	G	2351	5	3	1	4	7	4	3	NA	4	16	1	1	8	3	3	6	5	14	6	6	3	7	6	5	11	NA	2	0.008396	0.008277	0.001249	0.01283	0.00854	0.01192	0.009757	NA	0.007053	0.003715	0.001465	0.002219	0.01173	0.00566	0.004504	0.008608	0.01113	0.01614	0.009995	0.00811
Hydrocarboniphaga	G	2349	3	2	2	1	22	5	1	NA	1	21	2	NA	3	2	2	14	5	45	3	1	3	2	6	1	NA	NA	1	0.005038	0.005518	0.002498	0.003208	0.02684	0.0149	0.003252	NA	0.001763	0.004876	0.002931	NA	0.0044	0.003773	0.003002	0.02009	0.01113	0.05188	0.004998	0.001352
Halomonas	G	2298	225	147	300	88	270	111	133	24	195	1474	334	174	241	193	285	255	117	363	234	318	240	275	247	196	61	25	44	0.3778	0.4056	0.3748	0.2823	0.3294	0.3307	0.4326	0.2443	0.3438	0.3422	0.4894	0.3861	0.3535	0.3641	0.4278	0.3658	0.2605	0.4185	0.3898	0.4298
Candidatus Portiera	G	2294	38	23	60	41	87	41	36	13	72	696	86	76	70	36	48	85	57	98	54	58	62	102	98	72	11	3	12	0.06381	0.06346	0.07495	0.1315	0.1061	0.1221	0.1171	0.1323	0.127	0.1616	0.126	0.1686	0.1027	0.06792	0.07206	0.1219	0.1269	0.113	0.08996	0.07839
Cobetia	G	2296	3	NA	4	1	4	NA	3	1	6	29	7	4	2	8	4	5	6	7	3	7	8	3	8	4	3	1	NA	0.005038	NA	0.004997	0.003208	0.00488	NA	0.009757	0.01018	0.01058	0.006733	0.01026	0.008875	0.002933	0.01509	0.006005	0.007173	0.01336	0.00807	0.004998	0.009461
Oleibacter	G	2306	9	2	8	1	2	2	1	1	6	24	4	1	6	4	7	7	3	3	7	11	3	7	2	4	2	2	NA	0.01511	0.005518	0.009993	0.003208	0.00244	0.005958	0.003252	0.01018	0.01058	0.005572	0.005861	0.002219	0.0088	0.007546	0.01051	0.01004	0.006679	0.003458	0.01166	0.01487
Marinomonas	G	2302	8	7	13	47	77	39	9	4	14	170	50	30	32	13	20	63	57	71	26	28	40	52	38	27	NA	3	2	0.01343	0.01931	0.01624	0.1508	0.09394	0.1162	0.02927	0.04071	0.02469	0.03947	0.07327	0.06656	0.04693	0.02453	0.03002	0.09038	0.1269	0.08185	0.04331	0.03784
Marinobacterium	G	2301	2	1	1	4	4	2	2	NA	3	19	3	2	2	2	1	3	3	7	7	3	NA	3	2	3	NA	NA	1	0.003358	0.002759	0.001249	0.01283	0.00488	0.005958	0.006505	NA	0.00529	0.004411	0.004396	0.004438	0.002933	0.003773	0.001501	0.004304	0.006679	0.00807	0.01166	0.004055
Amphritea	G	2300	1	1	3	NA	13	2	2	NA	8	24	6	4	3	5	2	12	3	29	4	10	5	4	4	NA	4	NA	NA	0.001679	0.002759	0.003748	NA	0.01586	0.005958	0.006505	NA	0.01411	0.005572	0.008792	0.008875	0.0044	0.009433	0.003002	0.01722	0.006679	0.03343	0.006663	0.01352
Neptunomonas	G	2303	1	NA	NA	NA	1	NA	NA	NA	2	1	NA	NA	1	1	3	NA	NA	1	NA	1	1	NA	NA	NA	NA	NA	NA	0.001679	NA	NA	NA	0.00122	NA	NA	NA	0.003527	0.0002322	NA	NA	0.001467	0.001887	0.004504	NA	NA	0.001153	NA	0.001352
Oleispira	G	2307	1	2	NA	NA	2	NA	NA	1	2	13	3	NA	1	NA	NA	2	1	4	1	4	3	2	1	NA	1	NA	NA	0.001679	0.005518	NA	NA	0.00244	NA	NA	0.01018	0.003527	0.003018	0.004396	NA	0.001467	NA	NA	0.002869	0.002226	0.004611	0.001666	0.005406
Alcanivorax	G	2292	35	10	30	19	79	29	17	5	42	148	38	32	29	25	42	86	22	64	21	32	32	30	41	30	50	4	6	0.05877	0.02759	0.03748	0.06095	0.09638	0.08639	0.05529	0.05089	0.07406	0.03436	0.05568	0.071	0.04253	0.04717	0.06305	0.1234	0.04898	0.07378	0.03498	0.04325
Reinekea	G	2309	1	1	1	1	NA	1	2	NA	1	13	1	3	1	1	1	1	NA	1	NA	4	1	1	3	NA	1	NA	NA	0.001679	0.002759	0.001249	0.003208	NA	0.002979	0.006505	NA	0.001763	0.003018	0.001465	0.006656	0.001467	0.001887	0.001501	0.001435	NA	0.001153	NA	0.005406
Marinobacter	G	2221	66	45	99	88	171	64	37	12	91	555	125	99	96	60	102	154	111	156	78	109	120	129	137	80	19	5	18	0.1108	0.1242	0.1237	0.2823	0.2086	0.1907	0.1203	0.1221	0.1605	0.1289	0.1832	0.2197	0.1408	0.1132	0.1531	0.2209	0.2471	0.1798	0.1299	0.1473
Cellvibrio	G	2216	16	10	25	126	204	75	18	8	42	379	134	88	66	35	65	159	157	141	67	77	88	136	99	77	7	3	9	0.02687	0.02759	0.03123	0.4042	0.2489	0.2234	0.05854	0.08142	0.07406	0.08799	0.1964	0.1953	0.0968	0.06603	0.09758	0.2281	0.3495	0.1625	0.1116	0.1041
HTCC2207	G	2219	13	9	14	17	42	25	10	2	11	120	17	26	28	14	19	35	41	28	23	22	17	34	25	23	2	1	3	0.02183	0.02483	0.01749	0.05453	0.05124	0.07448	0.03252	0.02036	0.0194	0.02786	0.02491	0.05769	0.04106	0.02641	0.02852	0.05021	0.09128	0.03228	0.03831	0.02973
Agarivorans	G	2212	6	5	10	NA	1	1	3	NA	3	20	1	NA	7	3	2	2	NA	6	6	1	3	5	3	1	1	1	1	0.01008	0.01379	0.01249	NA	0.00122	0.002979	0.009757	NA	0.00529	0.004643	0.001465	NA	0.01027	0.00566	0.003002	0.002869	NA	0.006917	0.009995	0.001352
Alteromonas	G	2213	3	NA	3	2	3	1	2	1	2	23	2	3	4	1	6	6	1	4	1	1	1	2	5	NA	2	NA	NA	0.005038	NA	0.003748	0.006415	0.00366	0.002979	0.006505	0.01018	0.003527	0.00534	0.002931	0.006656	0.005866	0.001887	0.009007	0.008608	0.002226	0.004611	0.001666	0.001352
Spongiibacter	G	2224	2	NA	1	1	1	NA	1	NA	1	11	5	2	NA	2	NA	NA	NA	NA	1	1	3	NA	3	NA	NA	NA	NA	0.003358	NA	0.001249	0.003208	0.00122	NA	0.003252	NA	0.001763	0.002554	0.007327	0.004438	NA	0.003773	NA	NA	NA	NA	0.001666	0.001352
Umboniibacter	G	2225	1	NA	1	1	NA	NA	NA	1	NA	4	NA	1	1	NA	1	2	1	NA	NA	NA	NA	NA	NA	NA	NA	NA	NA	0.001679	NA	0.001249	0.003208	NA	NA	NA	0.01018	NA	0.0009287	NA	0.002219	0.001467	NA	0.001501	0.002869	0.002226	NA	NA	NA
ZD0117	G	2226	1	1	2	2	4	1	1	NA	4	16	3	2	3	4	4	4	5	4	4	3	1	2	4	1	2	NA	NA	0.001679	0.002759	0.002498	0.006415	0.00488	0.002979	0.003252	NA	0.007053	0.003715	0.004396	0.004438	0.0044	0.007546	0.006005	0.005739	0.01113	0.004611	0.006663	0.004055
Shewanella	G	2237	47	27	85	4	30	11	8	5	28	134	22	23	35	50	40	25	11	55	35	51	51	31	25	20	6	4	9	0.07892	0.07449	0.1062	0.01283	0.0366	0.03277	0.02602	0.05089	0.04937	0.03111	0.03224	0.05103	0.05133	0.09433	0.06005	0.03587	0.02449	0.0634	0.0583	0.06893
HTCC	G	2231	11	6	18	31	59	24	2	1	13	85	31	17	23	22	15	35	27	46	10	30	15	35	22	14	6	3	5	0.01847	0.01655	0.02249	0.09944	0.07198	0.0715	0.006505	0.01018	0.02292	0.01973	0.04542	0.03772	0.03373	0.04151	0.02252	0.05021	0.06011	0.05303	0.01666	0.04055
Congregibacter	G	2235	1	1	NA	NA	2	1	NA	NA	2	5	1	NA	1	NA	NA	NA	1	1	NA	NA	2	1	1	1	NA	NA	NA	0.001679	0.002759	NA	NA	0.00244	0.002979	NA	NA	0.003527	0.001161	0.001465	NA	0.001467	NA	NA	NA	0.002226	0.001153	NA	NA
Rheinheimera	G	2239	2	1	1	2	4	1	1	1	3	14	6	3	2	NA	3	4	2	1	NA	3	3	8	3	1	NA	NA	NA	0.003358	0.002759	0.001249	0.006415	0.00488	0.002979	0.003252	0.01018	0.00529	0.00325	0.008792	0.006656	0.002933	NA	0.004504	0.005739	0.004452	0.001153	NA	0.004055
Idiomarina	G	2232	1	1	1	NA	1	NA	1	NA	NA	3	NA	NA	NA	NA	2	3	NA	NA	NA	NA	NA	2	3	NA	NA	NA	NA	0.001679	0.002759	0.001249	NA	0.00122	NA	0.003252	NA	NA	0.0006965	NA	NA	NA	NA	0.003002	0.004304	NA	NA	NA	NA
Pseudidiomarina	G	2233	1	NA	3	NA	NA	2	NA	NA	1	4	2	NA	NA	1	NA	NA	NA	1	NA	1	3	1	NA	NA	NA	NA	NA	0.001679	NA	0.003748	NA	NA	0.005958	NA	NA	0.001763	0.0009287	0.002931	NA	NA	0.001887	NA	NA	NA	0.001153	NA	0.001352
Erwinia	G	2269	30	16	33	30	44	22	16	5	20	185	39	21	22	26	31	43	37	63	24	31	22	34	41	20	13	5	10	0.05038	0.04414	0.04122	0.09623	0.05368	0.06554	0.05204	0.05089	0.03527	0.04295	0.05715	0.04659	0.03227	0.04905	0.04654	0.06169	0.08237	0.07263	0.03998	0.0419
Enterobacter	G	2268	3	1	5	3	3	2	1	NA	5	12	6	3	1	2	2	1	1	2	2	2	2	7	2	3	1	NA	NA	0.005038	0.002759	0.006246	0.009623	0.00366	0.005958	0.003252	NA	0.008816	0.002786	0.008792	0.006656	0.001467	0.003773	0.003002	0.001435	0.002226	0.002306	0.003332	0.002703
Klebsiella	G	2271	3	NA	7	1	6	4	3	NA	NA	32	3	4	6	6	3	9	4	5	NA	5	5	6	12	11	1	NA	NA	0.005038	NA	0.008744	0.003208	0.00732	0.01192	0.009757	NA	NA	0.007429	0.004396	0.008875	0.0088	0.01132	0.004504	0.01291	0.008905	0.005764	NA	0.006758
Plesiomonas	G	2274	3	6	3	2	10	3	2	2	4	29	3	3	2	5	8	5	4	12	3	7	3	3	5	2	NA	NA	NA	0.005038	0.01655	0.003748	0.006415	0.0122	0.008937	0.006505	0.02036	0.007053	0.006733	0.004396	0.006656	0.002933	0.009433	0.01201	0.007173	0.008905	0.01383	0.004998	0.009461
Serratia	G	2278	3	2	2	3	6	4	1	1	5	27	6	3	3	2	3	6	2	4	3	6	4	8	4	4	NA	NA	1	0.005038	0.005518	0.002498	0.009623	0.00732	0.01192	0.003252	0.01018	0.008816	0.006269	0.008792	0.006656	0.0044	0.003773	0.004504	0.008608	0.004452	0.004611	0.004998	0.00811
Citrobacter	G	2265	2	NA	2	4	3	NA	NA	NA	NA	17	3	5	4	NA	1	NA	NA	2	1	1	2	4	1	4	1	NA	NA	0.003358	NA	0.002498	0.01283	0.00366	NA	NA	NA	NA	0.003947	0.004396	0.01109	0.005866	NA	0.001501	NA	NA	0.002306	0.001666	0.001352
Edwardsiella	G	2267	2	1	1	3	NA	NA	NA	NA	NA	7	NA	1	NA	NA	NA	NA	NA	3	NA	1	1	1	2	NA	NA	NA	NA	0.003358	0.002759	0.001249	0.009623	NA	NA	NA	NA	NA	0.001625	NA	0.002219	NA	NA	NA	NA	NA	0.003458	NA	0.001352
Salmonella	G	2277	2	NA	1	NA	NA	NA	NA	NA	1	4	NA	NA	1	NA	1	2	1	NA	NA	NA	1	NA	NA	1	NA	1	NA	0.003358	NA	0.001249	NA	NA	NA	NA	NA	0.001763	0.0009287	NA	NA	0.001467	NA	0.001501	0.002869	0.002226	NA	NA	NA
Sodalis	G	2279	2	NA	NA	2	1	3	2	2	3	7	8	7	1	3	1	NA	1	3	5	4	2	2	3	2	NA	NA	1	0.003358	NA	NA	0.006415	0.00122	0.008937	0.006505	0.02036	0.00529	0.001625	0.01172	0.01553	0.001467	0.00566	0.001501	NA	0.002226	0.003458	0.008329	0.005406
Buchnera	G	2260	1	NA	NA	NA	2	NA	NA	NA	NA	3	NA	NA	NA	NA	NA	NA	NA	NA	NA	NA	NA	NA	NA	NA	NA	NA	NA	0.001679	NA	NA	NA	0.00244	NA	NA	NA	NA	0.0006965	NA	NA	NA	NA	NA	NA	NA	NA	NA	NA
Yersinia	G	2281	1	NA	NA	2	2	2	NA	NA	1	10	1	1	NA	NA	1	1	1	2	2	NA	3	1	5	2	2	NA	NA	0.001679	NA	NA	0.006415	0.00244	0.005958	NA	NA	0.001763	0.002322	0.001465	0.002219	NA	NA	0.001501	0.001435	0.002226	0.002306	0.003332	NA
Halochromatium	G	2243	5	5	8	NA	1	NA	4	NA	6	43	5	4	5	7	2	4	NA	8	1	10	3	2	5	1	2	1	NA	0.008396	0.01379	0.009993	NA	0.00122	NA	0.01301	NA	0.01058	0.009983	0.007327	0.008875	0.007333	0.01321	0.003002	0.005739	NA	0.009222	0.001666	0.01352
Thiorhodococcus	G	2249	4	NA	3	17	26	18	2	1	NA	27	14	13	7	5	3	23	13	13	3	9	7	16	12	10	NA	NA	NA	0.006717	NA	0.003748	0.05453	0.03172	0.05362	0.006505	0.01018	NA	0.006269	0.02051	0.02884	0.01027	0.009433	0.004504	0.033	0.02894	0.01499	0.004998	0.01216
Allochromatium	G	2241	1	NA	NA	NA	7	1	3	1	4	31	4	4	2	2	2	2	NA	6	1	1	5	2	6	1	2	1	1	0.001679	NA	NA	NA	0.00854	0.002979	0.009757	0.01018	0.007053	0.007197	0.005861	0.008875	0.002933	0.003773	0.003002	0.002869	NA	0.006917	0.001666	0.001352
Thiocystis	G	2248	1	NA	NA	NA	NA	1	NA	NA	NA	1	NA	NA	NA	NA	NA	1	NA	NA	NA	NA	NA	NA	NA	NA	NA	NA	NA	0.001679	NA	NA	NA	NA	0.002979	NA	NA	NA	0.0002322	NA	NA	NA	NA	NA	0.001435	NA	NA	NA	NA
Halorhodospira	G	2251	5	4	10	2	3	4	2	NA	8	16	5	NA	5	7	7	4	1	11	8	9	3	5	8	2	5	NA	1	0.008396	0.01104	0.01249	0.006415	0.00366	0.01192	0.006505	NA	0.01411	0.003715	0.007327	NA	0.007333	0.01321	0.01051	0.005739	0.002226	0.01268	0.01333	0.01216
Halothiobacillus	G	2255	6	2	4	3	6	NA	NA	NA	2	40	5	2	6	8	4	7	NA	6	6	9	9	3	3	1	NA	NA	2	0.01008	0.005518	0.004997	0.009623	0.00732	NA	NA	NA	0.003527	0.009287	0.007327	0.004438	0.0088	0.01509	0.006005	0.01004	NA	0.006917	0.009995	0.01216
Thiofaba	G	2256	4	2	3	1	3	1	2	1	NA	26	2	3	4	4	4	1	NA	1	4	4	3	5	2	2	3	NA	NA	0.006717	0.005518	0.003748	0.003208	0.00366	0.002979	0.006505	0.01018	NA	0.006036	0.002931	0.006656	0.005866	0.007546	0.006005	0.001435	NA	0.001153	0.006663	0.005406
Thiovirga	G	2257	1	NA	3	4	11	4	1	NA	3	34	3	2	3	1	NA	7	3	6	1	2	2	5	7	4	1	NA	1	0.001679	NA	0.003748	0.01283	0.01342	0.01192	0.003252	NA	0.00529	0.007894	0.004396	0.004438	0.0044	0.001887	NA	0.01004	0.006679	0.006917	0.001666	0.002703
Vibrio	G	2348	23	9	20	9	24	10	8	4	15	107	16	12	19	13	16	27	14	17	21	22	14	23	25	14	1	2	3	0.03862	0.02483	0.02498	0.02887	0.02928	0.02979	0.02602	0.04071	0.02645	0.02484	0.02344	0.02663	0.02787	0.02453	0.02402	0.03874	0.03117	0.0196	0.03498	0.02973
Photobacterium	G	2346	1	3	1	NA	5	NA	2	1	1	14	3	3	3	2	NA	3	1	3	4	4	3	5	1	4	NA	NA	1	0.001679	0.008277	0.001249	NA	0.0061	NA	0.006505	0.01018	0.001763	0.00325	0.004396	0.006656	0.0044	0.003773	NA	0.004304	0.002226	0.003458	0.006663	0.005406
Pseudoalteromonas	G	2343	12	11	16	4	11	6	4	1	9	79	7	12	17	15	11	11	3	11	17	13	11	4	16	10	3	NA	1	0.02015	0.03035	0.01999	0.01283	0.01342	0.01787	0.01301	0.01018	0.01587	0.01834	0.01026	0.02663	0.02493	0.0283	0.01651	0.01578	0.006679	0.01268	0.02832	0.01757
Oceanimonas	G	2206	1	NA	NA	NA	NA	NA	NA	NA	NA	4	10	2	NA	NA	1	NA	NA	NA	NA	NA	NA	NA	NA	NA	NA	NA	NA	0.001679	NA	NA	NA	NA	NA	NA	NA	NA	0.0009287	0.01465	0.004438	NA	NA	0.001501	NA	NA	NA	NA	NA
Coxiella	G	2283	2	NA	NA	NA	NA	NA	NA	NA	NA	13	NA	NA	NA	2	1	7	NA	NA	2	NA	NA	NA	1	1	NA	NA	1	0.003358	NA	NA	NA	NA	NA	NA	NA	NA	0.003018	NA	NA	NA	0.003773	0.001501	0.01004	NA	NA	0.003332	NA
Rickettsiella	G	2284	1	NA	2	6	6	4	4	NA	3	23	5	3	3	1	1	5	4	5	1	2	NA	6	7	NA	NA	NA	NA	0.001679	NA	0.002498	0.01925	0.00732	0.01192	0.01301	NA	0.00529	0.00534	0.007327	0.006656	0.0044	0.001887	0.001501	0.007173	0.008905	0.005764	0.001666	0.002703
Francisella	G	2285	1	2	1	NA	2	NA	1	NA	NA	10	NA	1	1	2	2	3	1	2	2	1	2	6	2	3	NA	1	NA	0.001679	0.005518	0.001249	NA	0.00244	NA	0.003252	NA	NA	0.002322	NA	0.002219	0.001467	0.003773	0.003002	0.004304	0.002226	0.002306	0.003332	0.001352
Piscirickettsia	G	2332	2	2	3	4	4	5	1	1	2	26	2	3	4	2	NA	5	6	3	2	6	NA	7	4	2	1	1	NA	0.003358	0.005518	0.003748	0.01283	0.00488	0.0149	0.003252	0.01018	0.003527	0.006036	0.002931	0.006656	0.005866	0.003773	NA	0.007173	0.01336	0.003458	0.003332	0.00811
Thiothrix	G	2342	2	1	3	3	1	NA	NA	NA	NA	16	4	1	2	2	1	4	1	NA	4	3	NA	5	1	2	1	NA	NA	0.003358	0.002759	0.003748	0.009623	0.00122	NA	NA	NA	NA	0.003715	0.005861	0.002219	0.002933	0.003773	0.001501	0.005739	0.002226	NA	0.006663	0.004055
Thioploca	G	2341	1	2	3	5	10	1	3	NA	3	41	6	1	NA	3	5	1	7	5	1	5	7	6	5	4	2	1	NA	0.001679	0.005518	0.003748	0.01604	0.0122	0.002979	0.009757	NA	0.00529	0.009519	0.008792	0.002219	NA	0.00566	0.007506	0.001435	0.01558	0.005764	0.001666	0.006758
Crenothrix	G	2288	7	7	19	8	20	10	4	NA	9	62	10	9	9	6	10	16	5	22	7	17	10	8	11	8	1	NA	NA	0.01175	0.01931	0.02373	0.02566	0.0244	0.02979	0.01301	NA	0.01587	0.01439	0.01465	0.01997	0.0132	0.01132	0.01501	0.02295	0.01113	0.02536	0.01166	0.02298
Methylocaldum	G	2289	1	1	1	1	NA	NA	NA	NA	NA	6	2	2	1	3	1	1	1	1	2	1	2	NA	1	NA	1	NA	NA	0.001679	0.002759	0.001249	0.003208	NA	NA	NA	NA	NA	0.001393	0.002931	0.004438	0.001467	0.00566	0.001501	0.001435	0.002226	0.001153	0.003332	0.001352
Methylomonas	G	2291	1	NA	NA	NA	NA	NA	NA	NA	2	NA	1	1	NA	NA	NA	NA	NA	NA	1	NA	1	NA	NA	NA	NA	NA	NA	0.001679	NA	NA	NA	NA	NA	NA	NA	0.003527	NA	0.001465	0.002219	NA	NA	NA	NA	NA	NA	0.001666	NA
Thiohalorhabdus	G	2330	1	NA	1	NA	NA	NA	NA	NA	NA	2	NA	NA	NA	NA	NA	NA	1	NA	NA	NA	NA	NA	NA	NA	NA	NA	NA	0.001679	NA	0.001249	NA	NA	NA	NA	NA	NA	0.0004643	NA	NA	NA	NA	NA	NA	0.002226	NA	NA	NA
Cardiobacterium	G	2240	4	1	1	2	11	7	NA	2	5	21	10	1	1	1	3	9	3	3	1	NA	3	5	11	3	1	NA	NA	0.006717	0.002759	0.001249	0.006415	0.01342	0.02085	NA	0.02036	0.008816	0.004876	0.01465	0.002219	0.001467	0.001887	0.004504	0.01291	0.006679	0.003458	0.001666	NA
Haemophilus	G	2317	3	NA	2	NA	4	1	NA	NA	NA	12	4	2	NA	3	1	2	1	NA	NA	2	1	3	1	5	NA	NA	NA	0.005038	NA	0.002498	NA	0.00488	0.002979	NA	NA	NA	0.002786	0.005861	0.004438	NA	0.00566	0.001501	0.002869	0.002226	NA	NA	0.002703
Acidithiobacillus	G	2205	1	NA	2	1	NA	NA	NA	NA	1	5	NA	1	NA	NA	4	1	NA	3	NA	NA	1	1	NA	NA	NA	NA	NA	0.001679	NA	0.002498	0.003208	NA	NA	NA	NA	0.001763	0.001161	NA	0.002219	NA	NA	0.006005	0.001435	NA	0.003458	NA	NA
Wolbachia	G	2048	426	275	601	38	283	98	215	79	391	2573	404	238	384	341	466	293	88	503	405	464	442	376	355	246	161	37	92	0.7153	0.7587	0.7508	0.1219	0.3453	0.292	0.6993	0.8041	0.6894	0.5974	0.592	0.5281	0.5632	0.6433	0.6996	0.4204	0.1959	0.5799	0.6747	0.6271
Rickettsia	G	2047	7	1	8	3	8	2	1	1	4	61	7	3	9	3	7	7	2	10	9	9	10	8	9	4	3	NA	4	0.01175	0.002759	0.009993	0.009623	0.00976	0.005958	0.003252	0.01018	0.007053	0.01416	0.01026	0.006656	0.0132	0.00566	0.01051	0.01004	0.004452	0.01153	0.01499	0.01216
Ehrlichia	G	2045	4	2	15	NA	5	NA	1	NA	1	30	4	4	8	5	6	4	NA	9	4	5	7	4	3	3	3	NA	1	0.006717	0.005518	0.01874	NA	0.0061	NA	0.003252	NA	0.001763	0.006965	0.005861	0.008875	0.01173	0.009433	0.009007	0.005739	NA	0.01038	0.006663	0.006758
Candidatus Neoehrlichia	G	2044	1	NA	NA	NA	NA	NA	NA	NA	NA	1	NA	NA	1	NA	NA	NA	NA	1	NA	NA	1	NA	NA	1	NA	NA	NA	0.001679	NA	NA	NA	NA	NA	NA	NA	NA	0.0002322	NA	NA	0.001467	NA	NA	NA	NA	0.001153	NA	NA
Mesorhizobium	G	1979	10	6	12	NA	4	3	3	1	3	44	8	11	9	5	5	3	NA	16	11	7	7	6	7	6	3	1	2	0.01679	0.01655	0.01499	NA	0.00488	0.008937	0.009757	0.01018	0.00529	0.01022	0.01172	0.02441	0.0132	0.009433	0.007506	0.004304	NA	0.01844	0.01832	0.009461
Nitratireductor	G	1980	1	NA	NA	2	3	1	NA	NA	NA	NA	NA	1	NA	NA	1	1	NA	NA	2	NA	NA	1	1	1	NA	NA	NA	0.001679	NA	NA	0.006415	0.00366	0.002979	NA	NA	NA	NA	NA	0.002219	NA	NA	0.001501	0.001435	NA	NA	0.003332	NA
Hyphomicrobium	G	1967	13	6	7	NA	3	NA	2	NA	1	55	3	3	10	6	11	2	NA	1	5	4	8	3	4	2	NA	NA	1	0.02183	0.01655	0.008744	NA	0.00366	NA	0.006505	NA	0.001763	0.01277	0.004396	0.006656	0.01467	0.01132	0.01651	0.002869	NA	0.001153	0.008329	0.005406
Rhodoplanes	G	1971	7	4	8	33	84	31	4	2	12	107	30	17	15	7	17	56	57	50	9	27	23	32	45	25	11	1	2	0.01175	0.01104	0.009993	0.1059	0.1025	0.09235	0.01301	0.02036	0.02116	0.02484	0.04396	0.03772	0.022	0.01321	0.02552	0.08034	0.1269	0.05764	0.01499	0.03649
Devosia	G	1966	1	2	2	NA	4	NA	1	NA	NA	6	4	1	NA	2	5	5	6	6	2	5	5	5	4	2	1	NA	NA	0.001679	0.005518	0.002498	NA	0.00488	NA	0.003252	NA	NA	0.001393	0.005861	0.002219	NA	0.003773	0.007506	0.007173	0.01336	0.006917	0.003332	0.006758
Pedomicrobium	G	1969	1	2	3	4	4	NA	1	NA	NA	9	3	2	1	3	3	3	4	NA	1	NA	4	1	2	2	1	1	NA	0.001679	0.005518	0.003748	0.01283	0.00488	NA	0.003252	NA	NA	0.00209	0.004396	0.004438	0.001467	0.00566	0.004504	0.004304	0.008905	NA	0.001666	NA
Agrobacterium	G	1983	18	9	23	39	103	44	8	5	19	162	45	26	29	14	20	74	70	65	28	33	33	58	55	27	6	1	1	0.03023	0.02483	0.02873	0.1251	0.1257	0.1311	0.02602	0.05089	0.0335	0.03761	0.06594	0.05769	0.04253	0.02641	0.03002	0.1062	0.1558	0.07493	0.04664	0.0446
Rhizobium	G	1986	6	2	9	4	14	9	1	1	6	26	8	5	9	6	4	12	6	13	4	12	10	12	7	5	1	1	NA	0.01008	0.005518	0.01124	0.01283	0.01708	0.02681	0.003252	0.01018	0.01058	0.006036	0.01172	0.01109	0.0132	0.01132	0.006005	0.01722	0.01336	0.01499	0.006663	0.01622
Sinorhizobium	G	1988	3	2	4	20	25	14	3	1	6	58	9	11	14	7	9	26	24	23	7	11	8	9	18	13	3	2	1	0.005038	0.005518	0.004997	0.06415	0.0305	0.04171	0.009757	0.01018	0.01058	0.01347	0.01319	0.02441	0.02053	0.01321	0.01351	0.0373	0.05343	0.02651	0.01166	0.01487
Bradyrhizobium	G	1961	11	3	10	24	87	27	4	NA	6	107	48	26	19	9	16	44	58	37	16	40	17	39	47	32	4	1	3	0.01847	0.008277	0.01249	0.07698	0.1061	0.08044	0.01301	NA	0.01058	0.02484	0.07033	0.05769	0.02787	0.01698	0.02402	0.06312	0.1291	0.04265	0.02665	0.05406
Bosea	G	1960	4	4	8	NA	1	3	3	1	2	29	2	3	3	3	6	3	NA	5	7	2	12	7	2	7	1	NA	NA	0.006717	0.01104	0.009993	NA	0.00122	0.008937	0.009757	0.01018	0.003527	0.006733	0.002931	0.006656	0.0044	0.00566	0.009007	0.004304	NA	0.005764	0.01166	0.002703
Nitrobacter	G	1962	3	3	4	3	4	2	NA	NA	3	8	3	NA	1	NA	2	5	2	3	3	7	3	4	2	2	2	1	NA	0.005038	0.008277	0.004997	0.009623	0.00488	0.005958	NA	NA	0.00529	0.001857	0.004396	NA	0.001467	NA	0.003002	0.007173	0.004452	0.003458	0.004998	0.009461
Ochrobactrum	G	1963	8	5	12	103	199	92	7	6	25	202	58	48	49	22	26	96	145	116	18	62	44	89	73	50	NA	1	2	0.01343	0.01379	0.01499	0.3304	0.2428	0.2741	0.02277	0.06107	0.04408	0.0469	0.08499	0.1065	0.07186	0.04151	0.03903	0.1377	0.3228	0.1337	0.02999	0.0838
Methylobacterium	G	1972	2	NA	2	6	14	3	1	NA	2	13	7	NA	5	NA	4	13	2	6	5	7	2	7	5	5	1	NA	1	0.003358	NA	0.002498	0.01925	0.01708	0.008937	0.003252	NA	0.003527	0.003018	0.01026	NA	0.007333	NA	0.006005	0.01865	0.004452	0.006917	0.008329	0.009461
Methylosinus	G	1974	2	2	NA	15	21	10	NA	NA	4	30	6	8	5	3	2	18	32	12	5	10	9	8	7	8	NA	NA	NA	0.003358	0.005518	NA	0.04812	0.02562	0.02979	NA	NA	0.007053	0.006965	0.008792	0.01775	0.007333	0.00566	0.003002	0.02582	0.07124	0.01383	0.008329	0.01352
Swaminathania	G	2030	11	2	12	9	21	3	4	3	12	81	10	4	7	9	7	7	7	13	8	14	6	11	11	11	3	2	1	0.01847	0.005518	0.01499	0.02887	0.02562	0.008937	0.01301	0.03053	0.02116	0.01881	0.01465	0.008875	0.01027	0.01698	0.01051	0.01004	0.01558	0.01499	0.01333	0.01892
Acidocella	G	2026	6	3	7	4	7	4	2	1	6	37	9	4	8	4	5	9	5	13	6	6	8	10	8	6	2	1	2	0.01008	0.008277	0.008744	0.01283	0.00854	0.01192	0.006505	0.01018	0.01058	0.00859	0.01319	0.008875	0.01173	0.007546	0.007506	0.01291	0.01113	0.01499	0.009995	0.00811
Acetobacter	G	2022	2	NA	NA	NA	1	NA	NA	NA	1	3	NA	NA	NA	NA	NA	1	1	NA	NA	NA	1	NA	1	NA	NA	NA	NA	0.003358	NA	NA	NA	0.00122	NA	NA	NA	0.001763	0.0006965	NA	NA	NA	NA	NA	0.001435	0.002226	NA	NA	NA
Gluconobacter	G	2027	1	NA	NA	1	NA	NA	NA	NA	1	NA	NA	NA	3	NA	NA	1	NA	NA	NA	NA	NA	1	NA	NA	NA	NA	NA	0.001679	NA	NA	0.003208	NA	NA	NA	NA	0.001763	NA	NA	NA	0.0044	NA	NA	0.001435	NA	NA	NA	NA
Azospirillum	G	2031	2	5	4	16	45	12	3	2	4	49	17	8	7	6	13	25	14	18	3	11	11	14	20	5	1	NA	NA	0.003358	0.01379	0.004997	0.05132	0.0549	0.03575	0.009757	0.02036	0.007053	0.01138	0.02491	0.01775	0.01027	0.01132	0.01952	0.03587	0.03117	0.02075	0.004998	0.01487
Sphingobium	G	2056	18	10	20	3	14	6	6	2	18	92	13	9	13	11	8	13	9	20	20	20	12	17	17	6	3	2	NA	0.03023	0.02759	0.02498	0.009623	0.01708	0.01787	0.01951	0.02036	0.03174	0.02136	0.01905	0.01997	0.01907	0.02075	0.01201	0.01865	0.02004	0.02306	0.03332	0.02703
Kaistobacter	G	2054	8	2	5	2	5	1	3	NA	9	41	8	6	7	3	7	8	3	7	3	7	9	11	2	4	3	1	2	0.01343	0.005518	0.006246	0.006415	0.0061	0.002979	0.009757	NA	0.01587	0.009519	0.01172	0.01331	0.01027	0.00566	0.01051	0.01148	0.006679	0.00807	0.004998	0.009461
Sphingomonas	G	2057	5	3	12	NA	12	2	4	1	4	23	5	6	4	5	6	4	3	9	7	10	5	2	1	3	1	NA	NA	0.008396	0.008277	0.01499	NA	0.01464	0.005958	0.01301	0.01018	0.007053	0.00534	0.007327	0.01331	0.005866	0.009433	0.009007	0.005739	0.006679	0.01038	0.01166	0.01352
Lutibacterium	G	2052	3	2	1	NA	1	NA	NA	NA	NA	9	NA	2	NA	2	3	2	NA	2	5	1	4	NA	2	3	1	NA	NA	0.005038	0.005518	0.001249	NA	0.00122	NA	NA	NA	NA	0.00209	NA	0.004438	NA	0.003773	0.004504	0.002869	NA	0.002306	0.008329	0.001352
Octadecabacter	G	2007	3	NA	3	NA	3	NA	1	NA	2	1	1	3	9	6	1	3	NA	4	3	NA	NA	NA	1	NA	NA	NA	NA	0.005038	NA	0.003748	NA	0.00366	NA	0.003252	NA	0.003527	0.0002322	0.001465	0.006656	0.0132	0.01132	0.001501	0.004304	NA	0.004611	0.004998	NA
Hyphomonas	G	1996	1	1	NA	NA	NA	NA	NA	NA	NA	2	NA	NA	NA	NA	NA	NA	NA	NA	NA	NA	NA	NA	NA	NA	NA	NA	NA	0.001679	0.002759	NA	NA	NA	NA	NA	NA	NA	0.0004643	NA	NA	NA	NA	NA	NA	NA	NA	NA	NA
Oceanicaulis	G	1998	1	NA	NA	NA	NA	NA	NA	NA	NA	NA	NA	NA	NA	NA	NA	NA	NA	NA	NA	NA	NA	NA	NA	1	NA	NA	NA	0.001679	NA	NA	NA	NA	NA	NA	NA	NA	NA	NA	NA	NA	NA	NA	NA	NA	NA	NA	NA
Thalassospira	G	1950	1	NA	1	NA	NA	NA	NA	NA	NA	NA	1	NA	NA	NA	1	3	NA	1	3	NA	1	NA	1	NA	NA	NA	NA	0.001679	NA	0.001249	NA	NA	NA	NA	NA	NA	NA	0.001465	NA	NA	NA	0.001501	0.004304	NA	0.001153	0.004998	NA
Sorangium	G	2186	8	11	29	14	33	8	6	2	21	106	19	10	17	15	17	22	21	26	9	19	18	25	28	19	6	1	1	0.01343	0.03035	0.03623	0.04491	0.04026	0.02383	0.01951	0.02036	0.03703	0.02461	0.02784	0.02219	0.02493	0.0283	0.02552	0.03156	0.04675	0.02997	0.01499	0.02568
Myxococcus	G	2182	3	NA	2	5	21	7	2	NA	5	54	11	NA	4	2	3	6	5	7	6	3	6	8	8	8	NA	NA	NA	0.005038	NA	0.002498	0.01604	0.02562	0.02085	0.006505	NA	0.008816	0.01254	0.01612	NA	0.005866	0.003773	0.004504	0.008608	0.01113	0.00807	0.009995	0.004055
Corallococcus	G	2181	1	2	1	11	26	10	4	NA	8	68	7	10	8	1	3	20	10	14	11	9	5	15	12	12	NA	NA	NA	0.001679	0.005518	0.001249	0.03528	0.03172	0.02979	0.01301	NA	0.01411	0.01579	0.01026	0.02219	0.01173	0.001887	0.004504	0.02869	0.02226	0.01614	0.01832	0.01216
Bacteriovorax	G	2151	21	19	43	23	49	28	13	3	28	177	41	27	27	28	26	51	35	54	32	39	28	44	38	35	9	1	6	0.03526	0.05242	0.05371	0.07378	0.05978	0.08342	0.04228	0.03053	0.04937	0.04109	0.06008	0.05991	0.0396	0.05283	0.03903	0.07317	0.07792	0.06225	0.05331	0.05271
Bdellovibrio	G	2152	9	4	11	2	6	4	2	1	4	32	8	3	6	5	3	12	4	2	7	6	7	4	10	NA	1	NA	5	0.01511	0.01104	0.01374	0.006415	0.00732	0.01192	0.006505	0.01018	0.007053	0.007429	0.01172	0.006656	0.0088	0.009433	0.004504	0.01722	0.008905	0.002306	0.01166	0.00811
Desulfovibrio	G	2171	3	6	2	1	5	1	NA	NA	2	12	3	1	1	3	2	4	NA	1	NA	2	4	2	3	2	2	NA	1	0.005038	0.01655	0.002498	0.003208	0.0061	0.002979	NA	NA	0.003527	0.002786	0.004396	0.002219	0.001467	0.00566	0.003002	0.005739	NA	0.001153	NA	0.002703
Lawsonia	G	2172	1	NA	1	2	3	4	1	NA	2	7	1	NA	1	1	1	6	4	1	2	1	4	5	2	3	NA	NA	NA	0.001679	NA	0.001249	0.006415	0.00366	0.01192	0.003252	NA	0.003527	0.001625	0.001465	NA	0.001467	0.001887	0.001501	0.008608	0.008905	0.001153	0.003332	0.001352
Geobacter	G	2176	4	2	2	1	1	2	NA	NA	1	15	2	NA	1	3	1	5	1	3	3	3	4	1	3	2	1	NA	NA	0.006717	0.005518	0.002498	0.003208	0.00122	0.005958	NA	NA	0.001763	0.003483	0.002931	NA	0.001467	0.00566	0.001501	0.007173	0.002226	0.003458	0.004998	0.004055
Variovorax	G	2100	6	3	6	14	32	12	1	1	8	56	18	11	16	8	11	25	25	24	8	14	9	22	19	19	2	1	NA	0.01008	0.008277	0.007495	0.04491	0.03904	0.03575	0.003252	0.01018	0.01411	0.013	0.02638	0.02441	0.02347	0.01509	0.01651	0.03587	0.05566	0.02767	0.01333	0.01892
Acidovorax	G	2071	2	NA	NA	4	1	NA	NA	NA	1	4	3	NA	NA	NA	1	4	2	3	NA	3	1	4	2	1	NA	NA	NA	0.003358	NA	NA	0.01283	0.00122	NA	NA	NA	0.001763	0.0009287	0.004396	NA	NA	NA	0.001501	0.005739	0.004452	0.003458	NA	0.004055
Rubrivivax	G	2095	2	NA	1	1	5	NA	NA	NA	1	10	1	1	2	2	3	1	1	NA	1	1	2	2	NA	1	NA	NA	NA	0.003358	NA	0.001249	0.003208	0.0061	NA	NA	NA	0.001763	0.002322	0.001465	0.002219	0.002933	0.003773	0.004504	0.001435	0.002226	NA	0.001666	0.001352
Comamonas	G	2075	1	1	NA	NA	3	2	NA	NA	NA	2	2	1	1	NA	1	3	1	5	NA	1	3	NA	1	1	NA	NA	NA	0.001679	0.002759	NA	NA	0.00366	0.005958	NA	NA	NA	0.0004643	0.002931	0.002219	0.001467	NA	0.001501	0.004304	0.002226	0.005764	NA	0.001352
Pelomonas	G	2089	1	NA	3	1	2	1	NA	NA	1	2	1	NA	1	NA	2	4	1	1	3	1	NA	NA	2	NA	NA	NA	NA	0.001679	NA	0.003748	0.003208	0.00244	0.002979	NA	NA	0.001763	0.0004643	0.001465	NA	0.001467	NA	0.003002	0.005739	0.002226	0.001153	0.004998	0.001352
Rhodoferax	G	2093	1	NA	2	NA	3	NA	NA	NA	2	9	NA	NA	NA	1	3	2	1	3	1	2	2	1	3	NA	NA	NA	NA	0.001679	NA	0.002498	NA	0.00366	NA	NA	NA	0.003527	0.00209	NA	NA	NA	0.001887	0.004504	0.002869	0.002226	0.003458	0.001666	0.002703
Achromobacter	G	2060	4	2	9	2	7	1	7	1	13	46	12	8	7	2	5	2	1	5	9	10	11	17	8	9	NA	1	NA	0.006717	0.005518	0.01124	0.006415	0.00854	0.002979	0.02277	0.01018	0.02292	0.01068	0.01758	0.01775	0.01027	0.003773	0.007506	0.002869	0.002226	0.005764	0.01499	0.01352
Pigmentiphaga	G	2063	2	NA	NA	1	1	NA	1	NA	1	3	NA	1	1	NA	NA	1	1	4	1	NA	NA	NA	1	1	NA	1	NA	0.003358	NA	NA	0.003208	0.00122	NA	0.003252	NA	0.001763	0.0006965	NA	0.002219	0.001467	NA	NA	0.001435	0.002226	0.004611	0.001666	NA
Burkholderia	G	2066	4	7	6	4	13	1	6	2	7	32	7	6	5	2	8	7	2	5	4	6	6	9	11	1	3	NA	NA	0.006717	0.01931	0.007495	0.01283	0.01586	0.002979	0.01951	0.02036	0.01234	0.007429	0.01026	0.01331	0.007333	0.003773	0.01201	0.01004	0.004452	0.005764	0.006663	0.00811
Lautropia	G	2068	1	1	7	2	1	1	NA	NA	4	15	4	3	1	1	6	1	1	7	3	3	2	3	5	3	2	NA	NA	0.001679	0.002759	0.008744	0.006415	0.00122	0.002979	NA	NA	0.007053	0.003483	0.005861	0.006656	0.001467	0.001887	0.009007	0.001435	0.002226	0.00807	0.004998	0.004055
Neisseria	G	2122	8	2	10	1	6	4	3	NA	2	41	6	4	5	4	9	16	6	16	9	8	2	14	5	8	1	NA	NA	0.01343	0.005518	0.01249	0.003208	0.00732	0.01192	0.009757	NA	0.003527	0.009519	0.008792	0.008875	0.007333	0.007546	0.01351	0.02295	0.01336	0.01844	0.01499	0.01081
Vitreoscilla	G	2123	1	NA	NA	NA	NA	NA	NA	NA	NA	1	1	NA	NA	NA	NA	NA	NA	NA	NA	NA	NA	NA	1	NA	NA	NA	NA	0.001679	NA	NA	NA	NA	NA	NA	NA	NA	0.0002322	0.001465	NA	NA	NA	NA	NA	NA	NA	NA	NA
Zoogloea	G	2148	11	3	9	71	136	48	5	4	19	138	65	46	28	12	25	81	92	60	29	30	21	69	47	39	1	NA	5	0.01847	0.008277	0.01124	0.2277	0.1659	0.143	0.01626	0.04071	0.0335	0.03204	0.09525	0.1021	0.04106	0.02264	0.03753	0.1162	0.2048	0.06917	0.04831	0.04055
Propionivibrio	G	2140	1	NA	NA	1	1	NA	NA	NA	NA	1	NA	NA	NA	NA	NA	2	NA	NA	1	NA	NA	NA	NA	NA	NA	NA	NA	0.001679	NA	NA	0.003208	0.00122	NA	NA	NA	NA	0.0002322	NA	NA	NA	NA	NA	0.002869	NA	NA	0.001666	NA
Gallionella	G	2111	2	3	5	4	6	6	NA	NA	4	46	4	2	6	6	4	7	3	12	1	11	3	10	13	4	2	NA	2	0.003358	0.008277	0.006246	0.01283	0.00732	0.01787	NA	NA	0.007053	0.01068	0.005861	0.004438	0.0088	0.01132	0.006005	0.01004	0.006679	0.01383	0.001666	0.01487
Thiobacillus	G	2112	1	2	3	2	6	3	1	NA	1	4	2	1	1	NA	NA	4	5	2	2	1	2	4	1	3	NA	NA	NA	0.001679	0.005518	0.003748	0.006415	0.00732	0.008937	0.003252	NA	0.001763	0.0009287	0.002931	0.002219	0.001467	NA	NA	0.005739	0.01113	0.002306	0.003332	0.001352
Nitrosospira	G	2125	1	1	NA	NA	1	1	NA	NA	NA	4	NA	1	1	NA	NA	NA	NA	NA	1	1	1	NA	1	NA	NA	NA	NA	0.001679	0.002759	NA	NA	0.00122	0.002979	NA	NA	NA	0.0009287	NA	0.002219	0.001467	NA	NA	NA	NA	NA	0.001666	0.001352
Campylobacter	G	2197	41	20	50	19	88	28	15	10	34	283	56	34	45	37	44	65	43	60	43	50	54	59	35	34	12	3	12	0.06885	0.05518	0.06246	0.06095	0.1074	0.08342	0.04879	0.1018	0.05995	0.0657	0.08206	0.07544	0.066	0.0698	0.06605	0.09325	0.09573	0.06917	0.07163	0.06758
Arcobacter	G	2196	38	27	61	37	96	36	18	10	46	350	63	42	58	49	57	96	61	82	49	66	71	73	75	55	12	8	7	0.06381	0.07449	0.0762	0.1187	0.1171	0.1072	0.05854	0.1018	0.08111	0.08126	0.09231	0.09319	0.08506	0.09244	0.08557	0.1377	0.1358	0.09453	0.08163	0.0892
Sulfurospirillum	G	2198	1	NA	NA	1	NA	NA	NA	1	NA	1	1	NA	NA	NA	NA	1	2	NA	NA	NA	1	1	1	1	NA	NA	NA	0.001679	NA	NA	0.003208	NA	NA	NA	0.01018	NA	0.0002322	0.001465	NA	NA	NA	NA	0.001435	0.004452	NA	NA	NA
Sulfuricurvum	G	2201	3	2	5	6	7	8	1	1	4	35	8	7	8	2	4	11	4	9	6	6	7	7	4	4	4	NA	1	0.005038	0.005518	0.006246	0.01925	0.00854	0.02383	0.003252	0.01018	0.007053	0.008126	0.01172	0.01553	0.01173	0.003773	0.006005	0.01578	0.008905	0.01038	0.009995	0.00811
Mariprofundus	G	2368	2	NA	4	1	3	2	1	NA	3	20	1	2	5	1	5	6	2	2	3	1	2	2	1	NA	1	NA	NA	0.003358	NA	0.004997	0.003208	0.00366	0.005958	0.003252	NA	0.00529	0.004643	0.001465	0.004438	0.007333	0.001887	0.007506	0.008608	0.004452	0.002306	0.004998	0.001352
Faecalibacterium	G	1829	36	17	52	6	10	3	16	5	26	276	28	25	37	24	38	8	2	18	28	39	43	32	28	21	4	9	4	0.06045	0.0469	0.06496	0.01925	0.0122	0.008937	0.05204	0.05089	0.04585	0.06408	0.04103	0.05547	0.05426	0.04528	0.05705	0.01148	0.004452	0.02075	0.04664	0.05271
Ruminococcus	G	1831	5	1	5	6	16	9	2	2	7	23	7	5	4	5	5	8	12	8	4	4	6	11	12	3	1	1	NA	0.008396	0.002759	0.006246	0.01925	0.01952	0.02681	0.006505	0.02036	0.01234	0.00534	0.01026	0.01109	0.005866	0.009433	0.007506	0.01148	0.02671	0.009222	0.006663	0.005406
Oscillospira	G	1830	4	3	5	2	5	2	3	NA	2	30	6	5	7	4	7	5	6	6	3	8	7	4	3	4	NA	1	2	0.006717	0.008277	0.006246	0.006415	0.0061	0.005958	0.009757	NA	0.003527	0.006965	0.008792	0.01109	0.01027	0.007546	0.01051	0.007173	0.01336	0.006917	0.004998	0.01081
Sedimentibacter	G	1872	6	1	5	NA	8	4	5	NA	3	22	2	3	6	4	3	2	NA	8	3	2	1	4	NA	2	2	NA	NA	0.01008	0.002759	0.006246	NA	0.00976	0.01192	0.01626	NA	0.00529	0.005108	0.002931	0.006656	0.0088	0.007546	0.004504	0.002869	NA	0.009222	0.004998	0.002703
1-68	G	1863	2	2	NA	NA	4	1	NA	NA	NA	13	1	1	NA	NA	3	2	1	NA	3	1	1	NA	1	1	NA	1	NA	0.003358	0.005518	NA	NA	0.00488	0.002979	NA	NA	NA	0.003018	0.001465	0.002219	NA	NA	0.004504	0.002869	0.002226	NA	0.004998	0.001352
Helcococcus	G	1869	1	NA	NA	NA	NA	NA	NA	NA	NA	NA	NA	NA	NA	NA	NA	NA	NA	NA	NA	NA	NA	NA	NA	1	NA	NA	NA	0.001679	NA	NA	NA	NA	NA	NA	NA	NA	NA	NA	NA	NA	NA	NA	NA	NA	NA	NA	NA
Clostridium	G	1777	6	4	9	13	16	7	8	1	5	70	13	2	10	13	9	10	17	9	8	12	12	13	13	10	2	NA	NA	0.01008	0.01104	0.01124	0.0417	0.01952	0.02085	0.02602	0.01018	0.008816	0.01625	0.01905	0.004438	0.01467	0.02453	0.01351	0.01435	0.03785	0.01038	0.01333	0.01622
Thermoanaerobacterium	G	1784	1	NA	1	NA	NA	1	NA	NA	NA	1	1	NA	NA	NA	NA	NA	NA	NA	NA	NA	NA	NA	NA	NA	NA	NA	NA	0.001679	NA	0.001249	NA	NA	0.002979	NA	NA	NA	0.0002322	0.001465	NA	NA	NA	NA	NA	NA	NA	NA	NA
Desulfotomaculum	G	1814	2	NA	1	NA	5	NA	1	NA	NA	8	3	1	1	1	1	4	1	3	NA	2	NA	2	NA	4	NA	NA	NA	0.003358	NA	0.001249	NA	0.0061	NA	0.003252	NA	NA	0.001857	0.004396	0.002219	0.001467	0.001887	0.001501	0.005739	0.002226	0.003458	NA	0.002703
Pelotomaculum	G	1818	2	2	NA	NA	2	NA	NA	NA	NA	11	1	2	1	1	2	5	2	3	NA	NA	1	4	1	NA	NA	NA	NA	0.003358	0.005518	NA	NA	0.00244	NA	NA	NA	NA	0.002554	0.001465	0.004438	0.001467	0.001887	0.003002	0.007173	0.004452	0.003458	NA	NA
Desulfosporosinus	G	1813	1	NA	NA	1	1	1	NA	NA	NA	1	1	NA	NA	1	1	NA	1	2	NA	2	NA	8	1	1	NA	NA	NA	0.001679	NA	NA	0.003208	0.00122	0.002979	NA	NA	NA	0.0002322	0.001465	NA	NA	0.001887	0.001501	NA	0.002226	0.002306	NA	0.002703
Blautia	G	1797	1	NA	2	NA	2	NA	1	NA	1	6	2	1	1	NA	NA	NA	1	2	NA	1	2	1	1	1	NA	NA	NA	0.001679	NA	0.002498	NA	0.00244	NA	0.003252	NA	0.001763	0.001393	0.002931	0.002219	0.001467	NA	NA	NA	0.002226	0.002306	NA	0.001352
[Ruminococcus]	G	1810	1	NA	NA	NA	NA	NA	NA	NA	1	NA	2	NA	NA	NA	NA	NA	NA	NA	1	1	1	NA	NA	NA	NA	NA	NA	0.001679	NA	NA	NA	NA	NA	NA	NA	0.001763	NA	0.002931	NA	NA	NA	NA	NA	NA	NA	0.001666	0.001352
Acetobacterium	G	1788	3	4	4	1	10	1	1	NA	7	36	8	5	7	3	5	4	6	9	2	7	4	6	5	11	1	NA	NA	0.005038	0.01104	0.004997	0.003208	0.0122	0.002979	0.003252	NA	0.01234	0.008358	0.01172	0.01109	0.01027	0.00566	0.007506	0.005739	0.01336	0.01038	0.003332	0.009461
Gracilibacter	G	1793	1	1	NA	NA	2	2	NA	NA	NA	3	NA	NA	NA	NA	NA	2	NA	5	NA	1	NA	NA	NA	NA	NA	NA	NA	0.001679	0.002759	NA	NA	0.00244	0.005958	NA	NA	NA	0.0006965	NA	NA	NA	NA	NA	0.002869	NA	0.005764	NA	0.001352
Coprothermobacter	G	1896	1	NA	NA	NA	1	NA	NA	NA	NA	2	NA	NA	1	NA	NA	1	NA	NA	NA	NA	NA	NA	NA	NA	NA	NA	NA	0.001679	NA	NA	NA	0.00122	NA	NA	NA	NA	0.0004643	NA	NA	0.001467	NA	NA	0.001435	NA	NA	NA	NA
Staphylococcus	G	1738	21	17	48	23	72	20	7	3	44	187	41	20	48	50	28	43	32	50	32	48	31	30	42	36	8	5	7	0.03526	0.0469	0.05996	0.07378	0.08784	0.05958	0.02277	0.03053	0.07758	0.04342	0.06008	0.04438	0.0704	0.09433	0.04203	0.06169	0.07124	0.05764	0.05331	0.06488
Bacillus	G	1704	6	4	6	2	10	NA	4	1	3	32	6	5	4	8	11	6	6	3	10	6	3	10	6	8	5	NA	NA	0.01008	0.01104	0.007495	0.006415	0.0122	NA	0.01301	0.01018	0.00529	0.007429	0.008792	0.01109	0.005866	0.01509	0.01651	0.008608	0.01336	0.003458	0.01666	0.00811
Paenibacillus	G	1721	3	3	4	2	7	NA	2	NA	2	13	4	4	1	4	3	7	2	3	3	6	1	6	2	5	1	NA	1	0.005038	0.008277	0.004997	0.006415	0.00854	NA	0.006505	NA	0.003527	0.003018	0.005861	0.008875	0.001467	0.007546	0.004504	0.01004	0.004452	0.003458	0.004998	0.00811
Brevibacillus	G	1719	1	1	6	NA	1	2	NA	NA	NA	11	2	NA	1	2	NA	6	NA	3	2	NA	1	NA	2	1	NA	NA	NA	0.001679	0.002759	0.007495	NA	0.00122	0.005958	NA	NA	NA	0.002554	0.002931	NA	0.001467	0.003773	NA	0.008608	NA	0.003458	0.003332	NA
Streptococcus	G	1765	7	2	8	2	6	2	2	NA	6	35	10	4	6	1	7	7	4	8	2	6	2	13	7	14	NA	1	NA	0.01175	0.005518	0.009993	0.006415	0.00732	0.005958	0.006505	NA	0.01058	0.008126	0.01465	0.008875	0.0088	0.001887	0.01051	0.01004	0.008905	0.009222	0.003332	0.00811
Lactobacillus	G	1759	4	1	3	1	3	1	2	NA	1	3	5	1	2	2	NA	1	NA	2	3	2	3	7	3	1	NA	NA	NA	0.006717	0.002759	0.003748	0.003208	0.00366	0.002979	0.006505	NA	0.001763	0.0006965	0.007327	0.002219	0.002933	0.003773	NA	0.001435	NA	0.002306	0.004998	0.002703
Trichococcus	G	1755	1	2	1	NA	NA	NA	NA	NA	NA	4	NA	NA	1	NA	1	NA	NA	NA	NA	NA	2	NA	NA	1	NA	NA	NA	0.001679	0.005518	0.001249	NA	NA	NA	NA	NA	NA	0.0009287	NA	NA	0.001467	NA	0.001501	NA	NA	NA	NA	NA
Allobaculum	G	1898	1	NA	NA	NA	NA	NA	NA	NA	NA	2	NA	NA	1	NA	NA	NA	1	NA	1	NA	NA	NA	NA	1	NA	NA	NA	0.001679	NA	NA	NA	NA	NA	NA	NA	NA	0.0004643	NA	NA	0.001467	NA	NA	NA	0.002226	NA	0.001666	NA
Bacteroides	G	1497	2	NA	NA	NA	NA	NA	NA	NA	1	3	1	NA	1	1	NA	1	2	1	NA	1	1	2	1	NA	NA	NA	NA	0.003358	NA	NA	NA	NA	NA	NA	NA	0.001763	0.0006965	0.001465	NA	0.001467	0.001887	NA	0.001435	0.004452	0.001153	NA	0.001352
Prevotella	G	1504	1	3	2	NA	2	1	NA	NA	1	10	1	2	4	2	4	NA	2	2	NA	3	2	2	1	2	NA	NA	NA	0.001679	0.008277	0.002498	NA	0.00244	0.002979	NA	NA	0.001763	0.002322	0.001465	0.004438	0.005866	0.003773	0.006005	NA	0.004452	0.002306	NA	0.004055
Aequorivita	G	1551	1	NA	NA	NA	NA	NA	NA	NA	NA	3	NA	NA	NA	NA	1	NA	NA	NA	1	1	NA	NA	NA	1	NA	NA	1	0.001679	NA	NA	NA	NA	NA	NA	NA	NA	0.0006965	NA	NA	NA	NA	0.001501	NA	NA	NA	0.001666	0.001352
Flavobacterium	G	1558	1	NA	2	16	27	8	1	NA	3	26	7	4	7	3	6	10	18	10	4	5	4	9	13	6	NA	NA	NA	0.001679	NA	0.002498	0.05132	0.03294	0.02383	0.003252	NA	0.00529	0.006036	0.01026	0.008875	0.01027	0.00566	0.009007	0.01435	0.04007	0.01153	0.006663	0.006758
Lewinella	G	1610	2	NA	NA	NA	NA	NA	NA	NA	NA	NA	NA	NA	NA	NA	NA	NA	NA	NA	NA	NA	NA	NA	1	NA	NA	NA	NA	0.003358	NA	NA	NA	NA	NA	NA	NA	NA	NA	NA	NA	NA	NA	NA	NA	NA	NA	NA	NA
Sediminibacterium	G	1606	1	NA	1	1	1	NA	1	NA	1	5	1	1	1	2	2	5	NA	NA	3	4	1	1	4	3	NA	NA	NA	0.001679	NA	0.001249	0.003208	0.00122	NA	0.003252	NA	0.001763	0.001161	0.001465	0.002219	0.001467	0.003773	0.003002	0.007173	NA	NA	0.004998	0.005406
Hymenobacter	G	1521	2	NA	1	2	1	NA	1	1	NA	8	3	2	1	NA	NA	3	2	2	3	2	2	NA	2	1	NA	NA	NA	0.003358	NA	0.001249	0.006415	0.00122	NA	0.003252	0.01018	NA	0.001857	0.004396	0.004438	0.001467	NA	NA	0.004304	0.004452	0.002306	0.004998	0.002703
Leadbetterella	G	1523	1	NA	NA	NA	NA	NA	NA	NA	NA	NA	NA	NA	NA	NA	NA	NA	NA	NA	NA	NA	NA	NA	NA	NA	NA	NA	NA	0.001679	NA	NA	NA	NA	NA	NA	NA	NA	NA	NA	NA	NA	NA	NA	NA	NA	NA	NA	NA
Sporocytophaga	G	1530	1	NA	NA	NA	1	1	NA	NA	1	3	NA	NA	NA	NA	1	2	1	NA	1	2	NA	NA	NA	NA	NA	NA	NA	0.001679	NA	NA	NA	0.00122	0.002979	NA	NA	0.001763	0.0006965	NA	NA	NA	NA	0.001501	0.002869	0.002226	NA	0.001666	0.002703
Salinibacter	G	1597	1	NA	NA	1	NA	NA	NA	NA	1	3	NA	NA	1	NA	NA	NA	NA	2	1	2	NA	1	1	1	NA	NA	NA	0.001679	NA	NA	0.003208	NA	NA	NA	NA	0.001763	0.0006965	NA	NA	0.001467	NA	NA	NA	NA	0.002306	0.001666	0.002703
Candidatus Koribacter	G	1339	1	NA	1	NA	1	1	NA	NA	NA	3	NA	NA	NA	NA	NA	1	NA	NA	NA	1	NA	1	1	NA	1	NA	NA	0.001679	NA	0.001249	NA	0.00122	0.002979	NA	NA	NA	0.0006965	NA	NA	NA	NA	NA	0.001435	NA	NA	NA	0.001352
Geothrix	G	1340	1	1	NA	1	1	NA	NA	NA	NA	11	3	NA	NA	NA	NA	1	NA	NA	NA	NA	1	NA	1	NA	NA	NA	NA	0.001679	0.002759	NA	0.003208	0.00122	NA	NA	NA	NA	0.002554	0.004396	NA	NA	NA	NA	0.001435	NA	NA	NA	NA
Streptomyces	G	1461	10	6	12	3	11	3	3	1	5	42	12	4	10	3	10	8	10	9	8	9	8	7	9	7	NA	1	4	0.01679	0.01655	0.01499	0.009623	0.01342	0.008937	0.009757	0.01018	0.008816	0.009751	0.01758	0.008875	0.01467	0.00566	0.01501	0.01148	0.02226	0.01038	0.01333	0.01216
Corynebacterium	G	1369	6	2	5	5	11	5	2	2	2	29	10	4	4	2	6	6	1	7	4	10	4	6	7	1	1	1	1	0.01008	0.005518	0.006246	0.01604	0.01342	0.0149	0.006505	0.02036	0.003527	0.006733	0.01465	0.008875	0.005866	0.003773	0.009007	0.008608	0.002226	0.00807	0.006663	0.01352
Brachybacterium	G	1371	1	NA	2	1	1	1	1	NA	1	2	NA	NA	3	NA	2	1	1	1	NA	2	1	1	NA	NA	NA	NA	2	0.001679	NA	0.002498	0.003208	0.00122	0.002979	0.003252	NA	0.001763	0.0004643	NA	NA	0.0044	NA	0.003002	0.001435	0.002226	0.001153	NA	0.002703
Glycomyces	G	1380	1	NA	NA	1	NA	NA	NA	NA	NA	1	NA	NA	NA	NA	NA	1	NA	1	NA	NA	2	NA	NA	NA	NA	NA	NA	0.001679	NA	NA	0.003208	NA	NA	NA	NA	NA	0.0002322	NA	NA	NA	NA	NA	0.001435	NA	0.001153	NA	NA
Candidatus Aquiluna	G	1395	1	NA	NA	NA	1	NA	NA	NA	NA	1	1	NA	NA	NA	NA	NA	NA	NA	NA	NA	NA	NA	NA	NA	NA	NA	NA	0.001679	NA	NA	NA	0.00122	NA	NA	NA	NA	0.0002322	0.001465	NA	NA	NA	NA	NA	NA	NA	NA	NA
Promicromonospora	G	1442	1	NA	NA	NA	NA	NA	NA	NA	1	1	1	1	1	1	1	NA	1	1	1	NA	NA	2	NA	NA	NA	NA	NA	0.001679	NA	NA	NA	NA	NA	NA	NA	0.001763	0.0002322	0.001465	0.002219	0.001467	0.001887	0.001501	NA	0.002226	0.001153	0.001666	NA
Propionibacterium	G	1446	1	NA	NA	NA	1	NA	NA	NA	NA	NA	NA	1	NA	NA	NA	NA	NA	NA	NA	NA	NA	NA	1	NA	NA	NA	NA	0.001679	NA	NA	NA	0.00122	NA	NA	NA	NA	NA	NA	0.002219	NA	NA	NA	NA	NA	NA	NA	NA
Leptolyngbya	G	1683	3	NA	4	2	3	2	1	1	3	17	5	6	6	4	2	NA	4	6	3	4	9	4	12	1	NA	NA	1	0.005038	NA	0.004997	0.006415	0.00366	0.005958	0.003252	0.01018	0.00529	0.003947	0.007327	0.01331	0.0088	0.007546	0.003002	NA	0.008905	0.006917	0.004998	0.005406
Pseudanabaena	G	1685	1	NA	1	NA	NA	NA	NA	NA	NA	2	NA	NA	1	NA	NA	NA	NA	NA	NA	NA	NA	NA	NA	NA	NA	NA	NA	0.001679	NA	0.001249	NA	NA	NA	NA	NA	NA	0.0004643	NA	NA	0.001467	NA	NA	NA	NA	NA	NA	NA
Synechococcus	G	1690	1	NA	NA	NA	NA	NA	NA	NA	NA	1	1	NA	1	NA	NA	NA	NA	1	NA	NA	NA	NA	NA	NA	NA	NA	NA	0.001679	NA	NA	NA	NA	NA	NA	NA	NA	0.0002322	0.001465	NA	0.001467	NA	NA	NA	NA	0.001153	NA	NA
Calothrix	G	1659	1	1	3	1	4	4	NA	NA	1	18	2	3	3	NA	4	3	1	3	NA	4	3	NA	NA	1	1	NA	NA	0.001679	0.002759	0.003748	0.003208	0.00488	0.01192	NA	NA	0.001763	0.004179	0.002931	0.006656	0.0044	NA	0.006005	0.004304	0.002226	0.003458	NA	0.005406
Chloronema	G	1637	3	9	12	NA	4	NA	1	NA	6	14	4	1	7	4	9	1	NA	2	7	6	8	3	6	3	NA	1	2	0.005038	0.02483	0.01499	NA	0.00488	NA	0.003252	NA	0.01058	0.00325	0.005861	0.002219	0.01027	0.007546	0.01351	0.001435	NA	0.002306	0.01166	0.00811
Pirellula	G	1939	1	1	NA	NA	NA	NA	NA	NA	1	NA	NA	NA	NA	NA	NA	1	NA	NA	NA	NA	NA	NA	2	1	NA	NA	NA	0.001679	0.002759	NA	NA	NA	NA	NA	NA	0.001763	NA	NA	NA	NA	NA	NA	0.001435	NA	NA	NA	NA
Puniceicoccus	G	2424	2	NA	2	NA	NA	NA	NA	NA	1	3	2	NA	NA	NA	NA	NA	NA	NA	NA	NA	1	NA	NA	NA	1	NA	NA	0.003358	NA	0.002498	NA	NA	NA	NA	NA	0.001763	0.0006965	0.002931	NA	NA	NA	NA	NA	NA	NA	NA	NA
TG5	G	2394	8	1	3	7	9	4	1	1	4	39	10	7	8	5	4	7	7	8	5	5	8	10	6	5	NA	NA	NA	0.01343	0.002759	0.003748	0.02245	0.01098	0.01192	0.003252	0.01018	0.007053	0.009055	0.01465	0.01553	0.01173	0.009433	0.006005	0.01004	0.01558	0.009222	0.008329	0.006758
HA73	G	2391	1	NA	2	1	1	NA	NA	NA	NA	6	1	1	NA	1	1	2	1	3	NA	2	NA	2	1	NA	NA	NA	NA	0.001679	NA	0.002498	0.003208	0.00122	NA	NA	NA	NA	0.001393	0.001465	0.002219	NA	0.001887	0.001501	0.002869	0.002226	0.003458	NA	0.002703
vadinCA02	G	2399	1	3	1	2	3	2	1	NA	1	12	1	NA	5	2	2	2	3	4	2	4	1	6	4	NA	1	NA	1	0.001679	0.008277	0.001249	0.006415	0.00366	0.005958	0.003252	NA	0.001763	0.002786	0.001465	NA	0.007333	0.003773	0.003002	0.002869	0.006679	0.004611	0.003332	0.005406
Fusobacterium	G	1912	3	2	2	6	21	7	2	1	7	28	8	3	6	NA	3	7	15	13	7	6	4	10	14	3	NA	1	NA	0.005038	0.005518	0.002498	0.01925	0.02562	0.02085	0.006505	0.01018	0.01234	0.006501	0.01172	0.006656	0.0088	NA	0.004504	0.01004	0.03339	0.01499	0.01166	0.00811
Leptotrichia	G	1916	2	2	3	NA	1	1	NA	NA	NA	12	2	2	2	NA	1	1	1	1	1	NA	2	NA	NA	NA	NA	NA	NA	0.003358	0.005518	0.003748	NA	0.00122	0.002979	NA	NA	NA	0.002786	0.002931	0.004438	0.002933	NA	0.001501	0.001435	0.002226	0.001153	0.001666	NA
Borrelia	G	2381	3	2	4	2	8	3	2	NA	3	22	3	3	7	3	5	6	3	4	5	5	3	8	3	1	2	NA	NA	0.005038	0.005518	0.004997	0.006415	0.00976	0.008937	0.006505	NA	0.00529	0.005108	0.004396	0.006656	0.01027	0.00566	0.007506	0.008608	0.006679	0.004611	0.008329	0.006758
Treponema	G	2379	1	NA	1	1	1	2	NA	NA	NA	5	2	NA	NA	NA	NA	1	2	2	1	NA	2	2	NA	NA	NA	NA	NA	0.001679	NA	0.001249	0.003208	0.00122	0.005958	NA	NA	NA	0.001161	0.002931	NA	NA	NA	NA	0.001435	0.004452	0.002306	0.001666	NA
Leptonema	G	2384	1	NA	NA	NA	NA	NA	NA	NA	NA	1	NA	NA	NA	NA	NA	NA	NA	NA	NA	NA	NA	1	NA	NA	NA	NA	NA	0.001679	NA	NA	NA	NA	NA	NA	NA	NA	0.0002322	NA	NA	NA	NA	NA	NA	NA	NA	NA	NA
Leptospira	G	2385	1	NA	NA	NA	NA	NA	NA	NA	NA	NA	NA	NA	NA	NA	NA	NA	NA	NA	NA	NA	NA	NA	NA	1	NA	NA	NA	0.001679	NA	NA	NA	NA	NA	NA	NA	NA	NA	NA	NA	NA	NA	NA	NA	NA	NA	NA	NA
SargSea-WGS	G	2372	1	NA	1	NA	1	NA	NA	NA	NA	NA	NA	NA	NA	1	1	1	NA	NA	NA	1	NA	NA	NA	NA	NA	NA	1	0.001679	NA	0.001249	NA	0.00122	NA	NA	NA	NA	NA	NA	NA	NA	0.001887	0.001501	0.001435	NA	NA	NA	0.001352
Mycoplasma	G	2409	3	1	4	1	2	2	1	1	1	12	4	3	NA	2	5	NA	5	NA	3	1	2	3	2	3	NA	NA	NA	0.005038	0.002759	0.004997	0.003208	0.00244	0.005958	0.003252	0.01018	0.001763	0.002786	0.005861	0.006656	NA	0.003773	0.007506	NA	0.01113	NA	0.004998	0.001352
Candidatus Magnetobacterium	G	1927	1	NA	NA	NA	NA	NA	NA	NA	NA	1	NA	NA	NA	NA	NA	NA	NA	NA	NA	NA	NA	NA	NA	NA	NA	NA	1	0.001679	NA	NA	NA	NA	NA	NA	NA	NA	0.0002322	NA	NA	NA	NA	NA	NA	NA	NA	NA	NA
Geovibrio	G	1693	1	NA	1	1	1	NA	2	NA	NA	6	NA	NA	NA	NA	4	2	NA	NA	1	1	NA	NA	NA	NA	NA	NA	NA	0.001679	NA	0.001249	0.003208	0.00122	NA	0.006505	NA	NA	0.001393	NA	NA	NA	NA	0.006005	0.002869	NA	NA	0.001666	0.001352
Geotoga	G	2413	1	NA	NA	NA	NA	NA	NA	NA	NA	NA	NA	NA	NA	NA	NA	NA	NA	NA	NA	NA	NA	NA	NA	NA	NA	NA	NA	0.001679	NA	NA	NA	NA	NA	NA	NA	NA	NA	NA	NA	NA	NA	NA	NA	NA	NA	NA	NA
Luteimonas	G	2358	NA	2	7	4	4	2	1	NA	4	22	7	3	7	2	2	7	2	6	2	6	5	6	2	2	4	NA	NA	NA	0.005518	0.008744	0.01283	0.00488	0.005958	0.003252	NA	0.007053	0.005108	0.01026	0.006656	0.01027	0.003773	0.003002	0.01004	0.004452	0.006917	0.003332	0.00811
Xanthomonas	G	2365	NA	1	2	7	19	5	2	NA	3	15	5	4	1	2	1	8	8	5	2	8	4	6	8	2	NA	NA	NA	NA	0.002759	0.002498	0.02245	0.02318	0.0149	0.006505	NA	0.00529	0.003483	0.007327	0.008875	0.001467	0.003773	0.001501	0.01148	0.01781	0.005764	0.003332	0.01081
Haererehalobacter	G	2297	NA	1	4	1	NA	NA	NA	1	1	4	1	2	1	NA	1	2	NA	NA	NA	1	NA	NA	NA	NA	NA	NA	NA	NA	0.002759	0.004997	0.003208	NA	NA	NA	0.01018	0.001763	0.0009287	0.001465	0.004438	0.001467	NA	0.001501	0.002869	NA	NA	NA	0.001352
Nitrincola	G	2304	NA	1	NA	NA	2	NA	NA	NA	2	5	1	1	1	NA	1	2	1	1	NA	1	2	2	NA	1	NA	NA	NA	NA	0.002759	NA	NA	0.00244	NA	NA	NA	0.003527	0.001161	0.001465	0.002219	0.001467	NA	0.001501	0.002869	0.002226	0.001153	NA	0.001352
HB2-32-21	G	2218	NA	2	2	NA	5	1	2	NA	1	15	4	1	4	NA	4	2	1	1	3	1	4	3	1	2	1	NA	2	NA	0.005518	0.002498	NA	0.0061	0.002979	0.006505	NA	0.001763	0.003483	0.005861	0.002219	0.005866	NA	0.006005	0.002869	0.002226	0.001153	0.004998	0.001352
BD2-13	G	2214	NA	1	NA	2	3	3	NA	NA	NA	8	2	NA	2	1	1	2	4	4	3	NA	3	NA	NA	1	NA	NA	NA	NA	0.002759	NA	0.006415	0.00366	0.008937	NA	NA	NA	0.001857	0.002931	NA	0.002933	0.001887	0.001501	0.002869	0.008905	0.004611	0.004998	NA
Microbulbifer	G	2222	NA	1	2	4	2	1	1	1	1	6	3	1	NA	NA	3	3	NA	2	2	1	4	2	NA	2	3	NA	NA	NA	0.002759	0.002498	0.01283	0.00244	0.002979	0.003252	0.01018	0.001763	0.001393	0.004396	0.002219	NA	NA	0.004504	0.004304	NA	0.002306	0.003332	0.001352
Psychromonas	G	2236	NA	1	2	2	1	NA	NA	1	2	3	NA	NA	1	NA	1	1	NA	2	2	2	1	2	1	2	1	NA	NA	NA	0.002759	0.002498	0.006415	0.00122	NA	NA	0.01018	0.003527	0.0006965	NA	NA	0.001467	NA	0.001501	0.001435	NA	0.002306	0.003332	0.002703
Gluconacetobacter	G	2270	NA	1	8	1	1	1	NA	1	NA	10	2	2	2	NA	1	NA	1	2	NA	3	2	NA	4	1	NA	1	NA	NA	0.002759	0.009993	0.003208	0.00122	0.002979	NA	0.01018	NA	0.002322	0.002931	0.004438	0.002933	NA	0.001501	NA	0.002226	0.002306	NA	0.004055
Thiomicrospira	G	2334	NA	1	1	1	2	3	NA	NA	2	9	1	1	1	NA	3	2	2	1	NA	1	NA	1	2	NA	NA	NA	NA	NA	0.002759	0.001249	0.003208	0.00244	0.008937	NA	NA	0.003527	0.00209	0.001465	0.002219	0.001467	NA	0.004504	0.002869	0.004452	0.001153	NA	0.001352
Legionella	G	2286	NA	2	1	NA	1	2	NA	NA	2	20	3	4	2	1	3	NA	1	3	NA	3	NA	1	NA	NA	NA	1	NA	NA	0.005518	0.001249	NA	0.00122	0.005958	NA	NA	0.003527	0.004643	0.004396	0.008875	0.002933	0.001887	0.004504	NA	0.002226	0.003458	NA	0.004055
Succinivibrio	G	2211	NA	1	NA	NA	1	NA	NA	NA	NA	NA	NA	NA	NA	1	NA	NA	1	NA	NA	NA	NA	NA	NA	NA	NA	NA	NA	NA	0.002759	NA	NA	0.00122	NA	NA	NA	NA	NA	NA	NA	NA	0.001887	NA	NA	0.002226	NA	NA	NA
Salinisphaera	G	2329	NA	1	NA	1	3	NA	NA	NA	NA	2	NA	NA	NA	NA	NA	NA	NA	NA	NA	2	NA	NA	NA	NA	NA	NA	NA	NA	0.002759	NA	0.003208	0.00366	NA	NA	NA	NA	0.0004643	NA	NA	NA	NA	NA	NA	NA	NA	NA	0.002703
Aminobacter	G	1976	NA	1	NA	NA	NA	NA	NA	NA	NA	NA	NA	NA	NA	NA	NA	NA	NA	NA	NA	NA	NA	NA	NA	NA	NA	NA	NA	NA	0.002759	NA	NA	NA	NA	NA	NA	NA	NA	NA	NA	NA	NA	NA	NA	NA	NA	NA	NA
Cohaesibacter	G	1965	NA	1	NA	NA	NA	NA	NA	1	NA	NA	NA	NA	NA	NA	NA	NA	NA	NA	NA	NA	1	NA	NA	NA	NA	NA	NA	NA	0.002759	NA	NA	NA	NA	NA	0.01018	NA	NA	NA	NA	NA	NA	NA	NA	NA	NA	NA	NA
Inquilinus	G	2032	NA	1	2	NA	2	NA	2	NA	NA	6	1	NA	1	2	1	2	2	1	1	NA	NA	1	1	NA	NA	1	NA	NA	0.002759	0.002498	NA	0.00244	NA	0.006505	NA	NA	0.001393	0.001465	NA	0.001467	0.003773	0.001501	0.002869	0.004452	0.001153	0.001666	NA
Novosphingobium	G	2055	NA	2	3	NA	1	NA	NA	NA	1	8	NA	1	1	1	NA	2	NA	1	NA	NA	NA	NA	NA	NA	3	NA	NA	NA	0.005518	0.003748	NA	0.00122	NA	NA	NA	0.001763	0.001857	NA	0.002219	0.001467	0.001887	NA	0.002869	NA	0.001153	NA	NA
Erythrobacter	G	2050	NA	2	1	NA	NA	NA	NA	1	1	3	NA	NA	1	NA	NA	NA	NA	NA	1	1	NA	NA	1	NA	NA	NA	NA	NA	0.005518	0.001249	NA	NA	NA	NA	0.01018	0.001763	0.0006965	NA	NA	0.001467	NA	NA	NA	NA	NA	0.001666	0.001352
Desulfotignum	G	2159	NA	2	NA	NA	1	1	NA	NA	NA	4	1	1	1	NA	1	1	NA	1	NA	NA	2	NA	1	NA	NA	NA	NA	NA	0.005518	NA	NA	0.00122	0.002979	NA	NA	NA	0.0009287	0.001465	0.002219	0.001467	NA	0.001501	0.001435	NA	0.001153	NA	NA
Desulfococcus	G	2155	NA	1	1	NA	NA	1	NA	NA	NA	4	2	1	2	1	2	3	1	1	NA	2	2	1	1	NA	1	NA	NA	NA	0.002759	0.001249	NA	NA	0.002979	NA	NA	NA	0.0009287	0.002931	0.002219	0.002933	0.001887	0.003002	0.004304	0.002226	0.001153	NA	0.002703
Desulfuromonas	G	2174	NA	1	NA	NA	NA	NA	NA	NA	NA	NA	NA	NA	NA	NA	NA	NA	NA	NA	NA	NA	NA	NA	NA	NA	NA	NA	NA	NA	0.002759	NA	NA	NA	NA	NA	NA	NA	NA	NA	NA	NA	NA	NA	NA	NA	NA	NA	NA
Limnobacter	G	2084	NA	2	2	6	9	5	NA	NA	2	13	2	3	7	2	2	10	10	3	2	6	2	5	3	3	1	NA	NA	NA	0.005518	0.002498	0.01925	0.01098	0.0149	NA	NA	0.003527	0.003018	0.002931	0.006656	0.01027	0.003773	0.003002	0.01435	0.02226	0.003458	0.003332	0.00811
Diaphorobacter	G	2078	NA	1	NA	1	5	NA	1	NA	NA	2	2	1	NA	NA	1	NA	1	3	1	NA	NA	NA	NA	1	NA	NA	NA	NA	0.002759	NA	0.003208	0.0061	NA	0.003252	NA	NA	0.0004643	0.002931	0.002219	NA	NA	0.001501	NA	0.002226	0.003458	0.001666	NA
Salinispora	G	2070	NA	1	1	NA	3	2	NA	NA	1	4	2	NA	2	1	NA	NA	1	NA	1	1	NA	1	2	2	NA	NA	NA	NA	0.002759	0.001249	NA	0.00366	0.005958	NA	NA	0.001763	0.0009287	0.002931	NA	0.002933	0.001887	NA	NA	0.002226	NA	0.001666	0.001352
Ralstonia	G	2110	NA	3	NA	1	2	NA	NA	NA	1	5	2	NA	NA	NA	3	NA	1	3	NA	NA	1	NA	1	1	NA	NA	NA	NA	0.008277	NA	0.003208	0.00244	NA	NA	NA	0.001763	0.001161	0.002931	NA	NA	NA	0.004504	NA	0.002226	0.003458	NA	NA
Janthinobacterium	G	2107	NA	1	3	2	1	1	NA	NA	4	10	2	4	NA	3	3	1	1	5	2	1	3	8	NA	NA	NA	NA	NA	NA	0.002759	0.003748	0.006415	0.00122	0.002979	NA	NA	0.007053	0.002322	0.002931	0.008875	NA	0.00566	0.004504	0.001435	0.002226	0.005764	0.003332	0.001352
Hydrogenophilus	G	2136	NA	1	1	NA	NA	NA	NA	NA	NA	1	NA	NA	NA	NA	NA	NA	NA	NA	NA	NA	NA	NA	1	NA	NA	NA	NA	NA	0.002759	0.001249	NA	NA	NA	NA	NA	NA	0.0002322	NA	NA	NA	NA	NA	NA	NA	NA	NA	NA
Helicobacter	G	2200	NA	1	NA	NA	1	NA	NA	NA	NA	1	NA	1	1	NA	NA	1	NA	NA	NA	NA	NA	1	1	NA	NA	NA	NA	NA	0.002759	NA	NA	0.00122	NA	NA	NA	NA	0.0002322	NA	0.002219	0.001467	NA	NA	0.001435	NA	NA	NA	NA
Sarcina	G	1783	NA	2	1	1	3	NA	NA	NA	2	9	2	2	3	3	1	4	4	5	1	3	2	4	NA	3	1	NA	NA	NA	0.005518	0.001249	0.003208	0.00366	NA	NA	NA	0.003527	0.00209	0.002931	0.004438	0.0044	0.00566	0.001501	0.005739	0.008905	0.005764	0.001666	0.004055
Dorea	G	1801	NA	1	1	NA	1	NA	1	NA	NA	1	2	1	1	1	1	1	NA	NA	1	1	NA	NA	1	NA	1	1	NA	NA	0.002759	0.001249	NA	0.00122	NA	0.003252	NA	NA	0.0002322	0.002931	0.002219	0.001467	0.001887	0.001501	0.001435	NA	NA	0.001666	0.001352
Veillonella	G	1854	NA	2	3	NA	1	1	NA	1	1	7	NA	1	NA	1	1	4	1	2	5	NA	NA	1	2	2	NA	NA	NA	NA	0.005518	0.003748	NA	0.00122	0.002979	NA	0.01018	0.001763	0.001625	NA	0.002219	NA	0.001887	0.001501	0.005739	0.002226	0.002306	0.008329	NA
Dialister	G	1840	NA	1	NA	1	3	1	NA	NA	1	3	2	NA	NA	NA	NA	2	1	2	2	NA	NA	3	NA	NA	NA	NA	NA	NA	0.002759	NA	0.003208	0.00366	0.002979	NA	NA	0.001763	0.0006965	0.002931	NA	NA	NA	NA	0.002869	0.002226	0.002306	0.003332	NA
Fusibacter	G	1857	NA	1	1	NA	NA	NA	NA	NA	NA	NA	1	NA	NA	1	1	NA	1	NA	NA	NA	NA	NA	NA	NA	NA	NA	NA	NA	0.002759	0.001249	NA	NA	NA	NA	NA	NA	NA	0.001465	NA	NA	0.001887	0.001501	NA	0.002226	NA	NA	NA
A55_D21	G	1883	NA	2	NA	NA	1	NA	NA	NA	1	1	NA	NA	1	NA	NA	NA	1	NA	NA	NA	NA	1	NA	NA	NA	NA	NA	NA	0.005518	NA	NA	0.00122	NA	NA	NA	0.001763	0.0002322	NA	NA	0.001467	NA	NA	NA	0.002226	NA	NA	NA
Virgibacillus	G	1715	NA	1	NA	NA	NA	NA	NA	NA	NA	NA	NA	NA	NA	NA	NA	NA	NA	NA	NA	1	NA	NA	NA	NA	NA	NA	NA	NA	0.002759	NA	NA	NA	NA	NA	NA	NA	NA	NA	NA	NA	NA	NA	NA	NA	NA	NA	0.001352
Exiguobacterium	G	1743	NA	1	NA	NA	2	NA	NA	NA	NA	NA	NA	NA	NA	NA	NA	NA	NA	1	1	NA	NA	1	2	1	1	NA	NA	NA	0.002759	NA	NA	0.00244	NA	NA	NA	NA	NA	NA	NA	NA	NA	NA	NA	NA	0.001153	0.001666	NA
Thermicanus	G	1744	NA	1	1	NA	1	NA	NA	NA	NA	2	NA	NA	1	NA	NA	NA	NA	NA	NA	NA	NA	NA	NA	NA	NA	NA	NA	NA	0.002759	0.001249	NA	0.00122	NA	NA	NA	NA	0.0004643	NA	NA	0.001467	NA	NA	NA	NA	NA	NA	NA
Carnobacterium	G	1752	NA	1	1	NA	NA	NA	NA	NA	NA	2	NA	1	NA	NA	NA	NA	NA	NA	NA	NA	1	1	NA	NA	NA	NA	NA	NA	0.002759	0.001249	NA	NA	NA	NA	NA	NA	0.0004643	NA	0.002219	NA	NA	NA	NA	NA	NA	NA	NA
Alloiococcus	G	1749	NA	1	NA	2	1	3	NA	NA	NA	9	2	NA	1	1	NA	NA	3	5	1	1	1	NA	3	1	1	NA	NA	NA	0.002759	NA	0.006415	0.00122	0.008937	NA	NA	NA	0.00209	0.002931	NA	0.001467	0.001887	NA	NA	0.006679	0.005764	0.001666	0.001352
[Eubacterium]	G	1908	NA	1	NA	NA	1	NA	NA	NA	NA	NA	NA	NA	NA	NA	NA	NA	NA	1	NA	NA	NA	NA	NA	NA	NA	NA	NA	NA	0.002759	NA	NA	0.00122	NA	NA	NA	NA	NA	NA	NA	NA	NA	NA	NA	NA	0.001153	NA	NA
Dysgonomonas	G	1499	NA	1	NA	NA	NA	NA	NA	NA	NA	1	NA	NA	NA	NA	NA	NA	1	NA	NA	NA	NA	NA	NA	NA	NA	NA	NA	NA	0.002759	NA	NA	NA	NA	NA	NA	NA	0.0002322	NA	NA	NA	NA	NA	NA	0.002226	NA	NA	NA
Winogradskyella	G	1581	NA	1	NA	NA	NA	NA	NA	NA	NA	NA	NA	NA	1	NA	NA	NA	NA	NA	NA	NA	NA	NA	NA	NA	NA	NA	NA	NA	0.002759	NA	NA	NA	NA	NA	NA	NA	NA	NA	NA	0.001467	NA	NA	NA	NA	NA	NA	NA
Chryseobacterium	G	1584	NA	1	1	NA	NA	1	NA	NA	NA	3	NA	NA	NA	NA	NA	NA	NA	NA	NA	NA	3	NA	NA	1	NA	NA	NA	NA	0.002759	0.001249	NA	NA	0.002979	NA	NA	NA	0.0006965	NA	NA	NA	NA	NA	NA	NA	NA	NA	NA
Sphingobacterium	G	1594	NA	1	2	1	1	1	NA	NA	NA	3	NA	1	1	2	NA	NA	NA	3	NA	NA	NA	1	1	NA	NA	NA	NA	NA	0.002759	0.002498	0.003208	0.00122	0.002979	NA	NA	NA	0.0006965	NA	0.002219	0.001467	0.003773	NA	NA	NA	0.003458	NA	NA
Microbacterium	G	1403	NA	1	2	NA	NA	NA	NA	NA	1	2	NA	NA	NA	NA	NA	1	NA	NA	NA	1	1	NA	NA	1	NA	NA	NA	NA	0.002759	0.002498	NA	NA	NA	NA	NA	0.001763	0.0004643	NA	NA	NA	NA	NA	0.001435	NA	NA	NA	0.001352
Rhodococcus	G	1430	NA	1	2	NA	2	NA	1	NA	NA	3	1	NA	NA	2	2	NA	2	6	1	NA	NA	NA	NA	NA	NA	NA	1	NA	0.002759	0.002498	NA	0.00244	NA	0.003252	NA	NA	0.0006965	0.001465	NA	NA	0.003773	0.003002	NA	0.004452	0.006917	0.001666	NA
Collinsella	G	1478	NA	1	NA	NA	NA	NA	NA	NA	NA	2	NA	NA	NA	NA	NA	1	NA	NA	NA	NA	NA	NA	NA	NA	NA	NA	NA	NA	0.002759	NA	NA	NA	NA	NA	NA	NA	0.0004643	NA	NA	NA	NA	NA	0.001435	NA	NA	NA	NA
MSBL3	G	2429	NA	3	3	1	NA	NA	1	NA	2	6	NA	NA	NA	NA	2	NA	NA	NA	NA	NA	NA	1	2	NA	1	NA	NA	NA	0.008277	0.003748	0.003208	NA	NA	0.003252	NA	0.003527	0.001393	NA	NA	NA	NA	0.003002	NA	NA	NA	NA	NA
Candidatus Xiphinematobacter	G	2437	NA	1	NA	NA	NA	NA	NA	NA	NA	NA	NA	1	NA	NA	NA	NA	NA	NA	1	NA	NA	NA	NA	NA	NA	NA	NA	NA	0.002759	NA	NA	NA	NA	NA	NA	NA	NA	NA	0.002219	NA	NA	NA	NA	NA	NA	0.001666	NA
Spirochaeta	G	2378	NA	1	1	NA	1	NA	NA	1	NA	2	NA	1	NA	NA	NA	NA	1	3	NA	NA	1	4	NA	NA	NA	NA	NA	NA	0.002759	0.001249	NA	0.00122	NA	NA	0.01018	NA	0.0004643	NA	0.002219	NA	NA	NA	NA	0.002226	0.003458	NA	NA
Nitrospira	G	1924	NA	1	NA	NA	1	1	NA	NA	1	1	1	NA	NA	NA	1	1	NA	NA	2	2	NA	1	NA	1	NA	NA	NA	NA	0.002759	NA	NA	0.00122	0.002979	NA	NA	0.001763	0.0002322	0.001465	NA	NA	NA	0.001501	0.001435	NA	NA	0.003332	0.002703
CM44	G	2447	NA	1	NA	NA	NA	NA	NA	NA	NA	NA	NA	NA	NA	NA	NA	NA	NA	NA	NA	1	NA	NA	NA	NA	NA	NA	NA	NA	0.002759	NA	NA	NA	NA	NA	NA	NA	NA	NA	NA	NA	NA	NA	NA	NA	NA	NA	0.001352
Meiothermus	G	2454	NA	1	NA	NA	2	1	NA	NA	NA	5	1	1	NA	1	1	NA	2	2	NA	NA	1	1	NA	1	NA	NA	NA	NA	0.002759	NA	NA	0.00244	0.002979	NA	NA	NA	0.001161	0.001465	0.002219	NA	0.001887	0.001501	NA	0.004452	0.002306	NA	NA
SGSH944	G	2370	NA	1	NA	NA	NA	1	NA	NA	1	NA	NA	2	NA	NA	NA	NA	NA	NA	NA	NA	NA	NA	NA	NA	NA	NA	NA	NA	0.002759	NA	NA	NA	0.002979	NA	NA	0.001763	NA	NA	0.004438	NA	NA	NA	NA	NA	NA	NA	NA
Hahella	G	2293	NA	NA	1	3	5	1	NA	NA	NA	6	3	2	NA	NA	2	3	6	2	1	2	1	3	5	2	NA	NA	NA	NA	NA	0.001249	0.009623	0.0061	0.002979	NA	NA	NA	0.001393	0.004396	0.004438	NA	NA	0.003002	0.004304	0.01336	0.002306	0.001666	0.002703
Marinimicrobium	G	2220	NA	NA	4	1	5	NA	NA	NA	1	4	2	1	2	1	1	2	NA	2	NA	2	1	1	NA	NA	NA	NA	1	NA	NA	0.004997	0.003208	0.0061	NA	NA	NA	0.001763	0.0009287	0.002931	0.002219	0.002933	0.001887	0.001501	0.002869	NA	0.002306	NA	0.002703
nsmpVI18	G	2227	NA	NA	2	1	5	7	1	NA	4	21	4	4	4	2	4	7	2	3	4	3	4	4	7	1	NA	NA	NA	NA	NA	0.002498	0.003208	0.0061	0.02085	0.003252	NA	0.007053	0.004876	0.005861	0.008875	0.005866	0.003773	0.006005	0.01004	0.004452	0.003458	0.006663	0.004055
Colwellia	G	2228	NA	NA	1	NA	5	NA	NA	NA	3	5	2	NA	1	1	NA	1	2	NA	NA	1	NA	3	NA	NA	NA	NA	NA	NA	NA	0.001249	NA	0.0061	NA	NA	NA	0.00529	0.001161	0.002931	NA	0.001467	0.001887	NA	0.001435	0.004452	NA	NA	0.001352
Alishewanella	G	2238	NA	NA	1	1	NA	NA	3	NA	1	3	2	1	NA	NA	NA	NA	NA	1	NA	2	2	2	1	NA	NA	NA	NA	NA	NA	0.001249	0.003208	NA	NA	0.009757	NA	0.001763	0.0006965	0.002931	0.002219	NA	NA	NA	NA	NA	0.001153	NA	0.002703
Ferrimonas	G	2230	NA	NA	1	NA	NA	NA	NA	NA	NA	NA	1	NA	NA	1	NA	NA	1	NA	NA	1	NA	NA	NA	NA	NA	NA	NA	NA	NA	0.001249	NA	NA	NA	NA	NA	NA	NA	0.001465	NA	NA	0.001887	NA	NA	0.002226	NA	NA	0.001352
Morganella	G	2272	NA	NA	1	NA	NA	NA	NA	NA	NA	1	1	1	1	NA	NA	NA	1	NA	NA	NA	NA	NA	1	NA	NA	NA	NA	NA	NA	0.001249	NA	NA	NA	NA	NA	NA	0.0002322	0.001465	0.002219	0.001467	NA	NA	NA	0.002226	NA	NA	NA
Proteus	G	2275	NA	NA	1	NA	NA	NA	NA	NA	NA	1	NA	NA	NA	2	1	NA	1	NA	1	NA	1	NA	NA	NA	1	NA	NA	NA	NA	0.001249	NA	NA	NA	NA	NA	NA	0.0002322	NA	NA	NA	0.003773	0.001501	NA	0.002226	NA	0.001666	NA
Providencia	G	2276	NA	NA	1	NA	1	NA	NA	NA	4	4	NA	NA	NA	NA	3	NA	NA	NA	1	1	1	NA	2	NA	1	NA	NA	NA	NA	0.001249	NA	0.00122	NA	NA	NA	0.007053	0.0009287	NA	NA	NA	NA	0.004504	NA	NA	NA	0.001666	0.001352
Trabulsiella	G	2280	NA	NA	1	NA	NA	NA	NA	NA	NA	3	NA	1	NA	NA	NA	NA	NA	1	NA	NA	NA	NA	NA	NA	NA	NA	NA	NA	NA	0.001249	NA	NA	NA	NA	NA	NA	0.0006965	NA	0.002219	NA	NA	NA	NA	NA	0.001153	NA	NA
Ectothiorhodospira	G	2250	NA	NA	1	1	1	NA	1	NA	1	6	1	1	1	NA	NA	2	NA	NA	NA	2	1	3	1	1	NA	NA	NA	NA	NA	0.001249	0.003208	0.00122	NA	0.003252	NA	0.001763	0.001393	0.001465	0.002219	0.001467	NA	NA	0.002869	NA	NA	NA	0.002703
Tolumonas	G	2208	NA	NA	1	NA	NA	NA	NA	NA	NA	NA	NA	NA	NA	NA	NA	NA	NA	NA	NA	NA	NA	NA	NA	NA	NA	NA	NA	NA	NA	0.001249	NA	NA	NA	NA	NA	NA	NA	NA	NA	NA	NA	NA	NA	NA	NA	NA	NA
Methylophaga	G	2331	NA	NA	2	1	4	1	1	NA	NA	7	6	3	4	1	3	3	3	4	2	2	NA	1	4	NA	1	NA	NA	NA	NA	0.002498	0.003208	0.00488	0.002979	0.003252	NA	NA	0.001625	0.008792	0.006656	0.005866	0.001887	0.004504	0.004304	0.006679	0.004611	0.003332	0.002703
Beggiatoa	G	2336	NA	NA	1	NA	3	NA	NA	NA	1	2	1	NA	NA	NA	NA	NA	NA	1	NA	NA	NA	1	NA	NA	NA	NA	NA	NA	NA	0.001249	NA	0.00366	NA	NA	NA	0.001763	0.0004643	0.001465	NA	NA	NA	NA	NA	NA	0.001153	NA	NA
Aggregatibacter	G	2312	NA	NA	1	NA	1	NA	NA	NA	NA	NA	NA	NA	NA	NA	NA	NA	NA	NA	NA	NA	NA	NA	NA	NA	NA	NA	NA	NA	NA	0.001249	NA	0.00122	NA	NA	NA	NA	NA	NA	NA	NA	NA	NA	NA	NA	NA	NA	NA
Neorickettsia	G	2046	NA	NA	2	NA	NA	NA	NA	NA	NA	3	1	NA	NA	2	NA	1	NA	1	2	NA	NA	1	NA	1	NA	NA	NA	NA	NA	0.002498	NA	NA	NA	NA	NA	NA	0.0006965	0.001465	NA	NA	0.003773	NA	0.001435	NA	0.001153	0.003332	NA
Balneimonas	G	1959	NA	NA	1	NA	NA	1	NA	NA	2	1	NA	NA	NA	NA	NA	NA	NA	1	NA	NA	NA	NA	NA	NA	1	NA	NA	NA	NA	0.001249	NA	NA	0.002979	NA	NA	0.003527	0.0002322	NA	NA	NA	NA	NA	NA	NA	0.001153	NA	NA
Bartonella	G	1954	NA	NA	1	1	2	NA	NA	NA	NA	7	2	1	NA	1	1	2	1	NA	1	2	NA	2	NA	NA	NA	NA	1	NA	NA	0.001249	0.003208	0.00244	NA	NA	NA	NA	0.001625	0.002931	0.002219	NA	0.001887	0.001501	0.002869	0.002226	NA	0.001666	0.002703
Afifella	G	1989	NA	NA	1	1	1	NA	NA	NA	NA	4	NA	NA	NA	NA	NA	NA	NA	NA	NA	1	1	1	NA	NA	NA	NA	NA	NA	NA	0.001249	0.003208	0.00122	NA	NA	NA	NA	0.0009287	NA	NA	NA	NA	NA	NA	NA	NA	NA	0.001352
Acidiphilium	G	2023	NA	NA	3	NA	1	1	NA	NA	2	7	NA	NA	1	1	1	1	1	1	2	2	NA	2	3	1	NA	NA	NA	NA	NA	0.003748	NA	0.00122	0.002979	NA	NA	0.003527	0.001625	NA	NA	0.001467	0.001887	0.001501	0.001435	0.002226	0.001153	0.003332	0.002703
Nisaea	G	2034	NA	NA	1	NA	NA	NA	NA	NA	NA	3	NA	NA	NA	NA	1	NA	NA	NA	NA	1	NA	NA	1	NA	NA	1	NA	NA	NA	0.001249	NA	NA	NA	NA	NA	NA	0.0006965	NA	NA	NA	NA	0.001501	NA	NA	NA	NA	0.001352
Brevundimonas	G	1946	NA	NA	1	NA	NA	NA	NA	NA	NA	3	NA	NA	NA	NA	1	NA	NA	NA	2	NA	NA	NA	NA	NA	NA	NA	NA	NA	NA	0.001249	NA	NA	NA	NA	NA	NA	0.0006965	NA	NA	NA	NA	0.001501	NA	NA	NA	0.003332	NA
Plesiocystis	G	2184	NA	NA	1	NA	NA	NA	NA	NA	NA	NA	NA	1	NA	NA	NA	NA	NA	NA	NA	NA	NA	NA	NA	NA	NA	NA	NA	NA	NA	0.001249	NA	NA	NA	NA	NA	NA	NA	NA	0.002219	NA	NA	NA	NA	NA	NA	NA	NA
Desulfovermiculus	G	2167	NA	NA	1	1	NA	NA	NA	NA	NA	1	NA	NA	NA	NA	NA	NA	NA	NA	NA	NA	NA	1	NA	NA	NA	NA	NA	NA	NA	0.001249	0.003208	NA	NA	NA	NA	NA	0.0002322	NA	NA	NA	NA	NA	NA	NA	NA	NA	NA
Desulfomicrobium	G	2168	NA	NA	1	1	NA	NA	NA	NA	1	1	NA	NA	2	NA	NA	NA	NA	1	NA	NA	NA	NA	NA	NA	NA	NA	NA	NA	NA	0.001249	0.003208	NA	NA	NA	NA	0.001763	0.0002322	NA	NA	0.002933	NA	NA	NA	NA	0.001153	NA	NA
Limnohabitans	G	2085	NA	NA	3	NA	3	1	NA	NA	NA	2	NA	NA	NA	NA	NA	1	NA	NA	1	1	NA	2	1	NA	NA	NA	NA	NA	NA	0.003748	NA	0.00366	0.002979	NA	NA	NA	0.0004643	NA	NA	NA	NA	NA	0.001435	NA	NA	0.001666	0.001352
Delftia	G	2077	NA	NA	1	NA	1	1	NA	NA	2	4	3	NA	1	1	NA	2	NA	2	1	2	2	1	1	1	NA	NA	NA	NA	NA	0.001249	NA	0.00122	0.002979	NA	NA	0.003527	0.0009287	0.004396	NA	0.001467	0.001887	NA	0.002869	NA	0.002306	0.001666	0.002703
Hydrogenophaga	G	2080	NA	NA	1	1	NA	NA	NA	NA	NA	3	2	1	1	NA	NA	1	NA	1	NA	NA	1	NA	NA	1	NA	NA	NA	NA	NA	0.001249	0.003208	NA	NA	NA	NA	NA	0.0006965	0.002931	0.002219	0.001467	NA	NA	0.001435	NA	0.001153	NA	NA
Vogesella	G	2124	NA	NA	1	NA	NA	NA	NA	NA	NA	1	NA	NA	NA	NA	NA	NA	NA	NA	NA	NA	NA	NA	NA	1	NA	NA	NA	NA	NA	0.001249	NA	NA	NA	NA	NA	NA	0.0002322	NA	NA	NA	NA	NA	NA	NA	NA	NA	NA
Azoarcus	G	2128	NA	NA	1	NA	NA	NA	1	NA	NA	1	NA	1	NA	NA	NA	NA	NA	NA	NA	NA	1	NA	1	1	NA	NA	NA	NA	NA	0.001249	NA	NA	NA	0.003252	NA	NA	0.0002322	NA	0.002219	NA	NA	NA	NA	NA	NA	NA	NA
Z-35	G	2147	NA	NA	1	NA	NA	NA	NA	NA	1	NA	NA	2	1	NA	NA	1	NA	1	NA	NA	NA	1	2	NA	NA	NA	NA	NA	NA	0.001249	NA	NA	NA	NA	NA	0.001763	NA	NA	0.004438	0.001467	NA	NA	0.001435	NA	0.001153	NA	NA
Finegoldia	G	1866	NA	NA	2	1	6	1	NA	NA	NA	10	3	1	3	2	2	1	3	2	2	3	1	NA	1	NA	1	NA	NA	NA	NA	0.002498	0.003208	0.00732	0.002979	NA	NA	NA	0.002322	0.004396	0.002219	0.0044	0.003773	0.003002	0.001435	0.006679	0.002306	0.003332	0.004055
Tissierella_Soehngenia	G	1875	NA	NA	1	NA	1	2	NA	NA	2	12	4	2	4	2	2	1	NA	1	1	1	1	2	2	NA	NA	NA	1	NA	NA	0.001249	NA	0.00122	0.005958	NA	NA	0.003527	0.002786	0.005861	0.004438	0.005866	0.003773	0.003002	0.001435	NA	0.001153	0.001666	0.001352
Megasphaera	G	1843	NA	NA	1	NA	2	NA	NA	NA	NA	NA	NA	NA	NA	NA	NA	NA	NA	NA	NA	1	1	NA	NA	NA	NA	NA	NA	NA	NA	0.001249	NA	0.00244	NA	NA	NA	NA	NA	NA	NA	NA	NA	NA	NA	NA	NA	NA	0.001352
Sporomusa	G	1851	NA	NA	1	NA	NA	NA	NA	NA	NA	NA	NA	NA	NA	NA	NA	NA	NA	1	NA	NA	NA	NA	NA	NA	NA	NA	NA	NA	NA	0.001249	NA	NA	NA	NA	NA	NA	NA	NA	NA	NA	NA	NA	NA	NA	0.001153	NA	NA
Mogibacterium	G	1862	NA	NA	1	NA	NA	NA	NA	NA	NA	2	NA	1	NA	NA	NA	NA	NA	NA	1	NA	NA	NA	1	NA	NA	NA	NA	NA	NA	0.001249	NA	NA	NA	NA	NA	NA	0.0004643	NA	0.002219	NA	NA	NA	NA	NA	NA	0.001666	NA
Halanaerobium	G	1879	NA	NA	4	2	3	5	2	1	1	18	4	1	3	2	2	2	5	1	1	2	4	5	1	3	1	NA	NA	NA	NA	0.004997	0.006415	0.00366	0.0149	0.006505	0.01018	0.001763	0.004179	0.005861	0.002219	0.0044	0.003773	0.003002	0.002869	0.01113	0.001153	0.001666	0.002703
Jeotgalicoccus	G	1735	NA	NA	1	NA	NA	NA	NA	NA	NA	1	NA	NA	NA	NA	NA	NA	NA	NA	NA	NA	NA	3	NA	NA	NA	1	NA	NA	NA	0.001249	NA	NA	NA	NA	NA	NA	0.0002322	NA	NA	NA	NA	NA	NA	NA	NA	NA	NA
Geobacillus	G	1705	NA	NA	1	NA	NA	NA	NA	NA	NA	NA	NA	NA	NA	NA	NA	NA	NA	NA	NA	NA	1	1	NA	1	NA	NA	NA	NA	NA	0.001249	NA	NA	NA	NA	NA	NA	NA	NA	NA	NA	NA	NA	NA	NA	NA	NA	NA
Planomicrobium	G	1727	NA	NA	1	NA	NA	NA	NA	NA	1	NA	NA	NA	NA	NA	NA	1	NA	1	1	NA	1	NA	NA	NA	NA	NA	NA	NA	NA	0.001249	NA	NA	NA	NA	NA	0.001763	NA	NA	NA	NA	NA	NA	0.001435	NA	0.001153	0.001666	NA
Granulicatella	G	1754	NA	NA	1	NA	2	1	1	NA	1	NA	NA	NA	NA	NA	NA	1	NA	1	NA	NA	NA	1	NA	NA	NA	NA	NA	NA	NA	0.001249	NA	0.00244	0.002979	0.003252	NA	0.001763	NA	NA	NA	NA	NA	NA	0.001435	NA	0.001153	NA	NA
Paludibacter	G	1500	NA	NA	1	NA	NA	NA	NA	NA	NA	NA	NA	NA	NA	NA	NA	NA	NA	NA	NA	NA	NA	1	NA	NA	NA	NA	NA	NA	NA	0.001249	NA	NA	NA	NA	NA	NA	NA	NA	NA	NA	NA	NA	NA	NA	NA	NA	NA
Porphyromonas	G	1502	NA	NA	1	NA	2	1	NA	NA	1	2	1	NA	NA	NA	NA	1	1	1	NA	1	NA	3	2	NA	NA	NA	NA	NA	NA	0.001249	NA	0.00244	0.002979	NA	NA	0.001763	0.0004643	0.001465	NA	NA	NA	NA	0.001435	0.002226	0.001153	NA	0.001352
[Prevotella]	G	1514	NA	NA	2	NA	2	NA	NA	NA	1	13	NA	2	1	2	1	1	4	NA	1	1	1	2	1	1	1	NA	NA	NA	NA	0.002498	NA	0.00244	NA	NA	NA	0.001763	0.003018	NA	0.004438	0.001467	0.003773	0.001501	0.001435	0.008905	NA	0.001666	0.001352
Blvii28	G	1506	NA	NA	1	NA	NA	NA	NA	NA	NA	NA	NA	NA	NA	NA	NA	NA	NA	NA	NA	NA	NA	NA	NA	NA	NA	NA	NA	NA	NA	0.001249	NA	NA	NA	NA	NA	NA	NA	NA	NA	NA	NA	NA	NA	NA	NA	NA	NA
Kordia	G	1563	NA	NA	1	NA	NA	NA	NA	NA	NA	NA	NA	NA	NA	NA	NA	NA	NA	NA	NA	NA	NA	NA	NA	NA	NA	NA	NA	NA	NA	0.001249	NA	NA	NA	NA	NA	NA	NA	NA	NA	NA	NA	NA	NA	NA	NA	NA	NA
Weeksella	G	1590	NA	NA	1	NA	NA	NA	NA	NA	NA	NA	NA	NA	NA	NA	NA	NA	NA	NA	NA	NA	NA	NA	1	NA	NA	NA	NA	NA	NA	0.001249	NA	NA	NA	NA	NA	NA	NA	NA	NA	NA	NA	NA	NA	NA	NA	NA	NA
Microbispora	G	1412	NA	NA	2	NA	1	NA	NA	NA	NA	NA	NA	NA	NA	NA	NA	1	NA	NA	NA	NA	NA	NA	NA	NA	NA	NA	NA	NA	NA	0.002498	NA	0.00122	NA	NA	NA	NA	NA	NA	NA	NA	NA	NA	0.001435	NA	NA	NA	NA
Rothia	G	1416	NA	NA	2	NA	NA	NA	NA	NA	1	NA	1	NA	1	NA	NA	1	1	1	1	NA	NA	NA	NA	NA	NA	NA	NA	NA	NA	0.002498	NA	NA	NA	NA	NA	0.001763	NA	0.001465	NA	0.001467	NA	NA	0.001435	0.002226	0.001153	0.001666	NA
Arthrobacter	G	1409	NA	NA	1	NA	NA	NA	NA	NA	NA	3	NA	NA	1	NA	NA	NA	NA	NA	NA	NA	NA	1	NA	NA	1	NA	NA	NA	NA	0.001249	NA	NA	NA	NA	NA	NA	0.0006965	NA	NA	0.001467	NA	NA	NA	NA	NA	NA	NA
Kocuria	G	1411	NA	NA	1	NA	1	1	NA	NA	1	5	2	NA	1	NA	NA	1	NA	NA	NA	NA	1	NA	NA	NA	NA	NA	NA	NA	NA	0.001249	NA	0.00122	0.002979	NA	NA	0.001763	0.001161	0.002931	NA	0.001467	NA	NA	0.001435	NA	NA	NA	NA
Micrococcus	G	1413	NA	NA	1	NA	NA	NA	NA	NA	NA	1	NA	NA	1	NA	NA	NA	NA	NA	NA	1	1	NA	NA	NA	NA	NA	NA	NA	NA	0.001249	NA	NA	NA	NA	NA	NA	0.0002322	NA	NA	0.001467	NA	NA	NA	NA	NA	NA	0.001352
Curtobacterium	G	1400	NA	NA	1	NA	NA	NA	NA	NA	1	2	NA	NA	NA	NA	NA	NA	NA	NA	NA	NA	NA	NA	NA	NA	NA	NA	NA	NA	NA	0.001249	NA	NA	NA	NA	NA	0.001763	0.0004643	NA	NA	NA	NA	NA	NA	NA	NA	NA	NA
Frigoribacterium	G	1401	NA	NA	1	NA	NA	NA	NA	NA	NA	NA	NA	NA	NA	NA	NA	NA	NA	NA	NA	NA	NA	NA	NA	NA	NA	NA	NA	NA	NA	0.001249	NA	NA	NA	NA	NA	NA	NA	NA	NA	NA	NA	NA	NA	NA	NA	NA	NA
Nocardioides	G	1435	NA	NA	1	NA	1	NA	NA	NA	NA	2	NA	NA	NA	NA	2	NA	NA	NA	NA	NA	NA	1	NA	NA	NA	1	NA	NA	NA	0.001249	NA	0.00122	NA	NA	NA	NA	0.0004643	NA	NA	NA	NA	0.003002	NA	NA	NA	NA	NA
Nocardia	G	1429	NA	NA	1	NA	NA	NA	1	NA	NA	NA	NA	NA	NA	NA	NA	NA	NA	1	NA	NA	NA	NA	NA	NA	NA	NA	NA	NA	NA	0.001249	NA	NA	NA	0.003252	NA	NA	NA	NA	NA	NA	NA	NA	NA	NA	0.001153	NA	NA
Actinomyces	G	1349	NA	NA	1	NA	NA	NA	NA	NA	NA	NA	NA	NA	NA	NA	NA	1	NA	NA	NA	NA	NA	NA	NA	NA	NA	NA	NA	NA	NA	0.001249	NA	NA	NA	NA	NA	NA	NA	NA	NA	NA	NA	NA	0.001435	NA	NA	NA	NA
Dietzia	G	1375	NA	NA	1	NA	NA	NA	NA	NA	NA	NA	NA	NA	NA	NA	NA	NA	NA	NA	NA	NA	NA	NA	NA	NA	NA	NA	NA	NA	NA	0.001249	NA	NA	NA	NA	NA	NA	NA	NA	NA	NA	NA	NA	NA	NA	NA	NA	NA
Mycobacterium	G	1428	NA	NA	1	NA	1	NA	NA	NA	1	NA	NA	NA	NA	1	NA	NA	NA	NA	NA	1	1	NA	1	1	1	NA	NA	NA	NA	0.001249	NA	0.00122	NA	NA	NA	0.001763	NA	NA	NA	NA	0.001887	NA	NA	NA	NA	NA	0.001352
Bifidobacterium	G	1472	NA	NA	1	NA	NA	NA	NA	NA	1	NA	NA	2	NA	2	NA	2	NA	NA	NA	NA	NA	NA	NA	1	NA	NA	NA	NA	NA	0.001249	NA	NA	NA	NA	NA	0.001763	NA	NA	0.004438	NA	0.003773	NA	0.002869	NA	NA	NA	NA
Acidobacterium	G	1336	NA	NA	1	NA	1	NA	NA	NA	NA	1	NA	NA	1	NA	NA	NA	NA	NA	NA	NA	NA	NA	NA	NA	NA	NA	NA	NA	NA	0.001249	NA	0.00122	NA	NA	NA	NA	0.0002322	NA	NA	0.001467	NA	NA	NA	NA	NA	NA	NA
Oscillatoria	G	1675	NA	NA	1	NA	NA	NA	NA	NA	NA	NA	NA	NA	NA	NA	NA	NA	NA	NA	NA	NA	NA	NA	NA	NA	NA	NA	NA	NA	NA	0.001249	NA	NA	NA	NA	NA	NA	NA	NA	NA	NA	NA	NA	NA	NA	NA	NA	NA
Opitutus	G	2421	NA	NA	1	NA	NA	1	1	NA	NA	3	1	NA	NA	NA	NA	NA	1	NA	NA	NA	NA	1	1	NA	NA	NA	NA	NA	NA	0.001249	NA	NA	0.002979	0.003252	NA	NA	0.0006965	0.001465	NA	NA	NA	NA	NA	0.002226	NA	NA	NA
heteroC45_4W	G	2442	NA	NA	1	NA	NA	NA	NA	NA	NA	1	NA	NA	NA	NA	NA	NA	NA	NA	NA	NA	NA	NA	NA	NA	NA	NA	NA	NA	NA	0.001249	NA	NA	NA	NA	NA	NA	0.0002322	NA	NA	NA	NA	NA	NA	NA	NA	NA	NA
SJA-88	G	2387	NA	NA	1	NA	NA	NA	NA	NA	NA	2	NA	NA	NA	NA	NA	NA	NA	NA	NA	NA	NA	NA	NA	NA	NA	NA	NA	NA	NA	0.001249	NA	NA	NA	NA	NA	NA	0.0004643	NA	NA	NA	NA	NA	NA	NA	NA	NA	NA
Thermodesulfovibrio	G	1933	NA	NA	1	NA	NA	NA	NA	NA	NA	NA	NA	NA	NA	NA	NA	NA	NA	NA	NA	NA	NA	NA	NA	NA	NA	NA	NA	NA	NA	0.001249	NA	NA	NA	NA	NA	NA	NA	NA	NA	NA	NA	NA	NA	NA	NA	NA	NA
Deinobacterium	G	2448	NA	NA	1	NA	NA	NA	NA	NA	NA	1	NA	NA	NA	NA	NA	NA	NA	NA	NA	NA	NA	NA	1	NA	NA	NA	NA	NA	NA	0.001249	NA	NA	NA	NA	NA	NA	0.0002322	NA	NA	NA	NA	NA	NA	NA	NA	NA	NA
Deinococcus	G	2449	NA	NA	1	NA	2	1	NA	NA	NA	5	NA	1	1	1	NA	NA	2	3	1	NA	1	1	1	2	NA	NA	NA	NA	NA	0.001249	NA	0.00244	0.002979	NA	NA	NA	0.001161	NA	0.002219	0.001467	0.001887	NA	NA	0.004452	0.003458	0.001666	NA
Thiocapsa	G	2246	NA	NA	NA	1	NA	2	NA	NA	1	3	NA	NA	NA	NA	NA	1	1	1	NA	NA	NA	1	2	1	NA	NA	NA	NA	NA	NA	0.003208	NA	0.005958	NA	NA	0.001763	0.0006965	NA	NA	NA	NA	NA	0.001435	0.002226	0.001153	NA	NA
Thioalkalivibrio	G	2253	NA	NA	NA	1	1	NA	NA	NA	NA	1	NA	1	NA	1	NA	NA	NA	1	NA	NA	NA	1	1	NA	NA	NA	NA	NA	NA	NA	0.003208	0.00122	NA	NA	NA	NA	0.0002322	NA	0.002219	NA	0.001887	NA	NA	NA	0.001153	NA	NA
B46	G	2335	NA	NA	NA	1	2	NA	NA	NA	NA	1	NA	NA	NA	NA	NA	NA	NA	NA	NA	NA	1	NA	NA	NA	NA	NA	NA	NA	NA	NA	0.003208	0.00244	NA	NA	NA	NA	0.0002322	NA	NA	NA	NA	NA	NA	NA	NA	NA	NA
Pseudochrobactrum	G	1964	NA	NA	NA	3	4	2	NA	NA	1	4	1	NA	1	NA	NA	1	2	2	NA	NA	1	2	NA	NA	NA	NA	NA	NA	NA	NA	0.009623	0.00488	0.005958	NA	NA	0.001763	0.0009287	0.001465	NA	0.001467	NA	NA	0.001435	0.004452	0.002306	NA	NA
Parvibaculum	G	1968	NA	NA	NA	3	6	2	NA	NA	NA	6	1	NA	NA	NA	1	3	2	3	NA	1	2	1	3	1	NA	NA	NA	NA	NA	NA	0.009623	0.00732	0.005958	NA	NA	NA	0.001393	0.001465	NA	NA	NA	0.001501	0.004304	0.004452	0.003458	NA	0.001352
Methylopila	G	1973	NA	NA	NA	1	2	1	NA	NA	2	3	1	1	4	NA	1	NA	1	1	1	2	1	1	NA	NA	NA	NA	NA	NA	NA	NA	0.003208	0.00244	0.002979	NA	NA	0.003527	0.0006965	0.001465	0.002219	0.005866	NA	0.001501	NA	0.002226	0.001153	0.001666	0.002703
Xanthobacter	G	1994	NA	NA	NA	2	2	1	NA	NA	NA	1	NA	NA	NA	NA	NA	NA	NA	2	NA	1	1	NA	1	1	NA	NA	NA	NA	NA	NA	0.006415	0.00244	0.002979	NA	NA	NA	0.0002322	NA	NA	NA	NA	NA	NA	NA	0.002306	NA	0.001352
Chelatococcus	G	1956	NA	NA	NA	2	7	4	NA	NA	NA	1	1	NA	1	NA	1	5	2	2	1	NA	NA	1	1	NA	NA	NA	NA	NA	NA	NA	0.006415	0.00854	0.01192	NA	NA	NA	0.0002322	0.001465	NA	0.001467	NA	0.001501	0.007173	0.004452	0.002306	0.001666	NA
Anaplasma	G	2043	NA	NA	NA	2	2	NA	NA	NA	NA	3	NA	2	NA	1	NA	3	3	2	1	1	2	2	1	4	NA	NA	NA	NA	NA	NA	0.006415	0.00244	NA	NA	NA	NA	0.0006965	NA	0.004438	NA	0.001887	NA	0.004304	0.006679	0.002306	0.001666	0.001352
Rhodovulum	G	2013	NA	NA	NA	1	NA	1	NA	NA	NA	1	NA	NA	NA	NA	NA	NA	NA	NA	NA	NA	NA	NA	NA	NA	NA	NA	NA	NA	NA	NA	0.003208	NA	0.002979	NA	NA	NA	0.0002322	NA	NA	NA	NA	NA	NA	NA	NA	NA	NA
Ramlibacter	G	2092	NA	NA	NA	1	NA	NA	NA	NA	NA	NA	NA	NA	NA	NA	NA	NA	NA	2	NA	NA	NA	NA	NA	NA	NA	NA	NA	NA	NA	NA	0.003208	NA	NA	NA	NA	NA	NA	NA	NA	NA	NA	NA	NA	NA	0.002306	NA	NA
Candidatus Glomeribacter	G	2067	NA	NA	NA	1	NA	NA	NA	NA	NA	NA	NA	NA	NA	NA	NA	NA	NA	NA	NA	NA	NA	NA	NA	NA	NA	NA	NA	NA	NA	NA	0.003208	NA	NA	NA	NA	NA	NA	NA	NA	NA	NA	NA	NA	NA	NA	NA	NA
Dok59	G	2135	NA	NA	NA	4	7	1	1	NA	1	5	3	5	NA	NA	NA	1	4	2	1	NA	1	NA	2	1	NA	NA	NA	NA	NA	NA	0.01283	0.00854	0.002979	0.003252	NA	0.001763	0.001161	0.004396	0.01109	NA	NA	NA	0.001435	0.008905	0.002306	0.001666	NA
Dechloromonas	G	2133	NA	NA	NA	1	1	NA	NA	NA	NA	3	NA	NA	NA	NA	2	NA	1	NA	NA	NA	NA	1	2	NA	NA	NA	NA	NA	NA	NA	0.003208	0.00122	NA	NA	NA	NA	0.0006965	NA	NA	NA	NA	0.003002	NA	0.002226	NA	NA	NA
Kingella	G	2120	NA	NA	NA	1	1	NA	NA	NA	NA	3	NA	NA	NA	NA	NA	NA	NA	NA	NA	NA	NA	1	NA	NA	NA	NA	NA	NA	NA	NA	0.003208	0.00122	NA	NA	NA	NA	0.0006965	NA	NA	NA	NA	NA	NA	NA	NA	NA	NA
Nitrosovibrio	G	2126	NA	NA	NA	1	NA	NA	NA	NA	NA	1	NA	NA	NA	NA	NA	NA	NA	NA	NA	NA	NA	1	NA	NA	NA	NA	NA	NA	NA	NA	0.003208	NA	NA	NA	NA	NA	0.0002322	NA	NA	NA	NA	NA	NA	NA	NA	NA	NA
Desulfobacter	G	2154	NA	NA	NA	1	1	NA	NA	NA	NA	2	NA	NA	NA	1	NA	1	NA	1	1	NA	1	NA	NA	NA	NA	NA	NA	NA	NA	NA	0.003208	0.00122	NA	NA	NA	NA	0.0004643	NA	NA	NA	0.001887	NA	0.001435	NA	0.001153	0.001666	NA
Syntrophus	G	2190	NA	NA	NA	1	NA	NA	NA	NA	NA	1	NA	NA	NA	NA	NA	NA	NA	1	NA	NA	NA	2	1	1	1	NA	NA	NA	NA	NA	0.003208	NA	NA	NA	NA	NA	0.0002322	NA	NA	NA	NA	NA	NA	NA	0.001153	NA	NA
Anoxybacillus	G	1703	NA	NA	NA	1	2	NA	NA	NA	NA	7	NA	2	1	NA	NA	2	NA	1	NA	NA	2	2	NA	NA	NA	NA	NA	NA	NA	NA	0.003208	0.00244	NA	NA	NA	NA	0.001625	NA	0.004438	0.001467	NA	NA	0.002869	NA	0.001153	NA	NA
Facklamia	G	1750	NA	NA	NA	2	1	NA	NA	NA	NA	1	NA	NA	NA	NA	NA	NA	NA	NA	NA	NA	NA	NA	1	1	NA	NA	NA	NA	NA	NA	0.006415	0.00122	NA	NA	NA	NA	0.0002322	NA	NA	NA	NA	NA	NA	NA	NA	NA	NA
Turicibacter	G	1766	NA	NA	NA	4	NA	1	NA	NA	NA	1	NA	NA	NA	NA	NA	NA	4	NA	NA	1	NA	NA	1	NA	NA	NA	NA	NA	NA	NA	0.01283	NA	0.002979	NA	NA	NA	0.0002322	NA	NA	NA	NA	NA	NA	0.008905	NA	NA	0.001352
Salegentibacter	G	1576	NA	NA	NA	1	NA	NA	NA	NA	NA	1	NA	NA	NA	NA	NA	1	NA	NA	NA	NA	NA	NA	NA	NA	NA	NA	NA	NA	NA	NA	0.003208	NA	NA	NA	NA	NA	0.0002322	NA	NA	NA	NA	NA	0.001435	NA	NA	NA	NA
Leucobacter	G	1402	NA	NA	NA	1	1	NA	NA	NA	NA	2	NA	NA	NA	1	NA	NA	NA	1	NA	NA	NA	1	NA	NA	NA	NA	NA	NA	NA	NA	0.003208	0.00122	NA	NA	NA	NA	0.0004643	NA	NA	NA	0.001887	NA	NA	NA	0.001153	NA	NA
Akkermansia	G	2427	NA	NA	NA	2	NA	NA	3	NA	1	7	3	NA	3	NA	NA	1	1	2	1	NA	1	3	1	2	NA	NA	NA	NA	NA	NA	0.006415	NA	NA	0.009757	NA	0.001763	0.001625	0.004396	NA	0.0044	NA	NA	0.001435	0.002226	0.002306	0.001666	NA
Aminobacterium	G	2390	NA	NA	NA	1	NA	NA	NA	NA	NA	2	NA	1	NA	NA	NA	NA	NA	NA	NA	NA	NA	NA	NA	NA	NA	NA	NA	NA	NA	NA	0.003208	NA	NA	NA	NA	NA	0.0004643	NA	0.002219	NA	NA	NA	NA	NA	NA	NA	NA
Candidatus Phytoplasma	G	2403	NA	NA	NA	1	NA	NA	NA	NA	NA	NA	NA	NA	NA	NA	NA	NA	NA	1	NA	NA	NA	1	NA	NA	NA	NA	NA	NA	NA	NA	0.003208	NA	NA	NA	NA	NA	NA	NA	NA	NA	NA	NA	NA	NA	0.001153	NA	NA
Leptospirillum	G	1925	NA	NA	NA	1	NA	NA	NA	NA	NA	NA	NA	NA	NA	NA	1	NA	NA	NA	NA	NA	1	NA	NA	NA	NA	NA	NA	NA	NA	NA	0.003208	NA	NA	NA	NA	NA	NA	NA	NA	NA	NA	0.001501	NA	NA	NA	NA	NA
Chromohalobacter	G	2295	NA	NA	NA	NA	1	2	NA	NA	NA	NA	NA	NA	1	NA	NA	1	NA	NA	NA	NA	NA	NA	NA	NA	NA	NA	NA	NA	NA	NA	NA	0.00122	0.005958	NA	NA	NA	NA	NA	NA	0.001467	NA	NA	0.001435	NA	NA	NA	NA
Glaciecola	G	2217	NA	NA	NA	NA	1	NA	NA	NA	NA	NA	NA	NA	1	NA	NA	NA	NA	NA	NA	NA	NA	NA	NA	NA	NA	NA	NA	NA	NA	NA	NA	0.00122	NA	NA	NA	NA	NA	NA	NA	0.001467	NA	NA	NA	NA	NA	NA	NA
Moritella	G	2234	NA	NA	NA	NA	1	NA	2	NA	NA	2	NA	NA	1	NA	NA	1	NA	NA	1	NA	1	NA	NA	NA	NA	NA	NA	NA	NA	NA	NA	0.00122	NA	0.006505	NA	NA	0.0004643	NA	NA	0.001467	NA	NA	0.001435	NA	NA	0.001666	NA
Marichromatium	G	2244	NA	NA	NA	NA	1	NA	NA	NA	NA	NA	NA	NA	NA	NA	NA	NA	NA	NA	NA	NA	NA	NA	NA	NA	NA	NA	NA	NA	NA	NA	NA	0.00122	NA	NA	NA	NA	NA	NA	NA	NA	NA	NA	NA	NA	NA	NA	NA
Nitrosococcus	G	2245	NA	NA	NA	NA	1	NA	NA	NA	NA	NA	NA	NA	NA	NA	NA	NA	NA	NA	NA	NA	1	NA	NA	NA	NA	NA	NA	NA	NA	NA	NA	0.00122	NA	NA	NA	NA	NA	NA	NA	NA	NA	NA	NA	NA	NA	NA	NA
Aquicella	G	2282	NA	NA	NA	NA	1	NA	1	NA	NA	7	1	2	1	NA	3	3	1	4	1	1	2	NA	1	1	NA	NA	NA	NA	NA	NA	NA	0.00122	NA	0.003252	NA	NA	0.001625	0.001465	0.004438	0.001467	NA	0.004504	0.004304	0.002226	0.004611	0.001666	0.001352
Tatlockia	G	2287	NA	NA	NA	NA	1	NA	1	NA	NA	2	1	NA	NA	NA	1	NA	NA	NA	NA	NA	NA	1	NA	1	NA	NA	NA	NA	NA	NA	NA	0.00122	NA	0.003252	NA	NA	0.0004643	0.001465	NA	NA	NA	0.001501	NA	NA	NA	NA	NA
Enterovibrio	G	2345	NA	NA	NA	NA	1	NA	NA	NA	NA	2	NA	NA	NA	NA	NA	NA	NA	NA	NA	NA	NA	NA	NA	NA	NA	1	NA	NA	NA	NA	NA	0.00122	NA	NA	NA	NA	0.0004643	NA	NA	NA	NA	NA	NA	NA	NA	NA	NA
Salinivibrio	G	2347	NA	NA	NA	NA	1	NA	NA	NA	NA	NA	NA	NA	NA	NA	NA	NA	1	NA	NA	NA	NA	NA	2	NA	NA	NA	NA	NA	NA	NA	NA	0.00122	NA	NA	NA	NA	NA	NA	NA	NA	NA	NA	NA	0.002226	NA	NA	NA
Actinobacillus	G	2311	NA	NA	NA	NA	1	NA	NA	NA	NA	2	NA	NA	2	NA	NA	NA	NA	NA	1	NA	NA	2	NA	1	NA	1	NA	NA	NA	NA	NA	0.00122	NA	NA	NA	NA	0.0004643	NA	NA	0.002933	NA	NA	NA	NA	NA	0.001666	NA
Phyllobacterium	G	1981	NA	NA	NA	NA	3	NA	NA	NA	NA	3	2	1	NA	NA	NA	1	NA	NA	1	NA	NA	1	2	NA	NA	NA	NA	NA	NA	NA	NA	0.00366	NA	NA	NA	NA	0.0006965	0.002931	0.002219	NA	NA	NA	0.001435	NA	NA	0.001666	NA
Ancylobacter	G	1990	NA	NA	NA	NA	1	1	NA	NA	NA	NA	1	1	NA	NA	NA	NA	NA	NA	NA	NA	NA	1	NA	1	NA	NA	NA	NA	NA	NA	NA	0.00122	0.002979	NA	NA	NA	NA	0.001465	0.002219	NA	NA	NA	NA	NA	NA	NA	NA
Sphingopyxis	G	2058	NA	NA	NA	NA	3	NA	1	1	2	17	3	2	3	2	1	NA	NA	2	4	2	1	NA	2	2	NA	NA	NA	NA	NA	NA	NA	0.00366	NA	0.003252	0.01018	0.003527	0.003947	0.004396	0.004438	0.0044	0.003773	0.001501	NA	NA	0.002306	0.006663	0.002703
Phaeobacter	G	2009	NA	NA	NA	NA	1	NA	NA	NA	NA	NA	NA	NA	1	NA	1	2	NA	NA	1	1	NA	NA	NA	NA	NA	NA	NA	NA	NA	NA	NA	0.00122	NA	NA	NA	NA	NA	NA	NA	0.001467	NA	0.001501	0.002869	NA	NA	0.001666	0.001352
Alicycliphilus	G	2072	NA	NA	NA	NA	2	1	NA	NA	NA	NA	NA	NA	1	NA	NA	2	NA	NA	NA	NA	NA	NA	NA	NA	NA	NA	NA	NA	NA	NA	NA	0.00244	0.002979	NA	NA	NA	NA	NA	NA	0.001467	NA	NA	0.002869	NA	NA	NA	NA
Aquabacterium	G	2073	NA	NA	NA	NA	2	NA	NA	NA	NA	8	2	1	1	NA	1	NA	NA	1	NA	NA	1	2	NA	2	NA	NA	NA	NA	NA	NA	NA	0.00244	NA	NA	NA	NA	0.001857	0.002931	0.002219	0.001467	NA	0.001501	NA	NA	0.001153	NA	NA
Methylibium	G	2086	NA	NA	NA	NA	2	NA	NA	NA	1	3	2	1	1	NA	NA	1	NA	3	NA	NA	NA	1	2	NA	NA	NA	NA	NA	NA	NA	NA	0.00244	NA	NA	NA	0.001763	0.0006965	0.002931	0.002219	0.001467	NA	NA	0.001435	NA	0.003458	NA	NA
Cupriavidus	G	2104	NA	NA	NA	NA	2	NA	NA	NA	NA	NA	NA	NA	NA	NA	NA	NA	NA	NA	NA	NA	NA	1	NA	NA	NA	NA	NA	NA	NA	NA	NA	0.00244	NA	NA	NA	NA	NA	NA	NA	NA	NA	NA	NA	NA	NA	NA	NA
Polynucleobacter	G	2109	NA	NA	NA	NA	2	NA	NA	NA	NA	2	NA	NA	NA	NA	NA	NA	1	NA	NA	NA	NA	NA	NA	NA	NA	NA	NA	NA	NA	NA	NA	0.00244	NA	NA	NA	NA	0.0004643	NA	NA	NA	NA	NA	NA	0.002226	NA	NA	NA
Candidatus Accumulibacter	G	2132	NA	NA	NA	NA	1	NA	NA	NA	NA	1	1	NA	NA	NA	NA	NA	1	NA	1	NA	NA	1	NA	NA	NA	NA	NA	NA	NA	NA	NA	0.00122	NA	NA	NA	NA	0.0002322	0.001465	NA	NA	NA	NA	NA	0.002226	NA	0.001666	NA
Rhodocyclus	G	2141	NA	NA	NA	NA	1	1	NA	NA	NA	NA	NA	NA	NA	NA	NA	1	NA	1	NA	NA	1	NA	NA	NA	NA	NA	NA	NA	NA	NA	NA	0.00122	0.002979	NA	NA	NA	NA	NA	NA	NA	NA	NA	0.001435	NA	0.001153	NA	NA
Thauera	G	2145	NA	NA	NA	NA	1	NA	NA	NA	NA	6	1	1	1	NA	NA	NA	NA	NA	NA	NA	NA	1	NA	NA	NA	NA	NA	NA	NA	NA	NA	0.00122	NA	NA	NA	NA	0.001393	0.001465	0.002219	0.001467	NA	NA	NA	NA	NA	NA	NA
Methylotenera	G	2114	NA	NA	NA	NA	3	NA	1	NA	1	3	2	1	2	NA	2	NA	1	NA	1	NA	NA	1	NA	NA	1	NA	1	NA	NA	NA	NA	0.00366	NA	0.003252	NA	0.001763	0.0006965	0.002931	0.002219	0.002933	NA	0.003002	NA	0.002226	NA	0.001666	NA
Bilophila	G	2170	NA	NA	NA	NA	1	1	NA	NA	NA	NA	NA	NA	NA	NA	NA	NA	NA	NA	NA	NA	NA	1	NA	NA	NA	NA	NA	NA	NA	NA	NA	0.00122	0.002979	NA	NA	NA	NA	NA	NA	NA	NA	NA	NA	NA	NA	NA	NA
Caminicella	G	1774	NA	NA	NA	NA	1	NA	NA	NA	NA	NA	NA	NA	NA	NA	NA	NA	NA	NA	NA	NA	NA	1	NA	NA	NA	NA	NA	NA	NA	NA	NA	0.00122	NA	NA	NA	NA	NA	NA	NA	NA	NA	NA	NA	NA	NA	NA	NA
Butyrivibrio	G	1798	NA	NA	NA	NA	1	NA	NA	NA	NA	NA	NA	NA	NA	NA	NA	NA	NA	NA	NA	NA	NA	NA	NA	NA	NA	NA	NA	NA	NA	NA	NA	0.00122	NA	NA	NA	NA	NA	NA	NA	NA	NA	NA	NA	NA	NA	NA	NA
Megamonas	G	1842	NA	NA	NA	NA	2	1	NA	NA	NA	2	NA	2	NA	NA	NA	4	NA	1	NA	1	1	NA	1	NA	NA	NA	NA	NA	NA	NA	NA	0.00244	0.002979	NA	NA	NA	0.0004643	NA	0.004438	NA	NA	NA	0.005739	NA	0.001153	NA	0.001352
Anaerobranca	G	1884	NA	NA	NA	NA	1	NA	NA	NA	NA	NA	NA	NA	NA	NA	NA	NA	NA	NA	NA	NA	NA	NA	NA	NA	NA	NA	NA	NA	NA	NA	NA	0.00122	NA	NA	NA	NA	NA	NA	NA	NA	NA	NA	NA	NA	NA	NA	NA
Gemella	G	1745	NA	NA	NA	NA	1	NA	1	NA	1	1	2	NA	NA	NA	NA	3	NA	NA	NA	1	NA	NA	NA	NA	1	NA	NA	NA	NA	NA	NA	0.00122	NA	0.003252	NA	0.001763	0.0002322	0.002931	NA	NA	NA	NA	0.004304	NA	NA	NA	0.001352
5-7N15	G	1495	NA	NA	NA	NA	1	NA	NA	NA	NA	NA	1	NA	NA	NA	NA	NA	NA	NA	NA	NA	1	NA	NA	NA	NA	NA	NA	NA	NA	NA	NA	0.00122	NA	NA	NA	NA	NA	0.001465	NA	NA	NA	NA	NA	NA	NA	NA	NA
Fluviicola	G	1548	NA	NA	NA	NA	1	NA	NA	NA	NA	1	NA	NA	1	NA	NA	NA	NA	NA	1	NA	NA	1	NA	NA	NA	NA	NA	NA	NA	NA	NA	0.00122	NA	NA	NA	NA	0.0002322	NA	NA	0.001467	NA	NA	NA	NA	NA	0.001666	NA
Flavisolibacter	G	1603	NA	NA	NA	NA	1	NA	NA	NA	NA	NA	NA	NA	NA	NA	NA	NA	NA	NA	NA	1	NA	NA	NA	NA	NA	NA	NA	NA	NA	NA	NA	0.00122	NA	NA	NA	NA	NA	NA	NA	NA	NA	NA	NA	NA	NA	NA	0.001352
Dermatophilus	G	1374	NA	NA	NA	NA	1	NA	NA	NA	NA	NA	NA	NA	NA	NA	NA	NA	NA	NA	NA	NA	NA	NA	NA	NA	NA	NA	NA	NA	NA	NA	NA	0.00122	NA	NA	NA	NA	NA	NA	NA	NA	NA	NA	NA	NA	NA	NA	NA
Prochlorococcus	G	1689	NA	NA	NA	NA	1	NA	NA	NA	NA	NA	NA	NA	NA	NA	NA	NA	NA	NA	NA	NA	NA	NA	NA	NA	NA	NA	NA	NA	NA	NA	NA	0.00122	NA	NA	NA	NA	NA	NA	NA	NA	NA	NA	NA	NA	NA	NA	NA
Verrucomicrobium	G	2433	NA	NA	NA	NA	1	NA	1	NA	NA	NA	1	NA	NA	1	NA	2	NA	1	NA	NA	NA	2	NA	1	NA	NA	NA	NA	NA	NA	NA	0.00122	NA	0.003252	NA	NA	NA	0.001465	NA	NA	0.001887	NA	0.002869	NA	0.001153	NA	NA
Spironema	G	2382	NA	NA	NA	NA	1	NA	NA	NA	NA	NA	NA	NA	NA	NA	NA	NA	NA	NA	NA	NA	NA	NA	NA	NA	NA	NA	NA	NA	NA	NA	NA	0.00122	NA	NA	NA	NA	NA	NA	NA	NA	NA	NA	NA	NA	NA	NA	NA
Candidatus Scalindua	G	1943	NA	NA	NA	NA	2	NA	1	NA	NA	2	NA	NA	1	NA	NA	NA	NA	2	NA	1	2	NA	2	NA	NA	NA	NA	NA	NA	NA	NA	0.00244	NA	0.003252	NA	NA	0.0004643	NA	NA	0.001467	NA	NA	NA	NA	0.002306	NA	0.001352
Planctomyces	G	1940	NA	NA	NA	NA	1	NA	NA	NA	NA	1	1	NA	NA	NA	NA	NA	NA	NA	NA	NA	1	NA	1	NA	NA	NA	NA	NA	NA	NA	NA	0.00122	NA	NA	NA	NA	0.0002322	0.001465	NA	NA	NA	NA	NA	NA	NA	NA	NA
DCE29	G	1929	NA	NA	NA	NA	1	NA	NA	NA	NA	NA	NA	NA	NA	NA	NA	NA	NA	NA	NA	NA	NA	NA	NA	NA	NA	NA	NA	NA	NA	NA	NA	0.00122	NA	NA	NA	NA	NA	NA	NA	NA	NA	NA	NA	NA	NA	NA	NA
Arctic95A-2	G	2369	NA	NA	NA	NA	1	NA	NA	NA	2	NA	2	NA	NA	NA	1	NA	NA	1	NA	NA	1	NA	NA	1	NA	NA	NA	NA	NA	NA	NA	0.00122	NA	NA	NA	0.003527	NA	0.002931	NA	NA	NA	0.001501	NA	NA	0.001153	NA	NA
Deferribacter	G	1691	NA	NA	NA	NA	1	1	NA	NA	NA	4	NA	NA	NA	NA	NA	NA	NA	3	NA	1	NA	1	1	NA	NA	NA	NA	NA	NA	NA	NA	0.00122	0.002979	NA	NA	NA	0.0009287	NA	NA	NA	NA	NA	NA	NA	0.003458	NA	0.001352
Fimbriimonas	G	1494	NA	NA	NA	NA	1	NA	NA	NA	NA	NA	NA	NA	NA	NA	NA	NA	NA	NA	NA	NA	NA	NA	NA	1	NA	NA	NA	NA	NA	NA	NA	0.00122	NA	NA	NA	NA	NA	NA	NA	NA	NA	NA	NA	NA	NA	NA	NA
Marinitoga	G	2415	NA	NA	NA	NA	1	1	NA	NA	NA	2	NA	1	NA	NA	1	NA	NA	NA	1	NA	NA	1	NA	1	NA	NA	NA	NA	NA	NA	NA	0.00122	0.002979	NA	NA	NA	0.0004643	NA	0.002219	NA	NA	0.001501	NA	NA	NA	0.001666	NA
Alkanindiges	G	2321	NA	NA	NA	NA	NA	1	1	NA	NA	2	NA	NA	NA	NA	3	1	NA	NA	NA	1	NA	2	2	1	NA	NA	NA	NA	NA	NA	NA	NA	0.002979	0.003252	NA	NA	0.0004643	NA	NA	NA	NA	0.004504	0.001435	NA	NA	NA	0.001352
ML110J-20	G	2308	NA	NA	NA	NA	NA	1	1	NA	NA	1	1	1	1	NA	1	1	1	3	NA	NA	1	1	1	1	1	NA	NA	NA	NA	NA	NA	NA	0.002979	0.003252	NA	NA	0.0002322	0.001465	0.002219	0.001467	NA	0.001501	0.001435	0.002226	0.003458	NA	NA
Candidatus Hamiltonella	G	2262	NA	NA	NA	NA	NA	1	NA	NA	NA	NA	NA	NA	NA	NA	NA	NA	NA	NA	NA	NA	NA	NA	NA	NA	NA	NA	NA	NA	NA	NA	NA	NA	0.002979	NA	NA	NA	NA	NA	NA	NA	NA	NA	NA	NA	NA	NA	NA
Roseomonas	G	2029	NA	NA	NA	NA	NA	1	NA	NA	3	3	NA	NA	1	1	1	NA	NA	NA	NA	NA	NA	NA	NA	NA	NA	NA	NA	NA	NA	NA	NA	NA	0.002979	NA	NA	0.00529	0.0006965	NA	NA	0.001467	0.001887	0.001501	NA	NA	NA	NA	NA
Paracoccus	G	2008	NA	NA	NA	NA	NA	1	NA	NA	NA	3	1	NA	NA	NA	1	NA	NA	NA	NA	1	NA	NA	NA	NA	NA	NA	NA	NA	NA	NA	NA	NA	0.002979	NA	NA	NA	0.0006965	0.001465	NA	NA	NA	0.001501	NA	NA	NA	NA	0.001352
Wautersiella	G	1589	NA	NA	NA	NA	NA	1	NA	NA	NA	2	NA	NA	NA	1	NA	NA	NA	NA	NA	NA	NA	1	NA	NA	1	NA	NA	NA	NA	NA	NA	NA	0.002979	NA	NA	NA	0.0004643	NA	NA	NA	0.001887	NA	NA	NA	NA	NA	NA
Rubrobacter	G	1484	NA	NA	NA	NA	NA	1	NA	NA	1	2	NA	NA	NA	NA	NA	1	1	NA	NA	1	NA	2	NA	NA	NA	NA	NA	NA	NA	NA	NA	NA	0.002979	NA	NA	0.001763	0.0004643	NA	NA	NA	NA	NA	0.001435	0.002226	NA	NA	0.001352
DA101	G	2439	NA	NA	NA	NA	NA	1	NA	NA	NA	NA	NA	NA	NA	NA	NA	NA	NA	NA	NA	NA	NA	NA	NA	NA	NA	NA	NA	NA	NA	NA	NA	NA	0.002979	NA	NA	NA	NA	NA	NA	NA	NA	NA	NA	NA	NA	NA	NA
Thermus	G	2456	NA	NA	NA	NA	NA	1	NA	NA	NA	NA	NA	NA	NA	NA	1	NA	NA	NA	NA	NA	NA	NA	NA	NA	NA	NA	NA	NA	NA	NA	NA	NA	0.002979	NA	NA	NA	NA	NA	NA	NA	NA	0.001501	NA	NA	NA	NA	NA
Cocleimonas	G	2338	NA	NA	NA	NA	NA	NA	1	NA	1	8	NA	1	NA	NA	NA	NA	3	NA	NA	NA	1	NA	2	1	NA	1	NA	NA	NA	NA	NA	NA	NA	0.003252	NA	0.001763	0.001857	NA	0.002219	NA	NA	NA	NA	0.006679	NA	NA	NA
Candidatus Liberibacter	G	1984	NA	NA	NA	NA	NA	NA	1	NA	2	7	NA	1	NA	NA	1	1	NA	NA	2	2	1	1	NA	NA	1	NA	NA	NA	NA	NA	NA	NA	NA	0.003252	NA	0.003527	0.001625	NA	0.002219	NA	NA	0.001501	0.001435	NA	NA	0.003332	0.002703
Pleomorphomonas	G	1975	NA	NA	NA	NA	NA	NA	1	NA	NA	NA	NA	NA	NA	NA	NA	NA	2	NA	NA	1	NA	NA	NA	NA	NA	NA	NA	NA	NA	NA	NA	NA	NA	0.003252	NA	NA	NA	NA	NA	NA	NA	NA	NA	0.004452	NA	NA	0.001352
Chromobacterium	G	2116	NA	NA	NA	NA	NA	NA	1	NA	NA	1	NA	NA	1	NA	1	NA	1	NA	NA	NA	2	NA	NA	NA	NA	NA	NA	NA	NA	NA	NA	NA	NA	0.003252	NA	NA	0.0002322	NA	NA	0.001467	NA	0.001501	NA	0.002226	NA	NA	NA
Desulfocapsa	G	2161	NA	NA	NA	NA	NA	NA	1	NA	NA	1	NA	NA	1	NA	NA	NA	NA	NA	NA	1	NA	NA	NA	1	NA	NA	NA	NA	NA	NA	NA	NA	NA	0.003252	NA	NA	0.0002322	NA	NA	0.001467	NA	NA	NA	NA	NA	NA	0.001352
Phascolarctobacterium	G	1847	NA	NA	NA	NA	NA	NA	1	NA	NA	1	1	NA	1	2	1	NA	NA	NA	NA	NA	NA	NA	NA	NA	NA	NA	NA	NA	NA	NA	NA	NA	NA	0.003252	NA	NA	0.0002322	0.001465	NA	0.001467	0.003773	0.001501	NA	NA	NA	NA	NA
Marinibacillus	G	1707	NA	NA	NA	NA	NA	NA	1	NA	NA	NA	NA	NA	NA	NA	NA	NA	NA	NA	1	NA	NA	NA	NA	NA	NA	NA	NA	NA	NA	NA	NA	NA	NA	0.003252	NA	NA	NA	NA	NA	NA	NA	NA	NA	NA	NA	0.001666	NA
Persicirhabdus	G	2430	NA	NA	NA	NA	NA	NA	1	NA	NA	NA	NA	NA	NA	NA	NA	NA	NA	NA	NA	NA	NA	NA	NA	NA	NA	NA	NA	NA	NA	NA	NA	NA	NA	0.003252	NA	NA	NA	NA	NA	NA	NA	NA	NA	NA	NA	NA	NA
T78	G	1632	NA	NA	NA	NA	NA	NA	2	NA	1	2	NA	NA	NA	2	1	1	NA	NA	NA	1	NA	2	2	NA	NA	NA	NA	NA	NA	NA	NA	NA	NA	0.006505	NA	0.001763	0.0004643	NA	NA	NA	0.003773	0.001501	0.001435	NA	NA	NA	0.001352
Roseospira	G	2040	NA	NA	NA	NA	NA	NA	NA	1	1	NA	1	NA	NA	NA	NA	NA	NA	NA	NA	NA	NA	NA	NA	NA	NA	NA	NA	NA	NA	NA	NA	NA	NA	NA	0.01018	0.001763	NA	0.001465	NA	NA	NA	NA	NA	NA	NA	NA	NA
Peptostreptococcus	G	1824	NA	NA	NA	NA	NA	NA	NA	1	NA	NA	NA	NA	NA	NA	NA	NA	NA	1	NA	NA	NA	NA	NA	NA	NA	NA	NA	NA	NA	NA	NA	NA	NA	NA	0.01018	NA	NA	NA	NA	NA	NA	NA	NA	NA	0.001153	NA	NA
Candidatus Blochmannia	G	2261	NA	NA	NA	NA	NA	NA	NA	NA	1	NA	NA	NA	NA	NA	NA	NA	NA	NA	NA	NA	1	NA	NA	NA	NA	NA	NA	NA	NA	NA	NA	NA	NA	NA	NA	0.001763	NA	NA	NA	NA	NA	NA	NA	NA	NA	NA	NA
Desulfurella	G	2173	NA	NA	NA	NA	NA	NA	NA	NA	2	NA	NA	NA	NA	NA	NA	NA	NA	NA	NA	NA	NA	NA	NA	NA	NA	NA	NA	NA	NA	NA	NA	NA	NA	NA	NA	0.003527	NA	NA	NA	NA	NA	NA	NA	NA	NA	NA	NA
Lampropedia	G	2082	NA	NA	NA	NA	NA	NA	NA	NA	1	NA	NA	NA	NA	NA	NA	NA	NA	NA	1	NA	1	NA	NA	NA	NA	NA	NA	NA	NA	NA	NA	NA	NA	NA	NA	0.001763	NA	NA	NA	NA	NA	NA	NA	NA	NA	0.001666	NA
Sutterella	G	2064	NA	NA	NA	NA	NA	NA	NA	NA	1	1	NA	NA	1	NA	2	NA	NA	NA	NA	1	NA	3	1	NA	NA	NA	NA	NA	NA	NA	NA	NA	NA	NA	NA	0.001763	0.0002322	NA	NA	0.001467	NA	0.003002	NA	NA	NA	NA	0.001352
Peptoniphilus	G	1871	NA	NA	NA	NA	NA	NA	NA	NA	1	NA	NA	1	NA	NA	NA	NA	1	NA	NA	NA	NA	NA	1	NA	NA	NA	NA	NA	NA	NA	NA	NA	NA	NA	NA	0.001763	NA	NA	0.002219	NA	NA	NA	NA	0.002226	NA	NA	NA
Roseburia	G	1808	NA	NA	NA	NA	NA	NA	NA	NA	1	NA	NA	NA	1	NA	NA	1	NA	NA	NA	NA	NA	NA	NA	NA	NA	NA	NA	NA	NA	NA	NA	NA	NA	NA	NA	0.001763	NA	NA	NA	0.001467	NA	NA	0.001435	NA	NA	NA	NA
Macrococcus	G	1736	NA	NA	NA	NA	NA	NA	NA	NA	1	NA	NA	NA	NA	NA	NA	NA	NA	NA	NA	NA	NA	NA	NA	NA	NA	NA	NA	NA	NA	NA	NA	NA	NA	NA	NA	0.001763	NA	NA	NA	NA	NA	NA	NA	NA	NA	NA	NA
Marinococcus	G	1708	NA	NA	NA	NA	NA	NA	NA	NA	1	NA	NA	NA	NA	NA	NA	NA	NA	NA	NA	NA	NA	NA	NA	NA	NA	NA	NA	NA	NA	NA	NA	NA	NA	NA	NA	0.001763	NA	NA	NA	NA	NA	NA	NA	NA	NA	NA	NA
Weissella	G	1763	NA	NA	NA	NA	NA	NA	NA	NA	1	NA	NA	NA	NA	NA	NA	NA	NA	NA	NA	NA	NA	NA	NA	NA	NA	NA	NA	NA	NA	NA	NA	NA	NA	NA	NA	0.001763	NA	NA	NA	NA	NA	NA	NA	NA	NA	NA	NA
Tetragenococcus	G	1757	NA	NA	NA	NA	NA	NA	NA	NA	1	NA	NA	NA	NA	NA	NA	NA	NA	NA	NA	1	NA	NA	NA	NA	NA	NA	NA	NA	NA	NA	NA	NA	NA	NA	NA	0.001763	NA	NA	NA	NA	NA	NA	NA	NA	NA	NA	0.001352
Robiginitalea	G	1575	NA	NA	NA	NA	NA	NA	NA	NA	1	NA	NA	NA	NA	NA	NA	NA	NA	NA	NA	NA	NA	NA	NA	NA	NA	NA	NA	NA	NA	NA	NA	NA	NA	NA	NA	0.001763	NA	NA	NA	NA	NA	NA	NA	NA	NA	NA	NA
Cloacibacterium	G	1585	NA	NA	NA	NA	NA	NA	NA	NA	2	1	NA	NA	NA	NA	NA	NA	NA	NA	NA	NA	NA	2	NA	1	NA	NA	NA	NA	NA	NA	NA	NA	NA	NA	NA	0.003527	0.0002322	NA	NA	NA	NA	NA	NA	NA	NA	NA	NA
Cryomorpha	G	1547	NA	NA	NA	NA	NA	NA	NA	NA	1	1	1	NA	NA	NA	NA	1	NA	1	NA	NA	NA	1	NA	NA	NA	NA	NA	NA	NA	NA	NA	NA	NA	NA	NA	0.001763	0.0002322	0.001465	NA	NA	NA	NA	0.001435	NA	0.001153	NA	NA
Flexithrix	G	1533	NA	NA	NA	NA	NA	NA	NA	NA	1	NA	NA	NA	NA	NA	NA	NA	NA	NA	NA	NA	NA	NA	NA	NA	NA	NA	NA	NA	NA	NA	NA	NA	NA	NA	NA	0.001763	NA	NA	NA	NA	NA	NA	NA	NA	NA	NA	NA
Tessaracoccus	G	1447	NA	NA	NA	NA	NA	NA	NA	NA	1	3	NA	NA	NA	NA	NA	NA	NA	NA	NA	NA	NA	NA	NA	NA	NA	NA	NA	NA	NA	NA	NA	NA	NA	NA	NA	0.001763	0.0006965	NA	NA	NA	NA	NA	NA	NA	NA	NA	NA
u114	G	1915	NA	NA	NA	NA	NA	NA	NA	NA	1	NA	NA	NA	NA	NA	NA	1	NA	NA	NA	NA	NA	NA	NA	NA	NA	NA	NA	NA	NA	NA	NA	NA	NA	NA	NA	0.001763	NA	NA	NA	NA	NA	NA	0.001435	NA	NA	NA	NA
ZA3312c	G	2373	NA	NA	NA	NA	NA	NA	NA	NA	1	NA	NA	NA	NA	NA	NA	NA	NA	1	1	NA	NA	NA	NA	NA	NA	NA	NA	NA	NA	NA	NA	NA	NA	NA	NA	0.001763	NA	NA	NA	NA	NA	NA	NA	NA	0.001153	0.001666	NA
HB118	G	1931	NA	NA	NA	NA	NA	NA	NA	NA	1	NA	1	NA	NA	NA	NA	NA	NA	NA	NA	NA	NA	NA	NA	NA	NA	NA	NA	NA	NA	NA	NA	NA	NA	NA	NA	0.001763	NA	0.001465	NA	NA	NA	NA	NA	NA	NA	NA	NA
Mucispirillum	G	1694	NA	NA	NA	NA	NA	NA	NA	NA	1	NA	1	NA	NA	1	NA	NA	NA	NA	NA	NA	NA	NA	NA	NA	NA	NA	NA	NA	NA	NA	NA	NA	NA	NA	NA	0.001763	NA	0.001465	NA	NA	0.001887	NA	NA	NA	NA	NA	NA
ND137	G	2223	NA	NA	NA	NA	NA	NA	NA	NA	NA	1	NA	NA	NA	NA	NA	NA	NA	NA	NA	NA	NA	NA	NA	1	NA	NA	NA	NA	NA	NA	NA	NA	NA	NA	NA	NA	0.0002322	NA	NA	NA	NA	NA	NA	NA	NA	NA	NA
Candidatus Phlomobacter	G	2263	NA	NA	NA	NA	NA	NA	NA	NA	NA	3	1	NA	NA	NA	NA	NA	NA	NA	1	1	NA	NA	NA	NA	NA	NA	NA	NA	NA	NA	NA	NA	NA	NA	NA	NA	0.0006965	0.001465	NA	NA	NA	NA	NA	NA	NA	0.001666	0.001352
Brenneria	G	2259	NA	NA	NA	NA	NA	NA	NA	NA	NA	1	NA	NA	NA	NA	NA	NA	NA	NA	NA	NA	NA	NA	NA	NA	NA	NA	NA	NA	NA	NA	NA	NA	NA	NA	NA	NA	0.0002322	NA	NA	NA	NA	NA	NA	NA	NA	NA	NA
Beijerinckia	G	1955	NA	NA	NA	NA	NA	NA	NA	NA	NA	2	NA	NA	1	NA	NA	NA	NA	NA	1	1	NA	NA	1	2	NA	NA	NA	NA	NA	NA	NA	NA	NA	NA	NA	NA	0.0004643	NA	NA	0.001467	NA	NA	NA	NA	NA	0.001666	0.001352
Acidisphaera	G	2025	NA	NA	NA	NA	NA	NA	NA	NA	NA	1	1	NA	NA	NA	NA	NA	NA	1	NA	NA	NA	NA	NA	NA	NA	NA	NA	NA	NA	NA	NA	NA	NA	NA	NA	NA	0.0002322	0.001465	NA	NA	NA	NA	NA	NA	0.001153	NA	NA
Mycoplana	G	1948	NA	NA	NA	NA	NA	NA	NA	NA	NA	2	1	NA	NA	NA	NA	1	NA	2	1	NA	NA	NA	NA	1	2	NA	NA	NA	NA	NA	NA	NA	NA	NA	NA	NA	0.0004643	0.001465	NA	NA	NA	NA	0.001435	NA	0.002306	0.001666	NA
Haliangium	G	2179	NA	NA	NA	NA	NA	NA	NA	NA	NA	1	NA	NA	1	NA	NA	NA	NA	NA	NA	NA	NA	NA	NA	NA	NA	NA	NA	NA	NA	NA	NA	NA	NA	NA	NA	NA	0.0002322	NA	NA	0.001467	NA	NA	NA	NA	NA	NA	NA
Desulfosarcina	G	2158	NA	NA	NA	NA	NA	NA	NA	NA	NA	1	NA	NA	NA	1	NA	1	NA	1	NA	NA	NA	NA	1	NA	NA	NA	NA	NA	NA	NA	NA	NA	NA	NA	NA	NA	0.0002322	NA	NA	NA	0.001887	NA	0.001435	NA	0.001153	NA	NA
Desulfobacca	G	2187	NA	NA	NA	NA	NA	NA	NA	NA	NA	1	NA	NA	NA	NA	NA	NA	NA	NA	NA	NA	NA	NA	NA	NA	NA	NA	NA	NA	NA	NA	NA	NA	NA	NA	NA	NA	0.0002322	NA	NA	NA	NA	NA	NA	NA	NA	NA	NA
Desulfarculus	G	2153	NA	NA	NA	NA	NA	NA	NA	NA	NA	1	NA	NA	NA	NA	NA	NA	NA	NA	NA	NA	NA	NA	NA	NA	NA	NA	NA	NA	NA	NA	NA	NA	NA	NA	NA	NA	0.0002322	NA	NA	NA	NA	NA	NA	NA	NA	NA	NA
Paucibacter	G	2088	NA	NA	NA	NA	NA	NA	NA	NA	NA	1	NA	NA	NA	NA	NA	NA	NA	NA	NA	1	NA	NA	NA	NA	NA	NA	NA	NA	NA	NA	NA	NA	NA	NA	NA	NA	0.0002322	NA	NA	NA	NA	NA	NA	NA	NA	NA	0.001352
Polaromonas	G	2090	NA	NA	NA	NA	NA	NA	NA	NA	NA	1	1	NA	1	NA	NA	NA	NA	NA	NA	NA	1	NA	NA	NA	NA	NA	NA	NA	NA	NA	NA	NA	NA	NA	NA	NA	0.0002322	0.001465	NA	0.001467	NA	NA	NA	NA	NA	NA	NA
Methylobacillus	G	2113	NA	NA	NA	NA	NA	NA	NA	NA	NA	3	NA	1	NA	NA	NA	NA	NA	NA	NA	1	NA	NA	1	NA	NA	NA	NA	NA	NA	NA	NA	NA	NA	NA	NA	NA	0.0006965	NA	0.002219	NA	NA	NA	NA	NA	NA	NA	0.001352
Sulfurimonas	G	2202	NA	NA	NA	NA	NA	NA	NA	NA	NA	1	NA	NA	NA	NA	1	NA	NA	1	NA	NA	NA	NA	NA	NA	NA	NA	NA	NA	NA	NA	NA	NA	NA	NA	NA	NA	0.0002322	NA	NA	NA	NA	0.001501	NA	NA	0.001153	NA	NA
Natronincola_Anaerovirgula	G	1779	NA	NA	NA	NA	NA	NA	NA	NA	NA	2	NA	NA	NA	NA	NA	NA	NA	NA	NA	NA	1	1	NA	NA	NA	NA	NA	NA	NA	NA	NA	NA	NA	NA	NA	NA	0.0004643	NA	NA	NA	NA	NA	NA	NA	NA	NA	NA
Oxobacter	G	1780	NA	NA	NA	NA	NA	NA	NA	NA	NA	1	NA	NA	NA	NA	NA	NA	NA	NA	NA	NA	NA	NA	NA	NA	NA	NA	NA	NA	NA	NA	NA	NA	NA	NA	NA	NA	0.0002322	NA	NA	NA	NA	NA	NA	NA	NA	NA	NA
Anaerococcus	G	1864	NA	NA	NA	NA	NA	NA	NA	NA	NA	1	NA	1	NA	NA	NA	NA	NA	NA	NA	NA	NA	NA	1	NA	NA	NA	NA	NA	NA	NA	NA	NA	NA	NA	NA	NA	0.0002322	NA	0.002219	NA	NA	NA	NA	NA	NA	NA	NA
Coprococcus	G	1800	NA	NA	NA	NA	NA	NA	NA	NA	NA	2	NA	NA	1	NA	2	NA	NA	NA	1	NA	NA	NA	1	NA	NA	NA	NA	NA	NA	NA	NA	NA	NA	NA	NA	NA	0.0004643	NA	NA	0.001467	NA	0.003002	NA	NA	NA	0.001666	NA
Lachnobacterium	G	1803	NA	NA	NA	NA	NA	NA	NA	NA	NA	1	NA	NA	NA	NA	NA	NA	NA	NA	NA	NA	1	NA	NA	NA	NA	NA	NA	NA	NA	NA	NA	NA	NA	NA	NA	NA	0.0002322	NA	NA	NA	NA	NA	NA	NA	NA	NA	NA
Pseudoramibacter_Eubacterium	G	1792	NA	NA	NA	NA	NA	NA	NA	NA	NA	2	1	NA	1	1	NA	NA	NA	1	NA	1	NA	NA	NA	NA	NA	NA	1	NA	NA	NA	NA	NA	NA	NA	NA	NA	0.0004643	0.001465	NA	0.001467	0.001887	NA	NA	NA	0.001153	NA	0.001352
Desulfotomaculum_Desulfovirgula	G	1815	NA	NA	NA	NA	NA	NA	NA	NA	NA	1	NA	NA	1	NA	1	NA	NA	1	1	1	1	NA	NA	1	NA	1	NA	NA	NA	NA	NA	NA	NA	NA	NA	NA	0.0002322	NA	NA	0.001467	NA	0.001501	NA	NA	0.001153	0.001666	0.001352
Anaerovibrio	G	1838	NA	NA	NA	NA	NA	NA	NA	NA	NA	1	NA	NA	NA	NA	NA	NA	NA	NA	NA	NA	NA	NA	NA	NA	NA	NA	NA	NA	NA	NA	NA	NA	NA	NA	NA	NA	0.0002322	NA	NA	NA	NA	NA	NA	NA	NA	NA	NA
Mitsuokella	G	1844	NA	NA	NA	NA	NA	NA	NA	NA	NA	1	NA	NA	NA	NA	NA	NA	NA	NA	NA	NA	NA	NA	NA	NA	NA	NA	NA	NA	NA	NA	NA	NA	NA	NA	NA	NA	0.0002322	NA	NA	NA	NA	NA	NA	NA	NA	NA	NA
Pectinatus	G	1845	NA	NA	NA	NA	NA	NA	NA	NA	NA	1	1	1	NA	NA	NA	NA	NA	NA	NA	NA	NA	NA	NA	NA	NA	NA	NA	NA	NA	NA	NA	NA	NA	NA	NA	NA	0.0002322	0.001465	0.002219	NA	NA	NA	NA	NA	NA	NA	NA
Schwartzia	G	1849	NA	NA	NA	NA	NA	NA	NA	NA	NA	1	NA	NA	NA	NA	NA	NA	NA	NA	NA	NA	NA	NA	NA	NA	NA	NA	NA	NA	NA	NA	NA	NA	NA	NA	NA	NA	0.0002322	NA	NA	NA	NA	NA	NA	NA	NA	NA	NA
vadinHB04	G	1855	NA	NA	NA	NA	NA	NA	NA	NA	NA	1	NA	NA	NA	NA	NA	NA	NA	NA	NA	NA	NA	NA	NA	NA	NA	NA	NA	NA	NA	NA	NA	NA	NA	NA	NA	NA	0.0002322	NA	NA	NA	NA	NA	NA	NA	NA	NA	NA
NP25	G	1859	NA	NA	NA	NA	NA	NA	NA	NA	NA	1	NA	NA	NA	NA	NA	NA	NA	NA	NA	NA	NA	NA	NA	NA	NA	NA	NA	NA	NA	NA	NA	NA	NA	NA	NA	NA	0.0002322	NA	NA	NA	NA	NA	NA	NA	NA	NA	NA
KF-Gitt2-16	G	1886	NA	NA	NA	NA	NA	NA	NA	NA	NA	1	NA	NA	NA	NA	NA	NA	NA	NA	NA	NA	NA	NA	NA	NA	NA	NA	NA	NA	NA	NA	NA	NA	NA	NA	NA	NA	0.0002322	NA	NA	NA	NA	NA	NA	NA	NA	NA	NA
Thermodesulfobium	G	1897	NA	NA	NA	NA	NA	NA	NA	NA	NA	1	NA	NA	NA	NA	NA	NA	1	NA	NA	NA	1	NA	NA	NA	NA	NA	NA	NA	NA	NA	NA	NA	NA	NA	NA	NA	0.0002322	NA	NA	NA	NA	NA	NA	0.002226	NA	NA	NA
Lysinibacillus	G	1724	NA	NA	NA	NA	NA	NA	NA	NA	NA	1	NA	NA	NA	NA	NA	NA	NA	NA	NA	NA	NA	NA	NA	NA	NA	NA	NA	NA	NA	NA	NA	NA	NA	NA	NA	NA	0.0002322	NA	NA	NA	NA	NA	NA	NA	NA	NA	NA
Lactococcus	G	1764	NA	NA	NA	NA	NA	NA	NA	NA	NA	2	NA	NA	NA	NA	NA	NA	NA	3	NA	NA	NA	NA	1	NA	NA	NA	NA	NA	NA	NA	NA	NA	NA	NA	NA	NA	0.0004643	NA	NA	NA	NA	NA	NA	NA	0.003458	NA	NA
Enterococcus	G	1756	NA	NA	NA	NA	NA	NA	NA	NA	NA	6	NA	NA	2	NA	NA	NA	NA	NA	NA	NA	NA	1	NA	NA	1	NA	NA	NA	NA	NA	NA	NA	NA	NA	NA	NA	0.001393	NA	NA	0.002933	NA	NA	NA	NA	NA	NA	NA
Capnocytophaga	G	1556	NA	NA	NA	NA	NA	NA	NA	NA	NA	3	NA	NA	NA	NA	NA	NA	NA	NA	NA	NA	NA	NA	NA	NA	NA	NA	NA	NA	NA	NA	NA	NA	NA	NA	NA	NA	0.0006965	NA	NA	NA	NA	NA	NA	NA	NA	NA	NA
Gillisia	G	1561	NA	NA	NA	NA	NA	NA	NA	NA	NA	1	NA	NA	NA	NA	NA	NA	NA	NA	NA	NA	NA	NA	NA	NA	NA	NA	NA	NA	NA	NA	NA	NA	NA	NA	NA	NA	0.0002322	NA	NA	NA	NA	NA	NA	NA	NA	NA	NA
Leeuwenhoekiella	G	1565	NA	NA	NA	NA	NA	NA	NA	NA	NA	1	NA	NA	NA	NA	NA	NA	NA	NA	NA	NA	NA	1	1	NA	NA	NA	NA	NA	NA	NA	NA	NA	NA	NA	NA	NA	0.0002322	NA	NA	NA	NA	NA	NA	NA	NA	NA	NA
Zobellia	G	1583	NA	NA	NA	NA	NA	NA	NA	NA	NA	1	1	NA	NA	NA	NA	NA	NA	1	NA	NA	NA	NA	NA	NA	NA	NA	NA	NA	NA	NA	NA	NA	NA	NA	NA	NA	0.0002322	0.001465	NA	NA	NA	NA	NA	NA	0.001153	NA	NA
Flectobacillus	G	1520	NA	NA	NA	NA	NA	NA	NA	NA	NA	1	NA	NA	NA	NA	NA	NA	NA	NA	NA	NA	NA	NA	NA	NA	NA	NA	NA	NA	NA	NA	NA	NA	NA	NA	NA	NA	0.0002322	NA	NA	NA	NA	NA	NA	NA	NA	NA	NA
Candidatus Cardinium	G	1540	NA	NA	NA	NA	NA	NA	NA	NA	NA	1	NA	NA	NA	NA	NA	NA	NA	NA	NA	NA	NA	NA	NA	NA	NA	NA	NA	NA	NA	NA	NA	NA	NA	NA	NA	NA	0.0002322	NA	NA	NA	NA	NA	NA	NA	NA	NA	NA
Pedobacter	G	1593	NA	NA	NA	NA	NA	NA	NA	NA	NA	1	1	NA	NA	NA	NA	NA	NA	NA	NA	NA	NA	NA	NA	NA	NA	NA	NA	NA	NA	NA	NA	NA	NA	NA	NA	NA	0.0002322	0.001465	NA	NA	NA	NA	NA	NA	NA	NA	NA
Salisaeta	G	1598	NA	NA	NA	NA	NA	NA	NA	NA	NA	1	NA	NA	NA	NA	NA	NA	NA	1	1	NA	NA	NA	NA	NA	NA	NA	NA	NA	NA	NA	NA	NA	NA	NA	NA	NA	0.0002322	NA	NA	NA	NA	NA	NA	NA	0.001153	0.001666	NA
KSA1	G	1600	NA	NA	NA	NA	NA	NA	NA	NA	NA	1	NA	NA	NA	NA	1	NA	NA	1	1	NA	NA	NA	NA	NA	NA	NA	NA	NA	NA	NA	NA	NA	NA	NA	NA	NA	0.0002322	NA	NA	NA	NA	0.001501	NA	NA	0.001153	0.001666	NA
Salinibacterium	G	1407	NA	NA	NA	NA	NA	NA	NA	NA	NA	1	NA	NA	NA	NA	NA	NA	NA	NA	NA	NA	NA	NA	NA	NA	NA	NA	NA	NA	NA	NA	NA	NA	NA	NA	NA	NA	0.0002322	NA	NA	NA	NA	NA	NA	NA	NA	NA	NA
Georgenia	G	1363	NA	NA	NA	NA	NA	NA	NA	NA	NA	1	NA	NA	NA	NA	NA	NA	NA	NA	NA	NA	NA	NA	NA	NA	NA	NA	NA	NA	NA	NA	NA	NA	NA	NA	NA	NA	0.0002322	NA	NA	NA	NA	NA	NA	NA	NA	NA	NA
Edaphobacter	G	1337	NA	NA	NA	NA	NA	NA	NA	NA	NA	1	NA	NA	NA	NA	NA	NA	NA	NA	NA	NA	NA	NA	NA	NA	NA	NA	NA	NA	NA	NA	NA	NA	NA	NA	NA	NA	0.0002322	NA	NA	NA	NA	NA	NA	NA	NA	NA	NA
Candidatus Solibacter	G	1341	NA	NA	NA	NA	NA	NA	NA	NA	NA	1	1	NA	NA	NA	NA	1	NA	1	1	NA	NA	1	NA	NA	NA	NA	1	NA	NA	NA	NA	NA	NA	NA	NA	NA	0.0002322	0.001465	NA	NA	NA	NA	0.001435	NA	0.001153	0.001666	NA
Gloeobacter	G	1648	NA	NA	NA	NA	NA	NA	NA	NA	NA	2	NA	NA	NA	NA	NA	NA	NA	NA	NA	1	NA	1	1	NA	NA	NA	NA	NA	NA	NA	NA	NA	NA	NA	NA	NA	0.0004643	NA	NA	NA	NA	NA	NA	NA	NA	NA	0.001352
Cyanothece	G	1664	NA	NA	NA	NA	NA	NA	NA	NA	NA	1	NA	NA	NA	NA	NA	NA	NA	NA	NA	NA	NA	NA	NA	NA	NA	NA	NA	NA	NA	NA	NA	NA	NA	NA	NA	NA	0.0002322	NA	NA	NA	NA	NA	NA	NA	NA	NA	NA
Luteolibacter	G	2428	NA	NA	NA	NA	NA	NA	NA	NA	NA	1	NA	NA	NA	NA	1	NA	NA	NA	NA	1	NA	NA	NA	NA	NA	NA	NA	NA	NA	NA	NA	NA	NA	NA	NA	NA	0.0002322	NA	NA	NA	NA	0.001501	NA	NA	NA	NA	0.001352
Anaerolinea	G	1626	NA	NA	NA	NA	NA	NA	NA	NA	NA	1	NA	NA	NA	NA	NA	NA	NA	NA	NA	NA	NA	NA	NA	NA	NA	NA	NA	NA	NA	NA	NA	NA	NA	NA	NA	NA	0.0002322	NA	NA	NA	NA	NA	NA	NA	NA	NA	NA
Cetobacterium	G	1911	NA	NA	NA	NA	NA	NA	NA	NA	NA	2	NA	NA	NA	NA	NA	1	NA	1	NA	NA	NA	NA	1	1	NA	NA	NA	NA	NA	NA	NA	NA	NA	NA	NA	NA	0.0004643	NA	NA	NA	NA	NA	0.001435	NA	0.001153	NA	NA
Sneathia	G	1917	NA	NA	NA	NA	NA	NA	NA	NA	NA	1	NA	NA	NA	NA	NA	NA	NA	NA	NA	NA	NA	NA	NA	NA	NA	NA	NA	NA	NA	NA	NA	NA	NA	NA	NA	NA	0.0002322	NA	NA	NA	NA	NA	NA	NA	NA	NA	NA
Brachyspira	G	2383	NA	NA	NA	NA	NA	NA	NA	NA	NA	1	NA	NA	NA	NA	NA	NA	NA	NA	NA	NA	NA	NA	NA	NA	NA	NA	NA	NA	NA	NA	NA	NA	NA	NA	NA	NA	0.0002322	NA	NA	NA	NA	NA	NA	NA	NA	NA	NA
Chloroherpeton	G	1624	NA	NA	NA	NA	NA	NA	NA	NA	NA	1	NA	1	NA	NA	NA	1	NA	NA	NA	NA	NA	NA	NA	NA	NA	NA	NA	NA	NA	NA	NA	NA	NA	NA	NA	NA	0.0002322	NA	0.002219	NA	NA	NA	0.001435	NA	NA	NA	NA
Candidatus Hepatoplasma	G	2408	NA	NA	NA	NA	NA	NA	NA	NA	NA	1	NA	NA	NA	NA	NA	NA	NA	NA	NA	NA	NA	NA	NA	NA	NA	NA	NA	NA	NA	NA	NA	NA	NA	NA	NA	NA	0.0002322	NA	NA	NA	NA	NA	NA	NA	NA	NA	NA
Acholeplasma	G	2402	NA	NA	NA	NA	NA	NA	NA	NA	NA	2	NA	NA	NA	NA	NA	NA	NA	NA	NA	NA	NA	NA	NA	NA	NA	NA	NA	NA	NA	NA	NA	NA	NA	NA	NA	NA	0.0004643	NA	NA	NA	NA	NA	NA	NA	NA	NA	NA
BD2-6	G	1926	NA	NA	NA	NA	NA	NA	NA	NA	NA	1	NA	NA	NA	NA	NA	NA	NA	NA	NA	NA	NA	1	NA	NA	NA	NA	NA	NA	NA	NA	NA	NA	NA	NA	NA	NA	0.0002322	NA	NA	NA	NA	NA	NA	NA	NA	NA	NA
GOUTA19	G	1930	NA	NA	NA	NA	NA	NA	NA	NA	NA	1	NA	NA	1	NA	NA	NA	NA	NA	NA	NA	NA	NA	NA	NA	NA	1	NA	NA	NA	NA	NA	NA	NA	NA	NA	NA	0.0002322	NA	NA	0.001467	NA	NA	NA	NA	NA	NA	NA
Fervidobacterium	G	2412	NA	NA	NA	NA	NA	NA	NA	NA	NA	2	NA	1	NA	NA	NA	1	NA	NA	1	NA	NA	NA	NA	NA	NA	NA	NA	NA	NA	NA	NA	NA	NA	NA	NA	NA	0.0004643	NA	0.002219	NA	NA	NA	0.001435	NA	NA	0.001666	NA
Kosmotoga	G	2414	NA	NA	NA	NA	NA	NA	NA	NA	NA	1	1	1	NA	NA	NA	NA	NA	NA	NA	1	NA	1	1	NA	NA	NA	NA	NA	NA	NA	NA	NA	NA	NA	NA	NA	0.0002322	0.001465	0.002219	NA	NA	NA	NA	NA	NA	NA	0.001352
S1	G	2417	NA	NA	NA	NA	NA	NA	NA	NA	NA	1	NA	NA	NA	NA	NA	NA	NA	NA	NA	NA	NA	NA	NA	NA	NA	NA	NA	NA	NA	NA	NA	NA	NA	NA	NA	NA	0.0002322	NA	NA	NA	NA	NA	NA	NA	NA	NA	NA
Nitrosopumilus	G	1261	NA	NA	NA	NA	NA	NA	NA	NA	NA	1	NA	NA	NA	1	1	NA	NA	NA	NA	NA	1	NA	NA	NA	NA	NA	NA	NA	NA	NA	NA	NA	NA	NA	NA	NA	0.0002322	NA	NA	NA	0.001887	0.001501	NA	NA	NA	NA	NA
Candidatus Endobugula	G	2215	NA	NA	NA	NA	NA	NA	NA	NA	NA	NA	1	NA	NA	NA	NA	NA	NA	1	NA	NA	NA	NA	NA	NA	NA	NA	NA	NA	NA	NA	NA	NA	NA	NA	NA	NA	NA	0.001465	NA	NA	NA	NA	NA	NA	0.001153	NA	NA
E8	G	2339	NA	NA	NA	NA	NA	NA	NA	NA	NA	NA	1	NA	NA	NA	NA	NA	NA	NA	NA	NA	NA	NA	NA	NA	NA	NA	NA	NA	NA	NA	NA	NA	NA	NA	NA	NA	NA	0.001465	NA	NA	NA	NA	NA	NA	NA	NA	NA
Oxalobacter	G	2108	NA	NA	NA	NA	NA	NA	NA	NA	NA	NA	1	NA	NA	NA	NA	NA	NA	NA	NA	1	NA	NA	NA	NA	NA	NA	NA	NA	NA	NA	NA	NA	NA	NA	NA	NA	NA	0.001465	NA	NA	NA	NA	NA	NA	NA	NA	0.001352
Eikenella	G	2119	NA	NA	NA	NA	NA	NA	NA	NA	NA	NA	1	NA	NA	NA	NA	NA	NA	NA	NA	NA	NA	NA	NA	NA	NA	NA	NA	NA	NA	NA	NA	NA	NA	NA	NA	NA	NA	0.001465	NA	NA	NA	NA	NA	NA	NA	NA	NA
Chondromyces	G	2185	NA	NA	NA	NA	NA	NA	NA	NA	NA	NA	1	NA	1	NA	NA	NA	NA	NA	NA	NA	NA	NA	NA	NA	NA	NA	NA	NA	NA	NA	NA	NA	NA	NA	NA	NA	NA	0.001465	NA	0.001467	NA	NA	NA	NA	NA	NA	NA
Alkalibacterium	G	1748	NA	NA	NA	NA	NA	NA	NA	NA	NA	NA	1	NA	NA	NA	NA	NA	NA	NA	NA	NA	NA	NA	NA	NA	NA	NA	NA	NA	NA	NA	NA	NA	NA	NA	NA	NA	NA	0.001465	NA	NA	NA	NA	NA	NA	NA	NA	NA
Bulleidia	G	1899	NA	NA	NA	NA	NA	NA	NA	NA	NA	NA	1	NA	NA	NA	NA	NA	NA	NA	NA	NA	NA	NA	NA	NA	NA	NA	NA	NA	NA	NA	NA	NA	NA	NA	NA	NA	NA	0.001465	NA	NA	NA	NA	NA	NA	NA	NA	NA
Sharpea	G	1907	NA	NA	NA	NA	NA	NA	NA	NA	NA	NA	1	NA	NA	NA	NA	NA	NA	NA	NA	NA	NA	NA	NA	NA	NA	NA	NA	NA	NA	NA	NA	NA	NA	NA	NA	NA	NA	0.001465	NA	NA	NA	NA	NA	NA	NA	NA	NA
Saprospira	G	1611	NA	NA	NA	NA	NA	NA	NA	NA	NA	NA	1	NA	NA	NA	NA	NA	NA	1	NA	NA	NA	NA	NA	NA	NA	NA	NA	NA	NA	NA	NA	NA	NA	NA	NA	NA	NA	0.001465	NA	NA	NA	NA	NA	NA	0.001153	NA	NA
Actinomadura	G	1467	NA	NA	NA	NA	NA	NA	NA	NA	NA	NA	2	NA	NA	NA	NA	NA	NA	1	NA	NA	NA	NA	NA	NA	NA	NA	NA	NA	NA	NA	NA	NA	NA	NA	NA	NA	NA	0.002931	NA	NA	NA	NA	NA	NA	0.001153	NA	NA
Demequina	G	1367	NA	NA	NA	NA	NA	NA	NA	NA	NA	NA	1	NA	NA	NA	NA	NA	NA	NA	NA	NA	NA	NA	NA	NA	NA	NA	NA	NA	NA	NA	NA	NA	NA	NA	NA	NA	NA	0.001465	NA	NA	NA	NA	NA	NA	NA	NA	NA
SHD-231	G	1631	NA	NA	NA	NA	NA	NA	NA	NA	NA	NA	2	NA	NA	NA	NA	NA	NA	NA	NA	NA	NA	NA	NA	NA	NA	NA	NA	NA	NA	NA	NA	NA	NA	NA	NA	NA	NA	0.002931	NA	NA	NA	NA	NA	NA	NA	NA	NA
Chroococcidiopsis	G	1669	NA	NA	NA	NA	NA	NA	NA	NA	NA	NA	2	NA	NA	NA	NA	NA	NA	NA	NA	NA	NA	1	NA	NA	NA	NA	NA	NA	NA	NA	NA	NA	NA	NA	NA	NA	NA	0.002931	NA	NA	NA	NA	NA	NA	NA	NA	NA
JG37-AG-70	G	1923	NA	NA	NA	NA	NA	NA	NA	NA	NA	NA	1	NA	NA	NA	NA	NA	NA	NA	NA	NA	NA	NA	NA	NA	NA	NA	NA	NA	NA	NA	NA	NA	NA	NA	NA	NA	NA	0.001465	NA	NA	NA	NA	NA	NA	NA	NA	NA
Aurantimonas	G	1951	NA	NA	NA	NA	NA	NA	NA	NA	NA	NA	NA	1	NA	NA	NA	NA	NA	NA	NA	NA	NA	NA	NA	NA	NA	NA	NA	NA	NA	NA	NA	NA	NA	NA	NA	NA	NA	NA	0.002219	NA	NA	NA	NA	NA	NA	NA	NA
Tetrathiobacter	G	2065	NA	NA	NA	NA	NA	NA	NA	NA	NA	NA	NA	1	NA	NA	NA	NA	NA	NA	NA	NA	NA	NA	NA	NA	NA	NA	NA	NA	NA	NA	NA	NA	NA	NA	NA	NA	NA	NA	0.002219	NA	NA	NA	NA	NA	NA	NA	NA
Aerococcus	G	1747	NA	NA	NA	NA	NA	NA	NA	NA	NA	NA	NA	2	NA	NA	NA	1	NA	NA	NA	NA	NA	NA	NA	NA	NA	NA	NA	NA	NA	NA	NA	NA	NA	NA	NA	NA	NA	NA	0.004438	NA	NA	NA	0.001435	NA	NA	NA	NA
Butyricimonas	G	1509	NA	NA	NA	NA	NA	NA	NA	NA	NA	NA	NA	1	NA	NA	NA	1	NA	NA	NA	NA	NA	NA	NA	NA	NA	NA	NA	NA	NA	NA	NA	NA	NA	NA	NA	NA	NA	NA	0.002219	NA	NA	NA	0.001435	NA	NA	NA	NA
Entomoplasma	G	2406	NA	NA	NA	NA	NA	NA	NA	NA	NA	NA	NA	1	NA	NA	NA	NA	NA	NA	NA	NA	NA	NA	NA	NA	NA	NA	NA	NA	NA	NA	NA	NA	NA	NA	NA	NA	NA	NA	0.002219	NA	NA	NA	NA	NA	NA	NA	NA
CL0-1	G	1492	NA	NA	NA	NA	NA	NA	NA	NA	NA	NA	NA	1	NA	NA	NA	NA	NA	NA	NA	NA	NA	NA	NA	NA	NA	NA	NA	NA	NA	NA	NA	NA	NA	NA	NA	NA	NA	NA	0.002219	NA	NA	NA	NA	NA	NA	NA	NA
Fibrobacter	G	1697	NA	NA	NA	NA	NA	NA	NA	NA	NA	NA	NA	1	NA	NA	NA	NA	NA	NA	1	NA	NA	NA	NA	NA	NA	NA	NA	NA	NA	NA	NA	NA	NA	NA	NA	NA	NA	NA	0.002219	NA	NA	NA	NA	NA	NA	0.001666	NA
Kushneria	G	2299	NA	NA	NA	NA	NA	NA	NA	NA	NA	NA	NA	NA	1	NA	NA	NA	NA	NA	NA	NA	NA	NA	NA	NA	NA	NA	NA	NA	NA	NA	NA	NA	NA	NA	NA	NA	NA	NA	NA	0.001467	NA	NA	NA	NA	NA	NA	NA
Magnetospirillum	G	2033	NA	NA	NA	NA	NA	NA	NA	NA	NA	NA	NA	NA	1	NA	NA	NA	NA	1	NA	NA	NA	NA	NA	NA	NA	NA	NA	NA	NA	NA	NA	NA	NA	NA	NA	NA	NA	NA	NA	0.001467	NA	NA	NA	NA	0.001153	NA	NA
Flexispira	G	2199	NA	NA	NA	NA	NA	NA	NA	NA	NA	NA	NA	NA	1	NA	NA	1	NA	NA	NA	NA	NA	NA	NA	NA	NA	NA	NA	NA	NA	NA	NA	NA	NA	NA	NA	NA	NA	NA	NA	0.001467	NA	NA	0.001435	NA	NA	NA	NA
Caloramator	G	1772	NA	NA	NA	NA	NA	NA	NA	NA	NA	NA	NA	NA	1	NA	NA	NA	NA	NA	NA	NA	NA	NA	NA	NA	NA	NA	NA	NA	NA	NA	NA	NA	NA	NA	NA	NA	NA	NA	NA	0.001467	NA	NA	NA	NA	NA	NA	NA
Sporotomaculum	G	1820	NA	NA	NA	NA	NA	NA	NA	NA	NA	NA	NA	NA	1	NA	NA	NA	NA	NA	NA	NA	NA	NA	NA	NA	NA	NA	NA	NA	NA	NA	NA	NA	NA	NA	NA	NA	NA	NA	NA	0.001467	NA	NA	NA	NA	NA	NA	NA
Gordonia	G	1381	NA	NA	NA	NA	NA	NA	NA	NA	NA	NA	NA	NA	1	NA	NA	NA	NA	NA	NA	NA	NA	1	NA	NA	NA	NA	NA	NA	NA	NA	NA	NA	NA	NA	NA	NA	NA	NA	NA	0.001467	NA	NA	NA	NA	NA	NA	NA
Roseiflexus	G	1641	NA	NA	NA	NA	NA	NA	NA	NA	NA	NA	NA	NA	1	NA	NA	NA	NA	NA	NA	NA	1	NA	NA	1	NA	NA	NA	NA	NA	NA	NA	NA	NA	NA	NA	NA	NA	NA	NA	0.001467	NA	NA	NA	NA	NA	NA	NA
Thermotoga	G	2420	NA	NA	NA	NA	NA	NA	NA	NA	NA	NA	NA	NA	1	NA	NA	NA	NA	NA	NA	NA	NA	NA	NA	NA	NA	NA	NA	NA	NA	NA	NA	NA	NA	NA	NA	NA	NA	NA	NA	0.001467	NA	NA	NA	NA	NA	NA	NA
Aliivibrio	G	2344	NA	NA	NA	NA	NA	NA	NA	NA	NA	NA	NA	NA	NA	1	NA	NA	NA	NA	1	1	NA	NA	NA	1	NA	NA	NA	NA	NA	NA	NA	NA	NA	NA	NA	NA	NA	NA	NA	NA	0.001887	NA	NA	NA	NA	0.001666	0.001352
Anaerobiospirillum	G	2209	NA	NA	NA	NA	NA	NA	NA	NA	NA	NA	NA	NA	NA	1	NA	NA	NA	NA	NA	NA	NA	NA	NA	NA	NA	NA	NA	NA	NA	NA	NA	NA	NA	NA	NA	NA	NA	NA	NA	NA	0.001887	NA	NA	NA	NA	NA	NA
Labrys	G	1993	NA	NA	NA	NA	NA	NA	NA	NA	NA	NA	NA	NA	NA	1	NA	NA	NA	NA	NA	NA	NA	NA	NA	NA	NA	NA	NA	NA	NA	NA	NA	NA	NA	NA	NA	NA	NA	NA	NA	NA	0.001887	NA	NA	NA	NA	NA	NA
Nitrospina	G	2164	NA	NA	NA	NA	NA	NA	NA	NA	NA	NA	NA	NA	NA	1	NA	NA	NA	NA	NA	NA	1	NA	NA	NA	NA	NA	NA	NA	NA	NA	NA	NA	NA	NA	NA	NA	NA	NA	NA	NA	0.001887	NA	NA	NA	NA	NA	NA
Succiniclasticum	G	1852	NA	NA	NA	NA	NA	NA	NA	NA	NA	NA	NA	NA	NA	1	NA	NA	NA	NA	NA	NA	NA	2	NA	1	NA	NA	NA	NA	NA	NA	NA	NA	NA	NA	NA	NA	NA	NA	NA	NA	0.001887	NA	NA	NA	NA	NA	NA
Solibacillus	G	1729	NA	NA	NA	NA	NA	NA	NA	NA	NA	NA	NA	NA	NA	1	NA	NA	NA	NA	NA	NA	NA	NA	NA	NA	NA	NA	NA	NA	NA	NA	NA	NA	NA	NA	NA	NA	NA	NA	NA	NA	0.001887	NA	NA	NA	NA	NA	NA
Euzebya	G	1482	NA	NA	NA	NA	NA	NA	NA	NA	NA	NA	NA	NA	NA	1	NA	NA	NA	NA	NA	1	NA	1	NA	NA	NA	NA	NA	NA	NA	NA	NA	NA	NA	NA	NA	NA	NA	NA	NA	NA	0.001887	NA	NA	NA	NA	NA	0.001352
Wohlfahrtiimonas	G	2364	NA	NA	NA	NA	NA	NA	NA	NA	NA	NA	NA	NA	NA	NA	1	NA	NA	NA	1	NA	NA	NA	NA	NA	NA	NA	NA	NA	NA	NA	NA	NA	NA	NA	NA	NA	NA	NA	NA	NA	NA	0.001501	NA	NA	NA	0.001666	NA
Lachnospira	G	1804	NA	NA	NA	NA	NA	NA	NA	NA	NA	NA	NA	NA	NA	NA	1	NA	NA	NA	NA	NA	NA	1	NA	NA	NA	NA	NA	NA	NA	NA	NA	NA	NA	NA	NA	NA	NA	NA	NA	NA	NA	0.001501	NA	NA	NA	NA	NA
Anaeromusa	G	1837	NA	NA	NA	NA	NA	NA	NA	NA	NA	NA	NA	NA	NA	NA	1	NA	NA	NA	NA	NA	NA	NA	NA	NA	NA	NA	NA	NA	NA	NA	NA	NA	NA	NA	NA	NA	NA	NA	NA	NA	NA	0.001501	NA	NA	NA	NA	NA
Cryocola	G	1399	NA	NA	NA	NA	NA	NA	NA	NA	NA	NA	NA	NA	NA	NA	1	NA	NA	NA	NA	NA	NA	1	NA	NA	NA	NA	NA	NA	NA	NA	NA	NA	NA	NA	NA	NA	NA	NA	NA	NA	NA	0.001501	NA	NA	NA	NA	NA
E6	G	2400	NA	NA	NA	NA	NA	NA	NA	NA	NA	NA	NA	NA	NA	NA	1	NA	NA	1	NA	NA	NA	NA	NA	NA	NA	NA	1	NA	NA	NA	NA	NA	NA	NA	NA	NA	NA	NA	NA	NA	NA	0.001501	NA	NA	0.001153	NA	NA
Methanococcus	G	1308	NA	NA	NA	NA	NA	NA	NA	NA	NA	NA	NA	NA	NA	NA	1	NA	NA	NA	NA	NA	NA	NA	NA	NA	NA	NA	NA	NA	NA	NA	NA	NA	NA	NA	NA	NA	NA	NA	NA	NA	NA	0.001501	NA	NA	NA	NA	NA
Marinicella	G	2367	NA	NA	NA	NA	NA	NA	NA	NA	NA	NA	NA	NA	NA	NA	NA	1	NA	NA	NA	1	NA	1	NA	NA	NA	NA	NA	NA	NA	NA	NA	NA	NA	NA	NA	NA	NA	NA	NA	NA	NA	NA	0.001435	NA	NA	NA	0.001352
Candidatus Arthromitus	G	1775	NA	NA	NA	NA	NA	NA	NA	NA	NA	NA	NA	NA	NA	NA	NA	1	NA	NA	NA	NA	NA	NA	NA	NA	NA	NA	NA	NA	NA	NA	NA	NA	NA	NA	NA	NA	NA	NA	NA	NA	NA	NA	0.001435	NA	NA	NA	NA
Sporanaerobacter	G	1873	NA	NA	NA	NA	NA	NA	NA	NA	NA	NA	NA	NA	NA	NA	NA	1	1	1	NA	NA	NA	NA	NA	NA	NA	NA	NA	NA	NA	NA	NA	NA	NA	NA	NA	NA	NA	NA	NA	NA	NA	NA	0.001435	0.002226	0.001153	NA	NA
Kitasatospora	G	1459	NA	NA	NA	NA	NA	NA	NA	NA	NA	NA	NA	NA	NA	NA	NA	1	NA	NA	NA	NA	NA	NA	NA	NA	NA	NA	NA	NA	NA	NA	NA	NA	NA	NA	NA	NA	NA	NA	NA	NA	NA	NA	0.001435	NA	NA	NA	NA
Amycolatopsis	G	1449	NA	NA	NA	NA	NA	NA	NA	NA	NA	NA	NA	NA	NA	NA	NA	1	NA	NA	NA	NA	NA	NA	NA	NA	NA	NA	NA	NA	NA	NA	NA	NA	NA	NA	NA	NA	NA	NA	NA	NA	NA	NA	0.001435	NA	NA	NA	NA
Cellulomonas	G	1366	NA	NA	NA	NA	NA	NA	NA	NA	NA	NA	NA	NA	NA	NA	NA	1	NA	1	NA	NA	NA	NA	1	NA	NA	NA	NA	NA	NA	NA	NA	NA	NA	NA	NA	NA	NA	NA	NA	NA	NA	NA	0.001435	NA	0.001153	NA	NA
Atopobium	G	1477	NA	NA	NA	NA	NA	NA	NA	NA	NA	NA	NA	NA	NA	NA	NA	1	NA	NA	NA	NA	NA	NA	NA	NA	NA	NA	NA	NA	NA	NA	NA	NA	NA	NA	NA	NA	NA	NA	NA	NA	NA	NA	0.001435	NA	NA	NA	NA
Defluvibacter	G	1978	NA	NA	NA	NA	NA	NA	NA	NA	NA	NA	NA	NA	NA	NA	NA	NA	1	NA	NA	NA	NA	NA	NA	NA	NA	NA	NA	NA	NA	NA	NA	NA	NA	NA	NA	NA	NA	NA	NA	NA	NA	NA	NA	0.002226	NA	NA	NA
Rhodothermus	G	1595	NA	NA	NA	NA	NA	NA	NA	NA	NA	NA	NA	NA	NA	NA	NA	NA	1	NA	NA	1	NA	NA	NA	NA	NA	NA	NA	NA	NA	NA	NA	NA	NA	NA	NA	NA	NA	NA	NA	NA	NA	NA	NA	0.002226	NA	NA	0.001352
Nonomuraea	G	1462	NA	NA	NA	NA	NA	NA	NA	NA	NA	NA	NA	NA	NA	NA	NA	NA	1	NA	NA	NA	1	NA	NA	NA	NA	NA	NA	NA	NA	NA	NA	NA	NA	NA	NA	NA	NA	NA	NA	NA	NA	NA	NA	0.002226	NA	NA	NA
Pelobacter	G	2177	NA	NA	NA	NA	NA	NA	NA	NA	NA	NA	NA	NA	NA	NA	NA	NA	NA	1	NA	NA	NA	NA	NA	NA	NA	NA	NA	NA	NA	NA	NA	NA	NA	NA	NA	NA	NA	NA	NA	NA	NA	NA	NA	NA	0.001153	NA	NA
Rubricoccus	G	1596	NA	NA	NA	NA	NA	NA	NA	NA	NA	NA	NA	NA	NA	NA	NA	NA	NA	1	NA	NA	NA	NA	NA	NA	NA	NA	NA	NA	NA	NA	NA	NA	NA	NA	NA	NA	NA	NA	NA	NA	NA	NA	NA	NA	0.001153	NA	NA
Chloroflexus	G	1636	NA	NA	NA	NA	NA	NA	NA	NA	NA	NA	NA	NA	NA	NA	NA	NA	NA	1	NA	NA	NA	NA	NA	NA	NA	NA	NA	NA	NA	NA	NA	NA	NA	NA	NA	NA	NA	NA	NA	NA	NA	NA	NA	NA	0.001153	NA	NA
Blastomonas	G	2053	NA	NA	NA	NA	NA	NA	NA	NA	NA	NA	NA	NA	NA	NA	NA	NA	NA	NA	1	NA	1	NA	NA	NA	NA	NA	NA	NA	NA	NA	NA	NA	NA	NA	NA	NA	NA	NA	NA	NA	NA	NA	NA	NA	NA	0.001666	NA
Syntrophobacter	G	2192	NA	NA	NA	NA	NA	NA	NA	NA	NA	NA	NA	NA	NA	NA	NA	NA	NA	NA	1	NA	NA	1	NA	1	NA	NA	NA	NA	NA	NA	NA	NA	NA	NA	NA	NA	NA	NA	NA	NA	NA	NA	NA	NA	NA	0.001666	NA
Acidaminococcus	G	1836	NA	NA	NA	NA	NA	NA	NA	NA	NA	NA	NA	NA	NA	NA	NA	NA	NA	NA	1	NA	NA	NA	NA	NA	NA	NA	NA	NA	NA	NA	NA	NA	NA	NA	NA	NA	NA	NA	NA	NA	NA	NA	NA	NA	NA	0.001666	NA
Rivularia	G	1660	NA	NA	NA	NA	NA	NA	NA	NA	NA	NA	NA	NA	NA	NA	NA	NA	NA	NA	1	NA	NA	NA	NA	NA	NA	NA	NA	NA	NA	NA	NA	NA	NA	NA	NA	NA	NA	NA	NA	NA	NA	NA	NA	NA	NA	0.001666	NA
Candidatus Rhabdochlamydia	G	1618	NA	NA	NA	NA	NA	NA	NA	NA	NA	NA	NA	NA	NA	NA	NA	NA	NA	NA	1	NA	NA	NA	NA	NA	NA	NA	NA	NA	NA	NA	NA	NA	NA	NA	NA	NA	NA	NA	NA	NA	NA	NA	NA	NA	NA	0.001666	NA
Thalassomonas	G	2229	NA	NA	NA	NA	NA	NA	NA	NA	NA	NA	NA	NA	NA	NA	NA	NA	NA	NA	NA	1	NA	NA	NA	NA	NA	NA	NA	NA	NA	NA	NA	NA	NA	NA	NA	NA	NA	NA	NA	NA	NA	NA	NA	NA	NA	NA	0.001352
Maricaulis	G	1997	NA	NA	NA	NA	NA	NA	NA	NA	NA	NA	NA	NA	NA	NA	NA	NA	NA	NA	NA	1	NA	NA	NA	NA	NA	NA	NA	NA	NA	NA	NA	NA	NA	NA	NA	NA	NA	NA	NA	NA	NA	NA	NA	NA	NA	NA	0.001352
Desulfonatronum	G	2169	NA	NA	NA	NA	NA	NA	NA	NA	NA	NA	NA	NA	NA	NA	NA	NA	NA	NA	NA	1	NA	NA	NA	NA	NA	NA	NA	NA	NA	NA	NA	NA	NA	NA	NA	NA	NA	NA	NA	NA	NA	NA	NA	NA	NA	NA	0.001352
Thiomonas	G	2099	NA	NA	NA	NA	NA	NA	NA	NA	NA	NA	NA	NA	NA	NA	NA	NA	NA	NA	NA	1	NA	1	NA	NA	NA	NA	NA	NA	NA	NA	NA	NA	NA	NA	NA	NA	NA	NA	NA	NA	NA	NA	NA	NA	NA	NA	0.001352
Selenomonas	G	1850	NA	NA	NA	NA	NA	NA	NA	NA	NA	NA	NA	NA	NA	NA	NA	NA	NA	NA	NA	1	NA	1	NA	NA	NA	NA	NA	NA	NA	NA	NA	NA	NA	NA	NA	NA	NA	NA	NA	NA	NA	NA	NA	NA	NA	NA	0.001352
Mesonia	G	1568	NA	NA	NA	NA	NA	NA	NA	NA	NA	NA	NA	NA	NA	NA	NA	NA	NA	NA	NA	1	NA	NA	NA	NA	NA	NA	NA	NA	NA	NA	NA	NA	NA	NA	NA	NA	NA	NA	NA	NA	NA	NA	NA	NA	NA	NA	0.001352
Brevibacterium	G	1364	NA	NA	NA	NA	NA	NA	NA	NA	NA	NA	NA	NA	NA	NA	NA	NA	NA	NA	NA	1	NA	NA	NA	NA	NA	NA	NA	NA	NA	NA	NA	NA	NA	NA	NA	NA	NA	NA	NA	NA	NA	NA	NA	NA	NA	NA	0.001352
Microcoleus	G	1674	NA	NA	NA	NA	NA	NA	NA	NA	NA	NA	NA	NA	NA	NA	NA	NA	NA	NA	NA	1	NA	1	NA	NA	NA	NA	NA	NA	NA	NA	NA	NA	NA	NA	NA	NA	NA	NA	NA	NA	NA	NA	NA	NA	NA	NA	0.001352
Smithella	G	2189	NA	NA	NA	NA	NA	NA	NA	NA	NA	NA	NA	NA	NA	NA	NA	NA	NA	NA	NA	NA	1	NA	NA	NA	NA	NA	NA	NA	NA	NA	NA	NA	NA	NA	NA	NA	NA	NA	NA	NA	NA	NA	NA	NA	NA	NA	NA
Microvirgula	G	2121	NA	NA	NA	NA	NA	NA	NA	NA	NA	NA	NA	NA	NA	NA	NA	NA	NA	NA	NA	NA	1	NA	NA	NA	NA	NA	NA	NA	NA	NA	NA	NA	NA	NA	NA	NA	NA	NA	NA	NA	NA	NA	NA	NA	NA	NA	NA
Leuconostoc	G	1762	NA	NA	NA	NA	NA	NA	NA	NA	NA	NA	NA	NA	NA	NA	NA	NA	NA	NA	NA	NA	1	NA	NA	NA	NA	NA	NA	NA	NA	NA	NA	NA	NA	NA	NA	NA	NA	NA	NA	NA	NA	NA	NA	NA	NA	NA	NA
Agromyces	G	1394	NA	NA	NA	NA	NA	NA	NA	NA	NA	NA	NA	NA	NA	NA	NA	NA	NA	NA	NA	NA	1	NA	NA	NA	NA	NA	NA	NA	NA	NA	NA	NA	NA	NA	NA	NA	NA	NA	NA	NA	NA	NA	NA	NA	NA	NA	NA
Dehalococcoides	G	1642	NA	NA	NA	NA	NA	NA	NA	NA	NA	NA	NA	NA	NA	NA	NA	NA	NA	NA	NA	NA	1	NA	NA	NA	NA	NA	NA	NA	NA	NA	NA	NA	NA	NA	NA	NA	NA	NA	NA	NA	NA	NA	NA	NA	NA	NA	NA
Blastochloris	G	1992	NA	NA	NA	NA	NA	NA	NA	NA	NA	NA	NA	NA	NA	NA	NA	NA	NA	NA	NA	NA	NA	1	NA	NA	NA	NA	NA	NA	NA	NA	NA	NA	NA	NA	NA	NA	NA	NA	NA	NA	NA	NA	NA	NA	NA	NA	NA
Rhodobacter	G	2012	NA	NA	NA	NA	NA	NA	NA	NA	NA	NA	NA	NA	NA	NA	NA	NA	NA	NA	NA	NA	NA	1	NA	NA	NA	NA	NA	NA	NA	NA	NA	NA	NA	NA	NA	NA	NA	NA	NA	NA	NA	NA	NA	NA	NA	NA	NA
Collimonas	G	2103	NA	NA	NA	NA	NA	NA	NA	NA	NA	NA	NA	NA	NA	NA	NA	NA	NA	NA	NA	NA	NA	1	NA	NA	NA	NA	NA	NA	NA	NA	NA	NA	NA	NA	NA	NA	NA	NA	NA	NA	NA	NA	NA	NA	NA	NA	NA
Herbaspirillum	G	2105	NA	NA	NA	NA	NA	NA	NA	NA	NA	NA	NA	NA	NA	NA	NA	NA	NA	NA	NA	NA	NA	1	NA	NA	NA	NA	NA	NA	NA	NA	NA	NA	NA	NA	NA	NA	NA	NA	NA	NA	NA	NA	NA	NA	NA	NA	NA
WCHB1-05	G	1633	NA	NA	NA	NA	NA	NA	NA	NA	NA	NA	NA	NA	NA	NA	NA	NA	NA	NA	NA	NA	NA	1	NA	NA	NA	NA	NA	NA	NA	NA	NA	NA	NA	NA	NA	NA	NA	NA	NA	NA	NA	NA	NA	NA	NA	NA	NA
A17	G	1938	NA	NA	NA	NA	NA	NA	NA	NA	NA	NA	NA	NA	NA	NA	NA	NA	NA	NA	NA	NA	NA	1	NA	NA	NA	NA	NA	NA	NA	NA	NA	NA	NA	NA	NA	NA	NA	NA	NA	NA	NA	NA	NA	NA	NA	NA	NA
Giesbergeria	G	2079	NA	NA	NA	NA	NA	NA	NA	NA	NA	NA	NA	NA	NA	NA	NA	NA	NA	NA	NA	NA	NA	NA	1	NA	NA	NA	NA	NA	NA	NA	NA	NA	NA	NA	NA	NA	NA	NA	NA	NA	NA	NA	NA	NA	NA	NA	NA
Desulfacinum	G	2191	NA	NA	NA	NA	NA	NA	NA	NA	NA	NA	NA	NA	NA	NA	NA	NA	NA	NA	NA	NA	NA	NA	1	NA	NA	NA	NA	NA	NA	NA	NA	NA	NA	NA	NA	NA	NA	NA	NA	NA	NA	NA	NA	NA	NA	NA	NA
Oribacterium	G	1806	NA	NA	NA	NA	NA	NA	NA	NA	NA	NA	NA	NA	NA	NA	NA	NA	NA	NA	NA	NA	NA	NA	1	NA	NA	NA	NA	NA	NA	NA	NA	NA	NA	NA	NA	NA	NA	NA	NA	NA	NA	NA	NA	NA	NA	NA	NA
Thermoanaerobacter	G	1894	NA	NA	NA	NA	NA	NA	NA	NA	NA	NA	NA	NA	NA	NA	NA	NA	NA	NA	NA	NA	NA	NA	1	NA	NA	NA	NA	NA	NA	NA	NA	NA	NA	NA	NA	NA	NA	NA	NA	NA	NA	NA	NA	NA	NA	NA	NA
Pontibacter	G	1525	NA	NA	NA	NA	NA	NA	NA	NA	NA	NA	NA	NA	NA	NA	NA	NA	NA	NA	NA	NA	NA	NA	1	NA	NA	NA	NA	NA	NA	NA	NA	NA	NA	NA	NA	NA	NA	NA	NA	NA	NA	NA	NA	NA	NA	NA	NA
Rhodovibrio	G	2039	NA	NA	NA	NA	NA	NA	NA	NA	NA	NA	NA	NA	NA	NA	NA	NA	NA	NA	NA	NA	NA	NA	NA	1	NA	NA	NA	NA	NA	NA	NA	NA	NA	NA	NA	NA	NA	NA	NA	NA	NA	NA	NA	NA	NA	NA	NA
Roseateles	G	2094	NA	NA	NA	NA	NA	NA	NA	NA	NA	NA	NA	NA	NA	NA	NA	NA	NA	NA	NA	NA	NA	NA	NA	1	NA	NA	NA	NA	NA	NA	NA	NA	NA	NA	NA	NA	NA	NA	NA	NA	NA	NA	NA	NA	NA	NA	NA
Anabaena	G	1649	NA	NA	NA	NA	NA	NA	NA	NA	NA	NA	NA	NA	NA	NA	NA	NA	NA	NA	NA	NA	NA	NA	NA	1	NA	NA	NA	NA	NA	NA	NA	NA	NA	NA	NA	NA	NA	NA	NA	NA	NA	NA	NA	NA	NA	NA	NA
Desemzia	G	1753	NA	NA	NA	NA	NA	NA	NA	NA	NA	NA	NA	NA	NA	NA	NA	NA	NA	NA	NA	NA	NA	NA	NA	NA	1	NA	NA	NA	NA	NA	NA	NA	NA	NA	NA	NA	NA	NA	NA	NA	NA	NA	NA	NA	NA	NA	NA
		1692489
[truncated: 35 more columns]
