# Supplementary material for: Shifts in Pseudomonas species diversity influence adaptation of brown planthopper to changing climates and geographical locations
Source: iScience. 2022 Jun 7;25(7):104550. doi: 10.1016/j.isci.2022.104550 (PMC9218508; doi:10.1016/j.isci.2022.104550)
Supplement: Table S3. Data pre-processing, filtering, and normalisation statistics, related to STAR Methods: Taxonomic assignment and species identification [file mmc3.zip]

Archive with 1 entries (1 files):
- isci_104550_mmc3.xlsm
