# Supplementary material for: Shifts in Pseudomonas species diversity influence adaptation of brown planthopper to changing climates and geographical locations
Source: iScience. 2022 Jun 7;25(7):104550. doi: 10.1016/j.isci.2022.104550 (PMC9218508; doi:10.1016/j.isci.2022.104550)
Supplement: Table S3. Data pre-processing, filtering, and normalisation statistics, related to STAR Methods: Taxonomic assignment and species identification [file mmc3.zip › isci_104550_mmc3.xlsm]

## Sheet: Data Pre-processing
Table S3: Data pre-processing, filtering, and normalisation statistics. Related to Star Methods: Taxonomic assignment and species identification.
Data type:	OTU abundance table
OTU annotation:	Others/Not_specific
OTU number:	861
OTUs with ≥ 2 counts:	679
Number of experimental factors:	1 [discrete: 1 continuous: 0]
Contain metadata with replicates:	Yes
Total read counts:	2255022
Average counts per sample:	83519
Maximum counts per sample:	525841
Minimum counts per sample:	7333
Phylogenetic tree uploaded:	No
Number of samples in metadata:	27
Number of samples in OTU table:	27
Sample names match (metadata vs. OTU table):	Yes
Number of sample names matched (metadata vs. OTU table):	27
Number of samples that will be processed:	27

## Sheet: Data_filtered
#OTU ID	Nalgonda1	Nalgonda2	Nalgonda3	Aug_clade1	Aug_clade2	Aug_clade3	June_clade1	June_clade2	June_clade3	Nov_clade1	Nov_clade2	Nov_clade3	DBOD1	DBOD2	DBOD3	Tripura1	Tripura2	Tripura3	Old_Nalgonda1	Old_Nalgonda2	Old_Nalgonda3	Manipur1	Manipur2	TN1-1	TN1-2	TN1-3
72	0	0	0	0	0	0	0	0	0	1	1	3	3	1	2	1	1	0	2	2	2	4	1	0	0	1
73	0	0	0	0	0	0	0	0	0	2	0	0	0	1	0	0	0	0	0	0	1	0	0	2	0	0
74	0	0	0	1	0	1	0	0	1	1	2	0	0	1	0	2	0	1	1	0	1	1	0	0	0	3
75	0	3	0	0	1	1	1	2	0	2	4	1	2	1	6	1	5	2	3	0	0	1	3	2	3	1
76	7	4	1	1	5	1	4	12	6	5	8	6	5	3	5	8	15	3	1	4	4	5	13	1	4	8
77	0	0	0	0	1	0	0	0	0	1	0	0	1	0	0	0	0	1	0	0	0	0	1	0	0	0
78	2	2	0	1	2	0	0	0	2	0	0	1	1	1	1	1	2	2	2	1	2	0	2	0	0	0
108	0	0	0	0	0	0	0	0	0	0	0	0	1	1	0	0	1	1	0	1	0	0	1	0	0	0
334	0	0	0	0	0	0	0	0	0	2	0	0	3	0	0	0	0	0	0	0	0	0	1	0	0	0
379	0	0	0	0	0	0	0	0	0	0	2	0	0	1	1	0	0	0	0	0	0	0	0	0	0	0
382	2	1	1	2	3	1	1	0	2	0	0	1	0	0	0	1	0	1	1	1	0	0	0	1	1	0
392	1	0	0	0	1	1	2	0	0	1	2	1	2	0	1	1	1	1	1	1	0	0	0	0	0	0
399	0	0	1	0	0	0	0	0	0	2	2	0	1	2	3	0	2	0	0	1	0	2	1	0	0	0
401	4	0	0	0	0	1	0	0	1	1	0	0	1	2	2	0	0	1	1	0	1	0	2	1	0	2
410	1	2	0	0	1	3	2	1	2	1	1	1	5	1	0	1	2	1	3	0	2	1	2	2	1	0
482	0	0	0	0	0	0	0	1	0	0	2	0	1	0	1	1	1	1	0	1	0	0	0	0	2	0
508	2	1	2	2	1	0	1	10	3	13	12	9	21	12	13	9	13	12	2	5	5	2	6	5	3	11
509	51	39	24	11	16	12	67	77	69	134	103	103	82	117	115	92	61	72	40	35	45	23	75	119	50	28
511	0	2	1	1	1	0	2	2	2	5	2	0	6	0	1	7	0	7	4	2	3	3	4	0	1	2
512	45	42	51	16	15	21	81	109	119	71	35	158	24	82	55	113	101	104	68	61	63	116	79	101	479	118
513	1	0	2	0	0	0	1	0	3	3	0	1	0	1	0	0	0	1	0	0	0	5	1	0	3	0
514	5	1	1	2	2	6	1	0	2	0	4	7	1	4	4	0	4	3	2	2	0	3	0	0	0	0
515	3	0	2	1	0	0	4	0	2	6	9	3	12	9	9	1	4	1	1	2	5	2	1	0	2	0
516	0	0	0	0	0	0	8	0	0	0	0	0	0	0	0	0	0	0	0	1	0	0	0	1	0	0
517	0	0	0	0	0	0	0	0	0	0	0	0	0	2	2	0	0	0	0	0	0	0	0	0	1	2
518	2	4	0	1	2	2	3	4	2	3	1	4	2	3	3	4	1	4	2	2	1	4	4	0	1	3
519	1	0	2	0	4	0	2	0	5	1	8	4	8	4	2	2	10	1	3	2	5	1	0	28	40	22
520	3	0	2	1	1	2	1	0	1	2	0	4	1	1	2	1	0	0	2	1	0	1	2	2	4	4
521	8	6	13	9	1	5	9	13	6	34	2	55	2	23	15	13	19	22	11	15	14	51	11	3	8	2
522	1	1	0	2	2	0	0	2	1	0	2	3	1	1	1	1	0	0	1	0	3	0	6	4	12	2
525	128	59	82	29	39	26	211	247	237	304	306	278	322	337	305	370	253	362	113	165	155	258	296	67	88	49
526	3	4	3	3	1	2	5	5	6	3	0	3	1	1	5	2	4	8	0	0	1	5	2	0	7	6
527	8	9	8	6	8	8	4	6	6	2	6	5	6	5	4	4	10	1	10	7	8	8	7	1	2	1
528	2	0	0	0	0	0	2	3	0	0	3	1	1	0	0	0	3	0	1	1	0	2	0	0	3	2
529	2	3	0	1	1	0	0	2	0	0	1	0	1	1	0	0	1	2	0	1	0	0	0	0	1	3
530	9	7	6	6	5	1	2	2	2	0	2	6	0	2	0	2	0	3	4	5	4	1	3	0	3	0
531	0	3	2	0	2	1	0	0	0	0	0	0	0	2	1	0	0	1	1	1	0	0	1	0	0	1
532	2	2	2	2	2	2	3	9	7	1	4	4	1	3	0	3	7	3	4	3	0	1	2	2	5	13
533	0	0	0	0	0	5	0	1	3	2	0	0	0	0	0	1	1	0	1	2	2	0	2	0	1	3
534	5	1	0	0	0	1	3	4	0	3	2	2	1	7	2	3	4	1	1	0	1	4	4	0	0	2
536	6	3	4	4	1	0	4	3	2	4	4	3	3	2	1	11	45	12	5	6	1	3	4	1	1	2
537	96	60	72	35	42	51	383	614	702	226	62	293	15	123	85	146	172	163	78	92	109	79	121	29	774	2150
538	6	3	1	0	1	3	1	0	1	1	0	1	0	0	1	3	2	4	1	2	2	3	3	0	5	4
539	53	76	15	42	25	21	15	36	33	10	6	7	3	11	4	8	6	11	19	13	15	4	9	0	16	14
541	1	1	0	0	1	1	0	4	1	0	0	1	1	0	0	2	1	0	0	0	0	1	1	0	7	0
542	4	1	1	1	2	1	2	3	2	4	7	2	7	5	11	9	7	6	0	5	3	3	4	6	1	0
543	9	10	4	3	2	1	21	8	7	9	6	12	0	8	8	15	15	21	6	7	9	44	18	0	5	5
544	6	5	3	7	2	2	1	5	2	0	1	3	1	0	0	2	4	1	1	5	3	0	3	1	5	0
545	3	4	2	1	0	2	4	5	2	5	1	0	0	6	5	1	1	1	0	0	4	3	2	0	0	8
547	3	3	0	2	2	0	6	0	3	3	1	4	2	2	1	3	6	1	3	2	1	9	4	1	0	1
548	2	0	0	1	2	1	2	2	0	2	4	1	2	2	1	0	4	1	2	0	0	1	0	0	0	0
549	0	1	1	1	0	1	0	0	0	0	0	0	0	0	1	2	1	4	0	0	0	0	0	0	0	0
550	1	1	0	0	1	0	0	0	1	1	1	2	5	1	0	1	2	0	0	1	1	2	2	1	2	1
551	0	1	2	1	0	3	2	8	3	2	0	2	1	2	0	2	3	4	1	1	5	9	1	1	7	5
552	1	0	0	2	0	1	1	2	1	1	1	0	0	1	0	0	1	0	0	2	0	1	3	1	1	0
553	2	0	1	1	1	2	1	2	3	1	2	1	0	1	1	1	0	0	2	1	5	1	0	0	3	4
554	75	67	73	62	70	53	309	173	181	47	12	85	6	26	18	149	131	150	94	104	107	178	118	10	58	38
557	5	4	3	4	2	3	38	27	19	5	7	3	2	2	3	15	8	17	8	7	13	37	12	0	2	1
558	1	1	1	0	2	0	0	0	0	0	0	2	0	0	0	0	0	0	1	0	0	1	2	7	0	1
559	1	4	1	0	4	2	3	6	2	4	1	2	3	3	2	5	2	4	4	3	2	4	5	0	2	7
560	8	5	3	2	4	4	3	10	2	5	2	3	3	5	7	7	4	2	7	5	3	2	5	5	3	10
561	156	147	175	132	126	141	49	69	55	142	124	148	74	144	118	293	257	298	254	319	286	125	204	16	77	28
562	0	0	0	0	0	1	0	0	2	0	0	1	1	0	0	0	1	1	1	0	0	0	1	0	0	0
565	0	0	0	1	1	1	1	3	0	0	0	0	0	0	0	0	0	0	0	1	0	2	2	0	0	0
566	4	4	7	3	10	3	7	2	4	1	2	2	2	3	5	9	13	10	6	2	5	32	6	2	32	12
567	3	0	2	3	0	4	3	8	2	1	0	1	0	2	1	4	4	0	1	1	1	1	0	1	4	16
569	1160	583	731	218	240	223	586	702	666	3252	5198	2108	5584	3971	4375	2136	2079	2202	975	1164	1208	1035	2017	29	228	77
570	2	5	2	2	1	2	3	4	2	2	2	2	1	2	2	0	6	4	0	0	1	11	2	0	0	2
572	22	14	20	25	21	30	20	34	33	23	4	45	1	8	8	20	26	21	14	18	18	13	4	135	71	19
573	54	49	44	19	29	18	18	36	32	40	65	40	54	65	55	80	75	82	59	74	61	29	54	3	45	27
574	103	42	55	13	41	20	486	484	368	429	103	716	23	320	247	97	117	102	75	84	65	56	90	4060	429	165
575	25	18	38	30	20	20	13	25	24	36	47	32	24	35	51	50	47	50	40	37	43	13	29	3	51	52
577	7	6	3	6	4	7	2	6	2	8	2	14	0	5	2	4	2	8	2	4	4	8	5	1	1	0
578	2	7	7	13	5	8	2	2	3	4	1	6	0	1	3	4	1	3	5	4	10	6	1	3	2	3
579	4	2	5	1	0	1	4	1	2	8	13	2	20	15	15	7	4	2	5	5	3	1	6	0	0	0
580	15	9	4	3	6	1	17	32	40	32	40	27	43	43	47	22	15	26	6	14	9	8	20	11	4	0
581	1436	1884	285	525	579	588	183	484	420	179	51	238	12	112	79	155	156	155	374	168	172	81	155	20	136	68
582	9	6	6	7	4	8	6	5	14	9	4	10	0	5	2	12	4	9	9	5	6	24	4	5	13	10
583	1	4	0	0	1	2	3	9	2	3	1	6	0	4	1	0	2	2	2	1	3	7	2	1	2	1
584	1	3	4	1	1	1	2	5	7	2	4	6	5	5	4	2	2	4	1	3	1	4	3	1	7	5
585	0	1	0	0	0	0	0	2	0	0	0	0	1	2	1	0	0	1	0	0	0	0	2	0	0	0
586	6	4	6	5	2	3	9	12	21	20	6	25	9	14	7	6	13	13	8	6	6	6	13	40	42	82
587	0	0	1	0	0	1	0	1	2	0	0	1	0	1	0	0	0	3	0	0	0	0	1	3	212	37
588	3	0	3	0	7	2	2	1	5	0	1	4	3	0	2	0	2	1	1	1	0	6	0	0	8	6
589	9	5	4	3	5	5	9	8	10	18	20	9	14	18	16	9	7	13	6	7	11	16	6	4	7	3
590	3	4	0	1	3	3	0	6	4	2	0	7	1	1	3	1	2	3	0	2	2	0	1	0	12	0
591	4	9	0	3	1	2	0	0	4	2	0	3	0	1	3	1	1	0	1	0	0	2	0	0	2	0
592	5	6	7	17	9	8	15	11	19	7	0	7	1	4	4	9	6	11	9	9	8	9	3	23	14	9
593	0	3	10	1	2	3	0	2	2	1	2	2	2	1	0	0	3	1	1	3	5	2	0	1	1	0
595	0	1	2	0	2	0	0	1	1	3	3	0	2	4	2	1	1	2	0	3	0	2	1	0	0	1
596	2	2	0	0	3	3	5	0	4	2	1	2	0	2	1	2	3	1	0	3	1	6	3	1	0	0
597	7	1	4	0	2	1	9	6	6	5	6	2	2	3	4	6	1	5	4	4	2	3	8	10	2	1
598	0	0	1	3	2	3	0	0	0	1	2	0	2	0	0	1	0	1	0	0	0	3	0	0	0	0
599	2	5	1	3	1	0	1	0	0	4	2	1	3	2	0	2	3	2	2	3	7	0	2	0	0	0
600	0	0	0	0	0	3	0	2	0	3	0	0	3	1	3	2	1	1	0	1	2	2	1	1	4	1
601	0	1	0	1	0	0	0	0	1	1	0	1	0	0	0	0	0	0	2	1	0	0	0	0	0	0
602	1138	1489	2606	3111	2947	3036	250	198	229	66	31	72	33	42	95	561	641	529	1954	1795	1769	227	463	323	1039	537
603	1	0	0	0	0	0	0	0	2	2	0	4	1	5	0	0	0	0	1	0	1	0	2	0	0	0
604	44	64	5	20	10	10	20	22	26	23	8	29	8	20	16	30	26	35	19	14	12	21	18	0	5	1
605	1	0	0	0	0	0	2	0	0	0	0	0	1	0	1	1	1	1	0	1	0	0	0	2	0	1
606	322	273	263	187	203	214	1342	481	535	61	17	67	16	38	27	565	557	528	329	420	370	563	491	29	64	48
607	0	0	0	1	0	0	0	0	0	1	0	0	0	0	1	0	0	0	0	1	1	0	1	0	2	0
608	3	2	2	2	0	0	3	1	0	2	2	5	4	4	3	3	9	2	4	3	3	5	4	2	11	1
609	25	38	43	34	23	29	34	89	73	20	6	28	2	12	10	24	25	32	34	28	37	49	24	6	56	42
611	11	5	12	10	7	2	4	4	2	5	2	6	7	6	4	5	8	9	10	5	4	3	4	4	11	3
612	21	21	28	12	18	10	11	18	17	28	19	35	20	25	33	56	48	62	34	38	43	50	49	1	30	9
614	816	1135	1490	1757	1741	1763	315	326	324	113	28	169	26	73	107	425	425	388	1292	1079	1100	222	382	219	777	534
615	0	0	0	0	0	1	0	0	0	1	1	1	1	1	0	0	0	0	0	0	0	0	0	0	0	0
616	0	1	2	1	2	0	4	13	17	2	1	3	0	2	4	0	2	0	1	1	1	0	2	13	10	4
617	24	11	8	9	5	9	58	24	26	9	8	3	8	7	4	21	31	22	17	9	18	45	911	14	60	268
618	23	12	9	3	14	6	120	145	84	131	19	175	13	92	81	35	42	28	24	24	18	18	28	1098	124	46
620	1	4	1	0	1	2	0	3	1	1	1	0	0	1	0	0	4	0	1	1	2	1	1	0	0	0
621	34	15	16	12	10	5	12	31	18	80	103	46	121	87	100	64	59	70	25	37	34	25	60	11	27	8
622	7	8	5	5	4	4	3	5	3	3	6	3	4	2	2	11	3	6	3	5	2	1	10	2	4	0
623	1	0	2	0	0	1	2	0	0	5	3	1	7	0	2	1	0	2	2	1	0	0	1	0	0	0
624	0	1	0	0	1	0	0	0	0	0	1	1	0	1	0	0	0	0	3	1	0	0	0	1	9	11
625	0	0	0	1	1	1	0	0	2	0	0	1	0	0	1	1	0	1	0	0	1	0	1	0	2	0
626	242	124	172	63	73	65	1134	396	544	25	14	31	9	6	8	413	435	395	218	275	222	1085	393	7	25	18
627	86	24	32	10	10	9	35	36	44	216	316	144	349	270	285	123	119	120	60	60	76	45	112	6	12	2
628	1	0	0	0	0	0	0	0	0	0	0	1	4	2	2	0	2	3	0	0	2	0	0	0	0	0
629	5	3	3	0	0	0	2	5	5	13	9	5	13	13	9	8	6	4	1	1	2	6	6	0	1	1
631	0	2	1	0	0	0	4	5	0	2	0	0	0	1	0	1	0	1	0	1	2	1	1	1	6	2
632	17	7	5	6	4	2	36	30	24	11	4	24	4	8	6	14	22	21	11	13	15	74	20	1	7	44
633	114	88	78	74	62	81	366	169	160	68	19	87	15	55	41	153	183	197	94	137	148	822	131	11	47	34
635	12	2	2	2	7	4	10	16	13	14	6	18	3	13	10	11	17	8	1	1	11	5	6	31	7	2
636	7	4	8	4	3	5	8	10	10	16	1	8	0	3	4	7	11	10	5	3	7	41	10	2	1	2
637	0	0	0	0	0	0	0	0	0	0	0	0	0	0	0	0	1	0	1	0	0	0	1	1	0	2
639	6	2	6	3	3	7	4	12	4	5	4	11	1	2	4	1	5	6	4	1	1	5	4	11	2	4
641	0	0	0	0	0	0	0	0	0	0	0	0	0	1	1	0	0	0	0	0	0	0	0	0	0	0
644	8	6	5	3	0	0	2	3	2	6	14	5	8	13	5	5	19	11	2	6	3	7	7	0	1	0
645	12	9	2	3	2	6	8	4	6	9	20	7	9	13	9	14	12	20	10	20	9	28	9	0	0	3
646	9	4	4	6	4	4	32	38	47	3	1	1	0	0	0	12	11	16	5	7	10	20	12	0	2	3
647	4	7	0	1	1	0	1	8	1	2	1	3	5	0	3	5	5	2	3	0	0	1	2	0	7	0
648	49	79	109	133	132	118	25	18	14	2	0	12	2	3	6	25	29	19	84	81	93	16	51	28	78	53
649	5	6	2	5	2	3	5	7	4	10	6	7	6	11	7	3	4	5	1	4	7	3	9	2	7	1
650	1	0	3	0	1	2	0	3	0	1	1	1	0	0	0	1	0	0	1	0	0	0	0	0	1	0
651	0	0	1	1	0	0	0	2	5	0	0	0	1	0	1	1	1	2	0	2	1	2	0	0	50	14
652	81	75	76	71	88	75	89	191	183	354	56	616	10	223	162	79	120	78	110	102	104	99	61	54	251	213
653	1	0	0	0	0	2	4	9	4	0	0	0	0	0	0	2	2	2	0	2	2	1	2	0	0	0
654	204	170	198	132	155	155	455	1243	1272	332	68	386	67	251	211	392	346	355	273	286	294	125	319	573	1167	1579
656	8	15	6	9	1	6	13	11	9	5	6	4	7	6	5	11	25	7	3	4	6	8	5	2	2	6
657	0	0	0	1	0	0	0	0	0	0	0	2	1	1	1	1	0	0	0	1	0	0	2	0	0	0
658	1	0	2	1	3	0	0	0	0	3	3	0	0	0	0	2	0	0	0	0	2	0	1	0	0	1
659	170	169	192	215	257	216	106	108	98	77	19	97	2	48	41	161	163	137	203	209	235	1176	104	27	121	60
660	0	0	0	0	0	0	0	0	0	0	2	0	1	1	1	0	0	1	0	0	1	0	1	0	5	0
662	3	2	2	3	2	1	0	2	5	1	1	0	0	0	1	1	2	3	4	1	2	0	3	0	1	3
663	69	78	13	24	17	13	12	23	26	12	5	12	1	11	2	11	7	12	8	4	8	10	10	0	6	4
664	36	34	43	35	41	32	60	150	151	58	10	48	4	18	17	39	39	28	30	40	34	38	31	6	148	460
665	1	3	0	0	0	0	1	0	1	3	4	2	8	7	3	1	4	2	0	2	0	2	0	0	0	0
667	2	1	0	0	0	0	0	0	0	1	2	2	0	0	2	2	1	1	0	2	2	4	0	0	2	0
670	0	1	0	0	0	0	1	1	2	2	2	2	3	2	0	1	1	0	1	2	2	0	0	0	4	2
671	12	12	2	4	4	0	3	3	5	8	15	9	10	14	15	6	5	15	2	11	5	6	6	0	1	1
673	0	2	2	0	5	6	1	1	1	0	0	0	0	7	2	2	0	1	2	1	1	4	0	0	2	2
674	0	0	0	0	0	1	0	4	1	0	1	1	0	0	0	1	1	0	0	1	0	0	0	0	4	2
675	17	5	4	3	8	3	16	29	65	294	70	526	8	235	158	7	9	23	15	10	8	15	16	15	53	62
677	2	0	0	1	0	1	0	0	1	1	1	1	1	2	1	1	0	1	0	3	2	1	2	3	0	1
679	0	1	0	1	0	1	1	6	6	3	1	5	0	1	1	3	1	2	0	0	0	3	1	1	10	26
739	2	0	1	1	3	3	0	0	0	0	0	0	1	1	0	0	0	0	0	1	2	0	0	0	0	0
819	0	0	0	0	0	1	1	0	0	0	0	0	1	0	0	0	1	0	0	0	0	0	0	0	0	0
824	1	1	0	0	2	0	0	0	0	0	0	0	0	0	0	1	1	1	0	1	0	1	0	0	1	1

## Sheet: Data_normalized
#OTU ID	Nalgonda1	Nalgonda2	Nalgonda3	Aug_clade1	Aug_clade2	Aug_clade3	June_clade1	June_clade2	June_clade3	Nov_clade1	Nov_clade2	Nov_clade3	DBOD1	DBOD2	DBOD3	Tripura1	Tripura2	Tripura3	Old_Nalgonda1	Old_Nalgonda2	Old_Nalgonda3	Manipur1	Manipur2	TN1-1	TN1-2	TN1-3
72	0	0	0	0	0	0	0	0	0	1372.5	1372.5	4117.49	4117.49	1372.5	2744.99	1372.5	1372.5	0	2744.99	2744.99	2744.99	5489.98	1372.5	0	0	1372.5
73	0	0	0	0	0	0	0	0	0	2744.99	0	0	0	1372.5	0	0	0	0	0	0	1372.5	0	0	2744.99	0	0
74	0	0	0	1372.5	0	1372.5	0	0	1372.5	1372.5	2744.99	0	0	1372.5	0	2744.99	0	1372.5	1372.5	0	1372.5	1372.5	0	0	0	4117.49
75	0	4117.49	0	0	1372.5	1372.5	1372.5	2744.99	0	2744.99	5489.98	1372.5	2744.99	1372.5	8234.97	1372.5	6862.48	2744.99	4117.49	0	0	1372.5	4117.49	2744.99	4117.49	1372.5
76	9607.47	5489.98	1372.5	1372.5	6862.48	1372.5	5489.98	16469.9	8234.97	6862.48	10980	8234.97	6862.48	4117.49	6862.48	10980	20587.4	4117.49	1372.5	5489.98	5489.98	6862.48	17842.4	1372.5	5489.98	10980
77	0	0	0	0	1372.5	0	0	0	0	1372.5	0	0	1372.5	0	0	0	0	1372.5	0	0	0	0	1372.5	0	0	0
78	2744.99	2744.99	0	1372.5	2744.99	0	0	0	2744.99	0	0	1372.5	1372.5	1372.5	1372.5	1372.5	2744.99	2744.99	2744.99	1372.5	2744.99	0	2744.99	0	0	0
108	0	0	0	0	0	0	0	0	0	0	0	0	1372.5	1372.5	0	0	1372.5	1372.5	0	1372.5	0	0	1372.5	0	0	0
334	0	0	0	0	0	0	0	0	0	2744.99	0	0	4117.49	0	0	0	0	0	0	0	0	0	1372.5	0	0	0
379	0	0	0	0	0	0	0	0	0	0	2744.99	0	0	1372.5	1372.5	0	0	0	0	0	0	0	0	0	0	0
382	2744.99	1372.5	1372.5	2744.99	4117.49	1372.5	1372.5	0	2744.99	0	0	1372.5	0	0	0	1372.5	0	1372.5	1372.5	1372.5	0	0	0	1372.5	1372.5	0
392	1372.5	0	0	0	1372.5	1372.5	2744.99	0	0	1372.5	2744.99	1372.5	2744.99	0	1372.5	1372.5	1372.5	1372.5	1372.5	1372.5	0	0	0	0	0	0
399	0	0	1372.5	0	0	0	0	0	0	2744.99	2744.99	0	1372.5	2744.99	4117.49	0	2744.99	0	0	1372.5	0	2744.99	1372.5	0	0	0
401	5489.98	0	0	0	0	1372.5	0	0	1372.5	1372.5	0	0	1372.5	2744.99	2744.99	0	0	1372.5	1372.5	0	1372.5	0	2744.99	1372.5	0	2744.99
410	1372.5	2744.99	0	0	1372.5	4117.49	2744.99	1372.5	2744.99	1372.5	1372.5	1372.5	6862.48	1372.5	0	1372.5	2744.99	1372.5	4117.49	0	2744.99	1372.5	2744.99	2744.99	1372.5	0
482	0	0	0	0	0	0	0	1372.5	0	0	2744.99	0	1372.5	0	1372.5	1372.5	1372.5	1372.5	0	1372.5	0	0	0	0	2744.99	0
508	2744.99	1372.5	2744.99	2744.99	1372.5	0	1372.5	13725	4117.49	17842.4	16469.9	12352.5	28822.4	16469.9	17842.4	12352.5	17842.4	16469.9	2744.99	6862.48	6862.48	2744.99	8234.97	6862.48	4117.49	15097.4
509	69997.3	53527.3	32939.9	15097.4	21959.9	16469.9	91957.2	105682	94702.2	183914	141367	141367	112545	160582	157837	126270	83722.2	98819.7	54899.8	48037.3	61762.3	31567.4	102937	163327	68624.8	38429.9
511	0	2744.99	1372.5	1372.5	1372.5	0	2744.99	2744.99	2744.99	6862.48	2744.99	0	8234.97	0	1372.5	9607.47	0	9607.47	5489.98	2744.99	4117.49	4117.49	5489.98	0	1372.5	2744.99
512	61762.3	57644.8	69997.3	21959.9	20587.4	28822.4	111172	149602	163327	97447.2	48037.3	216854	32939.9	112545	75487.2	155092	138622	142740	93329.7	83722.2	86467.2	159209	108427	138622	657425	161954
513	1372.5	0	2744.99	0	0	0	1372.5	0	4117.49	4117.49	0	1372.5	0	1372.5	0	0	0	1372.5	0	0	0	6862.48	1372.5	0	4117.49	0
514	6862.48	1372.5	1372.5	2744.99	2744.99	8234.97	1372.5	0	2744.99	0	5489.98	9607.47	1372.5	5489.98	5489.98	0	5489.98	4117.49	2744.99	2744.99	0	4117.49	0	0	0	0
515	4117.49	0	2744.99	1372.5	0	0	5489.98	0	2744.99	8234.97	12352.5	4117.49	16469.9	12352.5	12352.5	1372.5	5489.98	1372.5	1372.5	2744.99	6862.48	2744.99	1372.5	0	2744.99	0
516	0	0	0	0	0	0	10980	0	0	0	0	0	0	0	0	0	0	0	0	1372.5	0	0	0	1372.5	0	0
517	0	0	0	0	0	0	0	0	0	0	0	0	0	2744.99	2744.99	0	0	0	0	0	0	0	0	0	1372.5	2744.99
518	2744.99	5489.98	0	1372.5	2744.99	2744.99	4117.49	5489.98	2744.99	4117.49	1372.5	5489.98	2744.99	4117.49	4117.49	5489.98	1372.5	5489.98	2744.99	2744.99	1372.5	5489.98	5489.98	0	1372.5	4117.49
519	1372.5	0	2744.99	0	5489.98	0	2744.99	0	6862.48	1372.5	10980	5489.98	10980	5489.98	2744.99	2744.99	13725	1372.5	4117.49	2744.99	6862.48	1372.5	0	38429.9	54899.8	30194.9
520	4117.49	0	2744.99	1372.5	1372.5	2744.99	1372.5	0	1372.5	2744.99	0	5489.98	1372.5	1372.5	2744.99	1372.5	0	0	2744.99	1372.5	0	1372.5	2744.99	2744.99	5489.98	5489.98
521	10980	8234.97	17842.4	12352.5	1372.5	6862.48	12352.5	17842.4	8234.97	46664.8	2744.99	75487.2	2744.99	31567.4	20587.4	17842.4	26077.4	30194.9	15097.4	20587.4	19214.9	69997.3	15097.4	4117.49	10980	2744.99
522	1372.5	1372.5	0	2744.99	2744.99	0	0	2744.99	1372.5	0	2744.99	4117.49	1372.5	1372.5	1372.5	1372.5	0	0	1372.5	0	4117.49	0	8234.97	5489.98	16469.9	2744.99
525	175679	80977.2	112545	39802.4	53527.3	35684.9	289596	339006	325281	417239	419984	381554	441943	462531	418611	507823	347241	496843	155092	226462	212737	354104	406259	91957.2	120780	67252.3
526	4117.49	5489.98	4117.49	4117.49	1372.5	2744.99	6862.48	6862.48	8234.97	4117.49	0	4117.49	1372.5	1372.5	6862.48	2744.99	5489.98	10980	0	0	1372.5	6862.48	2744.99	0	9607.47	8234.97
527	10980	12352.5	10980	8234.97	10980	10980	5489.98	8234.97	8234.97	2744.99	8234.97	6862.48	8234.97	6862.48	5489.98	5489.98	13725	1372.5	13725	9607.47	10980	10980	9607.47	1372.5	2744.99	1372.5
528	2744.99	0	0	0	0	0	2744.99	4117.49	0	0	4117.49	1372.5	1372.5	0	0	0	4117.49	0	1372.5	1372.5	0	2744.99	0	0	4117.49	2744.99
529	2744.99	4117.49	0	1372.5	1372.5	0	0	2744.99	0	0	1372.5	0	1372.5	1372.5	0	0	1372.5	2744.99	0	1372.5	0	0	0	0	1372.5	4117.49
530	12352.5	9607.47	8234.97	8234.97	6862.48	1372.5	2744.99	2744.99	2744.99	0	2744.99	8234.97	0	2744.99	0	2744.99	0	4117.49	5489.98	6862.48	5489.98	1372.5	4117.49	0	4117.49	0
531	0	4117.49	2744.99	0	2744.99	1372.5	0	0	0	0	0	0	0	2744.99	1372.5	0	0	1372.5	1372.5	1372.5	0	0	1372.5	0	0	1372.5
532	2744.99	2744.99	2744.99	2744.99	2744.99	2744.99	4117.49	12352.5	9607.47	1372.5	5489.98	5489.98	1372.5	4117.49	0	4117.49	9607.47	4117.49	5489.98	4117.49	0	1372.5	2744.99	2744.99	6862.48	17842.4
533	0	0	0	0	0	6862.48	0	1372.5	4117.49	2744.99	0	0	0	0	0	1372.5	1372.5	0	1372.5	2744.99	2744.99	0	2744.99	0	1372.5	4117.49
534	6862.48	1372.5	0	0	0	1372.5	4117.49	5489.98	0	4117.49	2744.99	2744.99	1372.5	9607.47	2744.99	4117.49	5489.98	1372.5	1372.5	0	1372.5	5489.98	5489.98	0	0	2744.99
536	8234.97	4117.49	5489.98	5489.98	1372.5	0	5489.98	4117.49	2744.99	5489.98	5489.98	4117.49	4117.49	2744.99	1372.5	15097.4	61762.3	16469.9	6862.48	8234.97	1372.5	4117.49	5489.98	1372.5	1372.5	2744.99
537	131760	82349.7	98819.7	48037.3	57644.8	69997.3	525666	842712	963492	310184	85094.7	402141	20587.4	168817	116662	200384	236069	223717	107055	126270	149602	108427	166072	39802.4	1.06231e+06	2.95086e+06
538	8234.97	4117.49	1372.5	0	1372.5	4117.49	1372.5	0	1372.5	1372.5	0	1372.5	0	0	1372.5	4117.49	2744.99	5489.98	1372.5	2744.99	2744.99	4117.49	4117.49	0	6862.48	5489.98
539	72742.2	104310	20587.4	57644.8	34312.4	28822.4	20587.4	49409.8	45292.3	13725	8234.97	9607.47	4117.49	15097.4	5489.98	10980	8234.97	15097.4	26077.4	17842.4	20587.4	5489.98	12352.5	0	21959.9	19214.9
541	1372.5	1372.5	0	0	1372.5	1372.5	0	5489.98	1372.5	0	0	1372.5	1372.5	0	0	2744.99	1372.5	0	0	0	0	1372.5	1372.5	0	9607.47	0
542	5489.98	1372.5	1372.5	1372.5	2744.99	1372.5	2744.99	4117.49	2744.99	5489.98	9607.47	2744.99	9607.47	6862.48	15097.4	12352.5	9607.47	8234.97	0	6862.48	4117.49	4117.49	5489.98	8234.97	1372.5	0
543	12352.5	13725	5489.98	4117.49	2744.99	1372.5	28822.4	10980	9607.47	12352.5	8234.97	16469.9	0	10980	10980	20587.4	20587.4	28822.4	8234.97	9607.47	12352.5	60389.8	24704.9	0	6862.48	6862.48
544	8234.97	6862.48	4117.49	9607.47	2744.99	2744.99	1372.5	6862.48	2744.99	0	1372.5	4117.49	1372.5	0	0	2744.99	5489.98	1372.5	1372.5	6862.48	4117.49	0	4117.49	1372.5	6862.48	0
545	4117.49	5489.98	2744.99	1372.5	0	2744.99	5489.98	6862.48	2744.99	6862.48	1372.5	0	0	8234.97	6862.48	1372.5	1372.5	1372.5	0	0	5489.98	4117.49	2744.99	0	0	10980
547	4117.49	4117.49	0	2744.99	2744.99	0	8234.97	0	4117.49	4117.49	1372.5	5489.98	2744.99	2744.99	1372.5	4117.49	8234.97	1372.5	4117.49	2744.99	1372.5	12352.5	5489.98	1372.5	0	1372.5
548	2744.99	0	0	1372.5	2744.99	1372.5	2744.99	2744.99	0	2744.99	5489.98	1372.5	2744.99	2744.99	1372.5	0	5489.98	1372.5	2744.99	0	0	1372.5	0	0	0	0
549	0	1372.5	1372.5	1372.5	0	1372.5	0	0	0	0	0	0	0	0	1372.5	2744.99	1372.5	5489.98	0	0	0	0	0	0	0	0
550	1372.5	1372.5	0	0	1372.5	0	0	0	1372.5	1372.5	1372.5	2744.99	6862.48	1372.5	0	1372.5	2744.99	0	0	1372.5	1372.5	2744.99	2744.99	1372.5	2744.99	1372.5
551	0	1372.5	2744.99	1372.5	0	4117.49	2744.99	10980	4117.49	2744.99	0	2744.99	1372.5	2744.99	0	2744.99	4117.49	5489.98	1372.5	1372.5	6862.48	12352.5	1372.5	1372.5	9607.47	6862.48
552	1372.5	0	0	2744.99	0	1372.5	1372.5	2744.99	1372.5	1372.5	1372.5	0	0	1372.5	0	0	1372.5	0	0	2744.99	0	1372.5	4117.49	1372.5	1372.5	0
553	2744.99	0	1372.5	1372.5	1372.5	2744.99	1372.5	2744.99	4117.49	1372.5	2744.99	1372.5	0	1372.5	1372.5	1372.5	0	0	2744.99	1372.5	6862.48	1372.5	0	0	4117.49	5489.98
554	102937	91957.2	100192	85094.7	96074.7	72742.2	424101	237442	248422	64507.3	16469.9	116662	8234.97	35684.9	24704.9	204502	179797	205874	129015	142740	146857	244304	161954	13725	79604.7	52154.8
557	6862.48	5489.98	4117.49	5489.98	2744.99	4117.49	52154.8	37057.4	26077.4	6862.48	9607.47	4117.49	2744.99	2744.99	4117.49	20587.4	10980	23332.4	10980	9607.47	17842.4	50782.3	16469.9	0	2744.99	1372.5
558	1372.5	1372.5	1372.5	0	2744.99	0	0	0	0	0	0	2744.99	0	0	0	0	0	0	1372.5	0	0	1372.5	2744.99	9607.47	0	1372.5
559	1372.5	5489.98	1372.5	0	5489.98	2744.99	4117.49	8234.97	2744.99	5489.98	1372.5	2744.99	4117.49	4117.49	2744.99	6862.48	2744.99	5489.98	5489.98	4117.49	2744.99	5489.98	6862.48	0	2744.99	9607.47
560	10980	6862.48	4117.49	2744.99	5489.98	5489.98	4117.49	13725	2744.99	6862.48	2744.99	4117.49	4117.49	6862.48	9607.47	9607.47	5489.98	2744.99	9607.47	6862.48	4117.49	2744.99	6862.48	6862.48	4117.49	13725
561	214109	201757	240187	181169	172934	193522	67252.3	94702.2	75487.2	194894	170189	203129	101565	197639	161954	402141	352731	409004	348614	437826	392534	171562	279989	21959.9	105682	38429.9
562	0	0	0	0	0	1372.5	0	0	2744.99	0	0	1372.5	1372.5	0	0	0	1372.5	1372.5	1372.5	0	0	0	1372.5	0	0	0
565	0	0	0	1372.5	1372.5	1372.5	1372.5	4117.49	0	0	0	0	0	0	0	0	0	0	0	1372.5	0	2744.99	2744.99	0	0	0
566	5489.98	5489.98	9607.47	4117.49	13725	4117.49	9607.47	2744.99	5489.98	1372.5	2744.99	2744.99	2744.99	4117.49	6862.48	12352.5	17842.4	13725	8234.97	2744.99	6862.48	43919.8	8234.97	2744.99	43919.8	16469.9
567	4117.49	0	2744.99	4117.49	0	5489.98	4117.49	10980	2744.99	1372.5	0	1372.5	0	2744.99	1372.5	5489.98	5489.98	0	1372.5	1372.5	1372.5	1372.5	0	1372.5	5489.98	21959.9
569	1.59209e+06	800165	1.00329e+06	299204	329399	306066	804282	963492	914082	4.46335e+06	7.13423e+06	2.89322e+06	7.66401e+06	5.45018e+06	6.00467e+06	2.93165e+06	2.85342e+06	3.02223e+06	1.33818e+06	1.59758e+06	1.65797e+06	1.42053e+06	2.76832e+06	39802.4	312929	105682
570	2744.99	6862.48	2744.99	2744.99	1372.5	2744.99	4117.49	5489.98	2744.99	2744.99	2744.99	2744.99	1372.5	2744.99	2744.99	0	8234.97	5489.98	0	0	1372.5	15097.4	2744.99	0	0	2744.99
572	30194.9	19214.9	27449.9	34312.4	28822.4	41174.9	27449.9	46664.8	45292.3	31567.4	5489.98	61762.3	1372.5	10980	10980	27449.9	35684.9	28822.4	19214.9	24704.9	24704.9	17842.4	5489.98	185287	97447.2	26077.4
573	74114.7	67252.3	60389.8	26077.4	39802.4	24704.9	24704.9	49409.8	43919.8	54899.8	89212.2	54899.8	74114.7	89212.2	75487.2	109800	102937	112545	80977.2	101565	83722.2	39802.4	74114.7	4117.49	61762.3	37057.4
574	141367	57644.8	75487.2	17842.4	56272.3	27449.9	667033	664288	505078	588800	141367	982707	31567.4	439198	339006	133132	160582	139995	102937	115290	89212.2	76859.7	123525	5.57233e+06	588800	226462
575	34312.4	24704.9	52154.8	41174.9	27449.9	27449.9	17842.4	34312.4	32939.9	49409.8	64507.3	43919.8	32939.9	48037.3	69997.3	68624.8	64507.3	68624.8	54899.8	50782.3	59017.3	17842.4	39802.4	4117.49	69997.3	71369.8
577	9607.47	8234.97	4117.49	8234.97	5489.98	9607.47	2744.99	8234.97	2744.99	10980	2744.99	19214.9	0	6862.48	2744.99	5489.98	2744.99	10980	2744.99	5489.98	5489.98	10980	6862.48	1372.5	1372.5	0
578	2744.99	9607.47	9607.47	17842.4	6862.48	10980	2744.99	2744.99	4117.49	5489.98	1372.5	8234.97	0	1372.5	4117.49	5489.98	1372.5	4117.49	6862.48	5489.98	13725	8234.97	1372.5	4117.49	2744.99	4117.49
579	5489.98	2744.99	6862.48	1372.5	0	1372.5	5489.98	1372.5	2744.99	10980	17842.4	2744.99	27449.9	20587.4	20587.4	9607.47	5489.98	2744.99	6862.48	6862.48	4117.49	1372.5	8234.97	0	0	0
580	20587.4	12352.5	5489.98	4117.49	8234.97	1372.5	23332.4	43919.8	54899.8	43919.8	54899.8	37057.4	59017.3	59017.3	64507.3	30194.9	20587.4	35684.9	8234.97	19214.9	12352.5	10980	27449.9	15097.4	5489.98	0
581	1.9709e+06	2.58578e+06	391161	720560	794675	807027	251167	664288	576448	245677	69997.3	326654	16469.9	153719	108427	212737	214109	212737	513313	230579	236069	111172	212737	27449.9	186659	93329.7
582	12352.5	8234.97	8234.97	9607.47	5489.98	10980	8234.97	6862.48	19214.9	12352.5	5489.98	13725	0	6862.48	2744.99	16469.9	5489.98	12352.5	12352.5	6862.48	8234.97	32939.9	5489.98	6862.48	17842.4	13725
583	1372.5	5489.98	0	0	1372.5	2744.99	4117.49	12352.5	2744.99	4117.49	1372.5	8234.97	0	5489.98	1372.5	0	2744.99	2744.99	2744.99	1372.5	4117.49	9607.47	2744.99	1372.5	2744.99	1372.5
584	1372.5	4117.49	5489.98	1372.5	1372.5	1372.5	2744.99	6862.48	9607.47	2744.99	5489.98	8234.97	6862.48	6862.48	5489.98	2744.99	2744.99	5489.98	1372.5	4117.49	1372.5	5489.98	4117.49	1372.5	9607.47	6862.48
585	0	1372.5	0	0	0	0	0	2744.99	0	0	0	0	1372.5	2744.99	1372.5	0	0	1372.5	0	0	0	0	2744.99	0	0	0
586	8234.97	5489.98	8234.97	6862.48	2744.99	4117.49	12352.5	16469.9	28822.4	27449.9	8234.97	34312.4	12352.5	19214.9	9607.47	8234.97	17842.4	17842.4	10980	8234.97	8234.97	8234.97	17842.4	54899.8	57644.8	112545
587	0	0	1372.5	0	0	1372.5	0	1372.5	2744.99	0	0	1372.5	0	1372.5	0	0	0	4117.49	0	0	0	0	1372.5	4117.49	290969	50782.3
588	4117.49	0	4117.49	0	9607.47	2744.99	2744.99	1372.5	6862.48	0	1372.5	5489.98	4117.49	0	2744.99	0	2744.99	1372.5	1372.5	1372.5	0	8234.97	0	0	10980	8234.97
589	12352.5	6862.48	5489.98	4117.49	6862.48	6862.48	12352.5	10980	13725	24704.9	27449.9	12352.5	19214.9	24704.9	21959.9	12352.5	9607.47	17842.4	8234.97	9607.47	15097.4	21959.9	8234.97	5489.98	9607.47	4117.49
590	4117.49	5489.98	0	1372.5	4117.49	4117.49	0	8234.97	5489.98	2744.99	0	9607.47	1372.5	1372.5	4117.49	1372.5	2744.99	4117.49	0	2744.99	2744.99	0	1372.5	0	16469.9	0
591	5489.98	12352.5	0	4117.49	1372.5	2744.99	0	0	5489.98	2744.99	0	4117.49	0	1372.5	4117.49	1372.5	1372.5	0	1372.5	0	0	2744.99	0	0	2744.99	0
592	6862.48	8234.97	9607.47	23332.4	12352.5	10980	20587.4	15097.4	26077.4	9607.47	0	9607.47	1372.5	5489.98	5489.98	12352.5	8234.97	15097.4	12352.5	12352.5	10980	12352.5	4117.49	31567.4	19214.9	12352.5
593	0	4117.49	13725	1372.5	2744.99	4117.49	0	2744.99	2744.99	1372.5	2744.99	2744.99	2744.99	1372.5	0	0	4117.49	1372.5	1372.5	4117.49	6862.48	2744.99	0	1372.5	1372.5	0
595	0	1372.5	2744.99	0	2744.99	0	0	1372.5	1372.5	4117.49	4117.49	0	2744.99	5489.98	2744.99	1372.5	1372.5	2744.99	0	4117.49	0	2744.99	1372.5	0	0	1372.5
596	2744.99	2744.99	0	0	4117.49	4117.49	6862.48	0	5489.98	2744.99	1372.5	2744.99	0	2744.99	1372.5	2744.99	4117.49	1372.5	0	4117.49	1372.5	8234.97	4117.49	1372.5	0	0
597	9607.47	1372.5	5489.98	0	2744.99	1372.5	12352.5	8234.97	8234.97	6862.48	8234.97	2744.99	2744.99	4117.49	5489.98	8234.97	1372.5	6862.48	5489.98	5489.98	2744.99	4117.49	10980	13725	2744.99	1372.5
598	0	0	1372.5	4117.49	2744.99	4117.49	0	0	0	1372.5	2744.99	0	2744.99	0	0	1372.5	0	1372.5	0	0	0	4117.49	0	0	0	0
599	2744.99	6862.48	1372.5	4117.49	1372.5	0	1372.5	0	0	5489.98	2744.99	1372.5	4117.49	2744.99	0	2744.99	4117.49	2744.99	2744.99	4117.49	9607.47	0	2744.99	0	0	0
600	0	0	0	0	0	4117.49	0	2744.99	0	4117.49	0	0	4117.49	1372.5	4117.49	2744.99	1372.5	1372.5	0	1372.5	2744.99	2744.99	1372.5	1372.5	5489.98	1372.5
601	0	1372.5	0	1372.5	0	0	0	0	1372.5	1372.5	0	1372.5	0	0	0	0	0	0	2744.99	1372.5	0	0	0	0	0	0
602	1.5619e+06	2.04365e+06	3.57672e+06	4.26983e+06	4.04474e+06	4.1669e+06	343124	271754	314301	90584.7	42547.4	98819.7	45292.3	57644.8	130387	769970	879769	726050	2.68186e+06	2.46363e+06	2.42794e+06	311556	635465	443316	1.42602e+06	737030
603	1372.5	0	0	0	0	0	0	0	2744.99	2744.99	0	5489.98	1372.5	6862.48	0	0	0	0	1372.5	0	1372.5	0	2744.99	0	0	0
604	60389.8	87839.7	6862.48	27449.9	13725	13725	27449.9	30194.9	35684.9	31567.4	10980	39802.4	10980	27449.9	21959.9	41174.9	35684.9	48037.3	26077.4	19214.9	16469.9	28822.4	24704.9	0	6862.48	1372.5
605	1372.5	0	0	0	0	0	2744.99	0	0	0	0	0	1372.5	0	1372.5	1372.5	1372.5	1372.5	0	1372.5	0	0	0	2744.99	0	1372.5
606	441943	374691	360966	256657	278617	293714	1.84189e+06	660170	734285	83722.2	23332.4	91957.2	21959.9	52154.8	37057.4	775460	764480	724677	451551	576448	507823	772715	673895	39802.4	87839.7	65879.8
607	0	0	0	1372.5	0	0	0	0	0	1372.5	0	0	0	0	1372.5	0	0	0	0	1372.5	1372.5	0	1372.5	0	2744.99	0
608	4117.49	2744.99	2744.99	2744.99	0	0	4117.49	1372.5	0	2744.99	2744.99	6862.48	5489.98	5489.98	4117.49	4117.49	12352.5	2744.99	5489.98	4117.49	4117.49	6862.48	5489.98	2744.99	15097.4	1372.5
609	34312.4	52154.8	59017.3	46664.8	31567.4	39802.4	46664.8	122152	100192	27449.9	8234.97	38429.9	2744.99	16469.9	13725	32939.9	34312.4	43919.8	46664.8	38429.9	50782.3	67252.3	32939.9	8234.97	76859.7	57644.8
611	15097.4	6862.48	16469.9	13725	9607.47	2744.99	5489.98	5489.98	2744.99	6862.48	2744.99	8234.97	9607.47	8234.97	5489.98	6862.48	10980	12352.5	13725	6862.48	5489.98	4117.49	5489.98	5489.98	15097.4	4117.49
612	28822.4	28822.4	38429.9	16469.9	24704.9	13725	15097.4	24704.9	23332.4	38429.9	26077.4	48037.3	27449.9	34312.4	45292.3	76859.7	65879.8	85094.7	46664.8	52154.8	59017.3	68624.8	67252.3	1372.5	41174.9	12352.5
614	1.11996e+06	1.55778e+06	2.04502e+06	2.41147e+06	2.38951e+06	2.41971e+06	432336	447433	444688	155092	38429.9	231952	35684.9	100192	146857	583310	583310	532528	1.77326e+06	1.48092e+06	1.50974e+06	304694	524293	300576	1.06643e+06	732912
615	0	0	0	0	0	1372.5	0	0	0	1372.5	1372.5	1372.5	1372.5	1372.5	0	0	0	0	0	0	0	0	0	0	0	0
616	0	1372.5	2744.99	1372.5	2744.99	0	5489.98	17842.4	23332.4	2744.99	1372.5	4117.49	0	2744.99	5489.98	0	2744.99	0	1372.5	1372.5	1372.5	0	2744.99	17842.4	13725	5489.98
617	32939.9	15097.4	10980	12352.5	6862.48	12352.5	79604.7	32939.9	35684.9	12352.5	10980	4117.49	10980	9607.47	5489.98	28822.4	42547.4	30194.9	23332.4	12352.5	24704.9	61762.3	1.25034e+06	19214.9	82349.7	367829
618	31567.4	16469.9	12352.5	4117.49	19214.9	8234.97	164699	199012	115290	179797	26077.4	240187	17842.4	126270	111172	48037.3	57644.8	38429.9	32939.9	32939.9	24704.9	24704.9	38429.9	1.507e+06	170189	63134.8
620	1372.5	5489.98	1372.5	0	1372.5	2744.99	0	4117.49	1372.5	1372.5	1372.5	0	0	1372.5	0	0	5489.98	0	1372.5	1372.5	2744.99	1372.5	1372.5	0	0	0
621	46664.8	20587.4	21959.9	16469.9	13725	6862.48	16469.9	42547.4	24704.9	109800	141367	63134.8	166072	119407	137250	87839.7	80977.2	96074.7	34312.4	50782.3	46664.8	34312.4	82349.7	15097.4	37057.4	10980
622	9607.47	10980	6862.48	6862.48	5489.98	5489.98	4117.49	6862.48	4117.49	4117.49	8234.97	4117.49	5489.98	2744.99	2744.99	15097.4	4117.49	8234.97	4117.49	6862.48	2744.99	1372.5	13725	2744.99	5489.98	0
623	1372.5	0	2744.99	0	0	1372.5	2744.99	0	0	6862.48	4117.49	1372.5	9607.47	0	2744.99	1372.5	0	2744.99	2744.99	1372.5	0	0	1372.5	0	0	0
624	0	1372.5	0	0	1372.5	0	0	0	0	0	1372.5	1372.5	0	1372.5	0	0	0	0	4117.49	1372.5	0	0	0	1372.5	12352.5	15097.4
625	0	0	0	1372.5	1372.5	1372.5	0	0	2744.99	0	0	1372.5	0	0	1372.5	1372.5	0	1372.5	0	0	1372.5	0	1372.5	0	2744.99	0
626	332144	170189	236069	86467.2	100192	89212.2	1.55641e+06	543508	746637	34312.4	19214.9	42547.4	12352.5	8234.97	10980	566841	597035	542136	299204	377436	304694	1.48916e+06	539391	9607.47	34312.4	24704.9
627	118035	32939.9	43919.8	13725	13725	12352.5	48037.3	49409.8	60389.8	296459	433708	197639	479001	370574	391161	168817	163327	164699	82349.7	82349.7	104310	61762.3	153719	8234.97	16469.9	2744.99
628	1372.5	0	0	0	0	0	0	0	0	0	0	1372.5	5489.98	2744.99	2744.99	0	2744.99	4117.49	0	0	2744.99	0	0	0	0	0
629	6862.48	4117.49	4117.49	0	0	0	2744.99	6862.48	6862.48	17842.4	12352.5	6862.48	17842.4	17842.4	12352.5	10980	8234.97	5489.98	1372.5	1372.5	2744.99	8234.97	8234.97	0	1372.5	1372.5
631	0	2744.99	1372.5	0	0	0	5489.98	6862.48	0	2744.99	0	0	0	1372.5	0	1372.5	0	1372.5	0	1372.5	2744.99	1372.5	1372.5	1372.5	8234.97	2744.99
632	23332.4	9607.47	6862.48	8234.97	5489.98	2744.99	49409.8	41174.9	32939.9	15097.4	5489.98	32939.9	5489.98	10980	8234.97	19214.9	30194.9	28822.4	15097.4	17842.4	20587.4	101565	27449.9	1372.5	9607.47	60389.8
633	156464	120780	107055	101565	85094.7	111172	502333	231952	219599	93329.7	26077.4	119407	20587.4	75487.2	56272.3	209992	251167	270382	129015	188032	203129	1.12819e+06	179797	15097.4	64507.3	46664.8
635	16469.9	2744.99	2744.99	2744.99	9607.47	5489.98	13725	21959.9	17842.4	19214.9	8234.97	24704.9	4117.49	17842.4	13725	15097.4	23332.4	10980	1372.5	1372.5	15097.4	6862.48	8234.97	42547.4	9607.47	2744.99
636	9607.47	5489.98	10980	5489.98	4117.49	6862.48	10980	13725	13725	21959.9	1372.5	10980	0	4117.49	5489.98	9607.47	15097.4	13725	6862.48	4117.49	9607.47	56272.3	13725	2744.99	1372.5	2744.99
637	0	0	0	0	0	0	0	0	0	0	0	0	0	0	0	0	1372.5	0	1372.5	0	0	0	1372.5	1372.5	0	2744.99
639	8234.97	2744.99	8234.97	4117.49	4117.49	9607.47	5489.98	16469.9	5489.98	6862.48	5489.98	15097.4	1372.5	2744.99	5489.98	1372.5	6862.48	8234.97	5489.98	1372.5	1372.5	6862.48	5489.98	15097.4	2744.99	5489.98
641	0	0	0	0	0	0	0	0	0	0	0	0	0	1372.5	1372.5	0	0	0	0	0	0	0	0	0	0	0
644	10980	8234.97	6862.48	4117.49	0	0	2744.99	4117.49	2744.99	8234.97	19214.9	6862.48	10980	17842.4	6862.48	6862.48	26077.4	15097.4	2744.99	8234.97	4117.49	9607.47	9607.47	0	1372.5	0
645	16469.9	12352.5	2744.99	4117.49	2744.99	8234.97	10980	5489.98	8234.97	12352.5	27449.9	9607.47	12352.5	17842.4	12352.5	19214.9	16469.9	27449.9	13725	27449.9	12352.5	38429.9	12352.5	0	0	4117.49
646	12352.5	5489.98	5489.98	8234.97	5489.98	5489.98	43919.8	52154.8	64507.3	4117.49	1372.5	1372.5	0	0	0	16469.9	15097.4	21959.9	6862.48	9607.47	13725	27449.9	16469.9	0	2744.99	4117.49
647	5489.98	9607.47	0	1372.5	1372.5	0	1372.5	10980	1372.5	2744.99	1372.5	4117.49	6862.48	0	4117.49	6862.48	6862.48	2744.99	4117.49	0	0	1372.5	2744.99	0	9607.47	0
648	67252.3	108427	149602	182542	181169	161954	34312.4	24704.9	19214.9	2744.99	0	16469.9	2744.99	4117.49	8234.97	34312.4	39802.4	26077.4	115290	111172	127642	21959.9	69997.3	38429.9	107055	72742.2
649	6862.48	8234.97	2744.99	6862.48	2744.99	4117.49	6862.48	9607.47	5489.98	13725	8234.97	9607.47	8234.97	15097.4	9607.47	4117.49	5489.98	6862.48	1372.5	5489.98	9607.47	4117.49	12352.5	2744.99	9607.47	1372.5
650	1372.5	0	4117.49	0	1372.5	2744.99	0	4117.49	0	1372.5	1372.5	1372.5	0	0	0	1372.5	0	0	1372.5	0	0	0	0	0	1372.5	0
651	0	0	1372.5	1372.5	0	0	0	2744.99	6862.48	0	0	0	1372.5	0	1372.5	1372.5	1372.5	2744.99	0	2744.99	1372.5	2744.99	0	0	68624.8	19214.9
652	111172	102937	104310	97447.2	120780	102937	122152	262147	251167	485863	76859.7	845457	13725	306066	222344	108427	164699	107055	150974	139995	142740	135877	83722.2	74114.7	344496	292341
653	1372.5	0	0	0	0	2744.99	5489.98	12352.5	5489.98	0	0	0	0	0	0	2744.99	2744.99	2744.99	0	2744.99	2744.99	1372.5	2744.99	0	0	0
654	279989	233324	271754	181169	212737	212737	624485	1.70601e+06	1.74581e+06	455668	93329.7	529783	91957.2	344496	289596	538018	474883	487236	374691	392534	403514	171562	437826	786440	1.6017e+06	2.16717e+06
656	10980	20587.4	8234.97	12352.5	1372.5	8234.97	17842.4	15097.4	12352.5	6862.48	8234.97	5489.98	9607.47	8234.97	6862.48	15097.4	34312.4	9607.47	4117.49	5489.98	8234.97	10980	6862.48	2744.99	2744.99	8234.97
657	0	0	0	1372.5	0	0	0	0	0	0	0	2744.99	1372.5	1372.5	1372.5	1372.5	0	0	0	1372.5	0	0	2744.99	0	0	0
658	1372.5	0	2744.99	1372.5	4117.49	0	0	0	0	4117.49	4117.49	0	0	0	0	2744.99	0	0	0	0	2744.99	0	1372.5	0	0	1372.5
659	233324	231952	263519	295086	352731	296459	145484	148229	134505	105682	26077.4	133132	2744.99	65879.8	56272.3	220972	223717	188032	278617	286851	322536	1.61405e+06	142740	37057.4	166072	82349.7
660	0	0	0	0	0	0	0	0	0	0	2744.99	0	1372.5	1372.5	1372.5	0	0	1372.5	0	0	1372.5	0	1372.5	0	6862.48	0
662	4117.49	2744.99	2744.99	4117.49	2744.99	1372.5	0	2744.99	6862.48	1372.5	1372.5	0	0	0	1372.5	1372.5	2744.99	4117.49	5489.98	1372.5	2744.99	0	4117.49	0	1372.5	4117.49
663	94702.2	107055	17842.4	32939.9	23332.4	17842.4	16469.9	31567.4	35684.9	16469.9	6862.48	16469.9	1372.5	15097.4	2744.99	15097.4	9607.47	16469.9	10980	5489.98	10980	13725	13725	0	8234.97	5489.98
664	49409.8	46664.8	59017.3	48037.3	56272.3	43919.8	82349.7	205874	207247	79604.7	13725	65879.8	5489.98	24704.9	23332.4	53527.3	53527.3	38429.9	41174.9	54899.8	46664.8	52154.8	42547.4	8234.97	203129	631348
665	1372.5	4117.49	0	0	0	0	1372.5	0	1372.5	4117.49	5489.98	2744.99	10980	9607.47	4117.49	1372.5	5489.98	2744.99	0	2744.99	0	2744.99	0	0	0	0
667	2744.99	1372.5	0	0	0	0	0	0	0	1372.5	2744.99	2744.99	0	0	2744.99	2744.99	1372.5	1372.5	0	2744.99	2744.99	5489.98	0	0	2744.99	0
670	0	1372.5	0	0	0	0	1372.5	1372.5	2744.99	2744.99	2744.99	2744.99	4117.49	2744.99	0	1372.5	1372.5	0	1372.5	2744.99	2744.99	0	0	0	5489.98	2744.99
671	16469.9	16469.9	2744.99	5489.98	5489.98	0	4117.49	4117.49	6862.48	10980	20587.4	12352.5	13725	19214.9	20587.4	8234.97	6862.48	20587.4	2744.99	15097.4	6862.48	8234.97	8234.97	0	1372.5	1372.5
673	0	2744.99	2744.99	0	6862.48	8234.97	1372.5	1372.5	1372.5	0	0	0	0	9607.47	2744.99	2744.99	0	1372.5	2744.99	1372.5	1372.5	5489.98	0	0	2744.99	2744.99
674	0	0	0	0	0	1372.5	0	5489.98	1372.5	0	1372.5	1372.5	0	0	0	1372.5	1372.5	0	0	1372.5	0	0	0	0	5489.98	2744.99
675	23332.4	6862.48	5489.98	4117.49	10980	4117.49	21959.9	39802.4	89212.2	403514	96074.7	721932	10980	322536	216854	9607.47	12352.5	31567.4	20587.4	13725	10980	20587.4	21959.9	20587.4	72742.2	85094.7
677	2744.99	0	0	1372.5	0	1372.5	0	0	1372.5	1372.5	1372.5	1372.5	1372.5	2744.99	1372.5	1372.5	0	1372.5	0	4117.49	2744.99	1372.5	2744.99	4117.49	0	1372.5
679	0	1372.5	0	1372.5	0	1372.5	1372.5	8234.97	8234.97	4117.49	1372.5	6862.48	0	1372.5	1372.5	4117.49	1372.5	2744.99	0	0	0	4117.49	1372.5	1372.5	13725	35684.9
739	2744.99	0	1372.5	1372.5	4117.49	4117.49	0	0	0	0	0	0	1372.5	1372.5	0	0	0	0	0	1372.5	2744.99	0	0	0	0	0
819	0	0	0	0	0	1372.5	1372.5	0	0	0	0	0	1372.5	0	0	0	1372.5	0	0	0	0	0	0	0	0	0
824	1372.5	1372.5	0	0	2744.99	0	0	0	0	0	0	0	0	0	0	1372.5	1372.5	1372.5	0	1372.5	0	1372.5	0	0	1372.5	1372.5
