# Supplementary material for: Shifts in Pseudomonas species diversity influence adaptation of brown planthopper to changing climates and geographical locations
Source: iScience. 2022 Jun 7;25(7):104550. doi: 10.1016/j.isci.2022.104550 (PMC9218508; doi:10.1016/j.isci.2022.104550)
Supplement: Table S7. Identification of core Pseudomonas species as a part of BPH microbiome, related to Figure 8 [file mmc5.xls]

## Sheet: core_microbiome.csv
Table S7: Identification of core Pseudomonas species as a part of BPH microbiome. Related to Figure 8.
Pseudomonas Species	Prevelance
Pseudomonas_stutzeri_ATCC_17588_=_LMG_11199	0.961538
Pseudomonas_glareae	0.961538
Pseudomonas_songnenensis	0.884615
Pseudomonas_oleovorans	0.884615
Pseudomonas_mendocina	0.846154
Pseudomonas_indoloxydans	0.846154
Pseudomonas_fluvialis	0.846154
Pseudomonas_benzenivorans	0.807692
Pseudomonas_taiwanensis_DSM_21245	0.730769
Pseudomonas_monteilii	0.653846
Pseudomonas_chengduensis	0.653846
Pseudomonas_reidholzensis	0.615385
Pseudomonas_guezennei	0.615385
Pseudomonas_plecoglossicida	0.538462
Pseudomonas_alcaligenes	0.538462
Pseudomonas_entomophila_L48	0.5
Pseudomonas_pohangensis	0.384615
Pseudomonas_aeruginosa	0.346154
Pseudomonas_sihuiensis	0.307692
Pseudomonas_otitidis	0.307692
Pseudomonas_panipatensis	0.192308
Pseudomonas_xanthomarina	0.153846
Pseudomonas_toyotomiensis	0.153846
Pseudomonas_oryzihabitans	0.0769231
Pseudomonas_mosselii	0.0769231
Pseudomonas_guariconensis	0.0769231
Pseudomonas_tolaasii	0.0384615
Pseudomonas_putida	0.0384615
Pseudomonas_koreensis	0.0384615
Pseudomonas_knackmussii_B13	0.0384615
Pseudomonas_guangdongensis	0.0384615
Pseudomonas_chlororaphis_subsp__aurantiaca	0.0384615
Vibrio_gallaecicus	0
Vibrio_cholerae	0
Silanimonas_mangrovi_AK13	0
Pseudomonas_zhaodongensis	0
Pseudomonas_xinjiangensis	0
Pseudomonas_weihenstephanensis	0
Pseudomonas_wadenswilerensis	0
Pseudomonas_viridiflava	0
Pseudomonas_versuta	0
Pseudomonas_umsongensis	0
Pseudomonas_trivialis	0
Pseudomonas_thivervalensis	0
Pseudomonas_tarimensis	0
Pseudomonas_taetrolens	0
Pseudomonas_taeanensis_MS_3	0
Pseudomonas_syringae	0
Pseudomonas_straminea	0
Pseudomonas_soli	0
Pseudomonas_simiae	0
Pseudomonas_silesiensis	0
Pseudomonas_sesami	0
Pseudomonas_seleniipraecipitans	0
Pseudomonas_segetis	0
Pseudomonas_savastanoi	0
Pseudomonas_salina	0
Pseudomonas_sagittaria	0
Pseudomonas_rhodesiae	0
Pseudomonas_rhizosphaerae	0
Pseudomonas_resinovorans	0
Pseudomonas_punonensis	0
Pseudomonas_protegens	0
Pseudomonas_populi	0
Pseudomonas_pertucinogena	0
Pseudomonas_peli	0
Pseudomonas_pelagia	0
Pseudomonas_paralactis	0
Pseudomonas_panacis	0
Pseudomonas_oryzae	0
Pseudomonas_orientalis	0
Pseudomonas_nitroreducens	0
Pseudomonas_nitritireducens	0
Pseudomonas_moraviensis	0
Pseudomonas_moorei	0
Pseudomonas_mohnii	0
Pseudomonas_migulae	0
Pseudomonas_meridiana	0
Pseudomonas_mediterranea_CFBP_5447	0
Pseudomonas_matsuisoli	0
Pseudomonas_marincola	0
Pseudomonas_marginalis	0
Pseudomonas_luteola	0
Pseudomonas_lutea	0
Pseudomonas_lurida	0
Pseudomonas_litoralis	0
Pseudomonas_linyingensis	0
Pseudomonas_lini	0
Pseudomonas_lactis	0
Pseudomonas_kuykendallii	0
Pseudomonas_kunmingensis	0
Pseudomonas_kilonensis	0
Pseudomonas_jinjuensis	0
Pseudomonas_jessenii	0
Pseudomonas_japonica_NBRC_103040_=_DSM_22348	0
Pseudomonas_indica	0
Pseudomonas_hussainii	0
Pseudomonas_helmanticensis	0
Pseudomonas_helleri	0
Pseudomonas_guguanensis	0
Pseudomonas_graminis	0
Pseudomonas_fuscovaginae	0
Pseudomonas_fulva;Pseudomonas_cremoricolorata_DSM_17059_=_NBRC_16634	0
Pseudomonas_fulva	0
Pseudomonas_formosensis	0
Pseudomonas_fluorescens	0
Pseudomonas_floridensis	0
Pseudomonas_flexibilis	0
Pseudomonas_flavescens	0
Pseudomonas_endophytica	0
Pseudomonas_duriflava	0
Pseudomonas_donghuensis	0
Pseudomonas_delhiensis	0
Pseudomonas_deceptionensis	0
Pseudomonas_cuatrocienegasensis	0
Pseudomonas_cremoricolorata_DSM_17059_=_NBRC_16634	0
Pseudomonas_corrugata	0
Pseudomonas_composti	0
Pseudomonas_coleopterorum	0
Pseudomonas_citronellolis	0
Pseudomonas_cichorii	0
Pseudomonas_chlororaphis	0
Pseudomonas_cerasi	0
Pseudomonas_caspiana	0
Pseudomonas_caricapapayae	0
Pseudomonas_canadensis	0
Pseudomonas_caeni	0
Pseudomonas_brenneri	0
Pseudomonas_brassicacearum_subsp__neoaurantiaca	0
Pseudomonas_brassicacearum	0
Pseudomonas_borbori	0
Pseudomonas_bohemica	0
Pseudomonas_balearica	0
Pseudomonas_baetica	0
Pseudomonas_azotoformans	0
Pseudomonas_azotifigens	0
Pseudomonas_asuensis	0
Pseudomonas_asturiensis	0
Pseudomonas_argentinensis	0
Pseudomonas_anguilliseptica	0
Pseudomonas_amygdali	0
Pseudomonas_alkylphenolica	0
Pseudomonas_agarici	0
Pseudomonas_abietaniphila	0
Permianibacter_aggregans	0
Moraxella_catarrhalis	0
Microbulbifer_salipaludis	0
Microbulbifer_pacificus	0
Microbulbifer_gwangyangensis	0
Microbulbifer_aestuariivivens	0
Methylosarcina_quisquiliarum	0
Marinomonas_communis	0
Cellvibrio_ostraviensis	0
Azotobacter_salinestris	0
Azotobacter_nigricans	0
Azotobacter_chroococcum	0
Azotobacter_beijerinckii	0
Azotobacter_armeniacus	0
Azorhizophilus_paspali	0
Azomonas_macrocytogenes	0
